# Supplementary material for: E2F6 initiates stable epigenetic silencing of germline genes during embryonic development
Source: Nat Commun. 2021 Jun 11;12:3582. doi: 10.1038/s41467-021-23596-w (PMC8195999; doi:10.1038/s41467-021-23596-w)
Supplement: Supplementary file 3 — Supplementary Data 1 [file 41467_2021_23596_MOESM3_ESM.xlsx]

## Sheet: Feuil1
ChIP-seq
Sample	reads (1x50)
ChIP-E2F6_ESCs_WT	44212279
input_ESCs_WT	47427570
ChIP-E2F6_ESCs_E2f6KO	33465092
input_ESCs_E2f6KO	46707646
RNA-seq
Sample	read pairs (2x100)	% unique mapping
ESCs_WT_rep1	152053858	78.12
ESCs_WT_rep2	155616632	77.72
ESCs_WT_rep3	202108038	77.53
ESCs_E2f6KO_rep1	180300662	71.33
ESCs_E2f6KO_rep2	176370350	72.57
ESCs_E2f6KO_rep3	204918204	56.25
E8.5_WT_rep1	139723508	63.23
E8.5_WT_rep2	130261502	63.39
E8.5_WT_rep3	111925612	52.94
E8.5_E2f6KO_rep1	135183728	71.24
E8.5_E2f6KO_rep2	115873206	59.73
E8.5_E2f6KO_rep3	129695230	75.61
WGBS
Sample	read pairs (2x100)	% bisulfite conversion	mean depth	CpG 5X
E8.5_WT	295859996	99.4	12.08X	19016288
E8.5_E2f6KO	313022101	99.5	13.62X	19380561
RRBS
Sample	read pairs (2x75)	% bisulfite conversion	median depth	CpG 8X
E8.5_WT_rep1	38029577	99.83	67X	1353443
E8.5_WT_rep2	28528851	99.81	55X	1277888
E8.5_E2f6KO_rep1	19108994	99.86	39X	1237516
E8.5_E2f6KO_rep2	18196336	99.84	34X	1228972
ESCs_WT	42358303	99.42	87X	1397365
ESCs_E2f6KO	38721388	99.49	84X	1354448
Brain_WT_rep1	28834363	99.57	62X	1382465
Brain_WT_rep2	53340010	99.38	120X	1375539
Brain_WT_rep3	41011679	99.33	82X	1289186
Brain_E2f6KO_rep1	32586536	99.37	71X	1367777
Brain_E2f6KO_rep2	49331068	99.36	92X	1483780
Brain_E2f6KO_rep3	35825738	99.27	66X	1396428
Kidney_WT_rep1	28396054	99.86	64X	1400866
Kidney_WT_rep2	34294774	99.79	82X	1323792
Kidney_WT_rep3	45348662	99.81	72X	1263911
Kidney_E2f6KO_rep1	30478333	99.81	69X	1438098
Kidney_E2f6KO_rep2	27535319	99.84	65X	1321848
Kidney_E2f6KO_rep3	53034247	99.81	95X	1339053
Muscle_WT_rep1	34187745	99.84	84X	1258396
Muscle_WT_rep2	34765432	99.82	79X	1344217
Muscle_WT_rep3	31396025	99.78	63X	1346507
Muscle_E2f6KO_rep1	38970624	99.77	90X	1324741
Muscle_E2f6KO_rep2	36383012	99.79	75X	1224801
Muscle_E2f6KO_rep3	40051830	99.72	75X	1287312
pMEFs_WT_rep1	41971141	99.86	103X	1348415
pMEFs_WT_rep2	42267577	99.89	97X	1394623
pMEFs_E2f6KO_rep1	40977683	99.87	91X	1365800
pMEFs_E2f6KO_rep2	33900305	99.81	78X	1350091
MEFs_Crispr_WT1	44230681	98.79	101X	1244315
MEFs_Crispr_WT2	39250576	99.66	93X	1259729
MEFs_Crispr_Ex4KO1	28356995	99.69	68X	1160466
MEFs_Crispr_Ex4KO2	50646477	99.8	113X	1208589
MEFs_Crispr_Ex3KO1	40858850	99.86	91X	1303844
MEFs_Crispr_Ex3KO2	37189418	99.89	79X	1403708
