# Supplementary material for: E2F6 initiates stable epigenetic silencing of germline genes during embryonic development
Source: Nat Commun. 2021 Jun 11;12:3582. doi: 10.1038/s41467-021-23596-w (PMC8195999; doi:10.1038/s41467-021-23596-w)
Supplement: Supplementary file 4 — Supplementary Data 2 [file 41467_2021_23596_MOESM4_ESM.xlsx]

## Sheet: E2F6_peaks_annotated
chromosome	start	end	peak summit	Overlap CGI	distance of peak summit to closest TSS (bp)	GeneName_TSS
chr1	4857487	4857818	4857653	1	39	Tcea1
chr1	5018080	5018411	5018246	0	487	Rgs20
chr1	5022749	5023080	5022915	0	3376	Rgs20
chr1	5260852	5261183	5261018	0	177846	Atp6v1h
chr1	6282500	6282831	6282666	0	68005	Rb1cc1
chr1	10171248	10171579	10171414	0	61255	Arfgef1
chr1	10993404	10993735	10993570	1	106	Prex2
chr1	13660472	13660803	13660638	1	129	Lactb2
chr1	14506210	14506541	14506376	0	196177	Eya1
chr1	14755310	14755641	14755476	1	489	Msc
chr1	20820137	20820468	20820303	0	90	Mcm3
chr1	22533122	22533453	22533288	1	100445	Rims1
chr1	23255877	23256208	23256043	1	16224	Mir30a
chr1	25228548	25228879	25228714	0	49239	Gm20172
chr1	32172567	32172898	32172733	1	71	Khdrbs2
chr1	33669637	33669968	33669803	1	9	Prim2
chr1	33719709	33720040	33719875	1	19	Rab23
chr1	34472872	34473203	34473038	0	13293	Ptpn18
chr1	34930144	34930475	34930310	1	80352	Plekhb2
chr1	36691325	36691656	36691491	1	5	Cox5b
chr1	36770845	36771176	36771011	1	4078	Zap70
chr1	37429926	37430257	37430092	1	10	Coa5
chr1	38836594	38836925	38836760	1	15545	Lonrf2
chr1	40325708	40326039	40325874	1	1248	Il1rl2
chr1	42850995	42851326	42851161	1	70	Mrps9
chr1	44102462	44102793	44102628	1	240	Tex30
chr1	44147486	44147817	44147652	1	90	Ercc5
chr1	50927331	50927662	50927497	1	24	Tmeff2
chr1	52499729	52500060	52499895	0	552	Nab1
chr1	52630554	52630885	52630720	1	16	Tmem194b
chr1	54557432	54557763	54557598	1	85	Pgap1
chr1	54570188	54570519	54570354	0	12670	Pgap1
chr1	55052529	55052860	55052695	1	73	Coq10b
chr1	55237012	55237343	55237178	1	2	2002-03-01
chr1	55362513	55362844	55362679	1	27	Boll
chr1	55362839	55363170	55363005	1	298	Boll
chr1	55363150	55363481	55363316	1	152	Boll
chr1	58504505	58504836	58504671	1	437	Orc2
chr1	59094778	59095109	59094944	0	44	Als2cr11
chr1	59236765	59237096	59236931	1	161	Als2
chr1	59684751	59685082	59684917	1	87	Nop58
chr1	61638989	61639320	61639155	1	332	Pard3b
chr1	62706742	62707073	62706908	1	3592	Nrp2
chr1	64737850	64738181	64738016	0	266	Fzd5
chr1	66980227	66980558	66980393	0	35337	Myl1
chr1	69106176	69106507	69106342	0	1716	Erbb4
chr1	69376618	69376949	69376784	0	268725	Erbb4
chr1	69377117	69377448	69377283	0	269224	Erbb4
chr1	69378039	69378370	69378205	0	270146	Erbb4
chr1	70320913	70321244	70321079	0	369465	Spag16
chr1	71102992	71103323	71103158	1	186	Bard1
chr1	72640929	72641260	72641095	1	57845	Smarcal1
chr1	72700867	72701198	72701033	0	469	Ankar
chr1	72711027	72711358	72711193	1	65	Rpl37a
chr1	74111744	74112075	74111910	0	12536	Tns1
chr1	74125225	74125556	74125391	0	148	Rufy4
chr1	74392216	74392547	74392382	1	774	Ctdsp1
chr1	74505947	74506278	74506113	1	54	Rqcd1
chr1	74773236	74773567	74773402	0	1511	Wnt6
chr1	75180291	75180622	75180457	0	174	Abcb6
chr1	75317464	75317795	75317630	1	6	Dnpep
chr1	82283524	82283855	82283690	0	7748	Irs1
chr1	86467294	86467625	86467460	0	41132	1700019O17Rik
chr1	86487440	86487771	86487606	1	39128	Ptma
chr1	86524896	86525227	86525062	1	1672	Ptma
chr1	86526023	86526354	86526189	1	545	Ptma
chr1	86526335	86526666	86526501	1	233	Ptma
chr1	86670421	86670752	86670587	1	14	Nppc
chr1	86703494	86703825	86703660	1	142	Dis3l2
chr1	87184301	87184632	87184467	0	975	Prss56
chr1	88205533	88205864	88205699	1	48	Dnajb3
chr1	88277470	88277801	88277636	1	57	Hjurp
chr1	88490264	88490595	88490430	0	19635	Glrp1
chr1	88605769	88606100	88605935	0	54419	Gm19589
chr1	88613447	88613778	88613613	0	62097	Gm19589
chr1	89933764	89934095	89933930	0	2754	Gbx2
chr1	91144814	91145145	91144980	0	121	Rbm44
chr1	92831055	92831386	92831221	0	463	Gpc1
chr1	92907088	92907419	92907254	1	266	Dusp28
chr1	92934449	92934780	92934615	1	208	Capn10
chr1	93686193	93686524	93686359	1	666	Bok
chr1	104993867	104994198	104994033	1	225215	Cdh20
chr1	105990248	105990579	105990414	1	9	Zcchc2
chr1	106796592	106796923	106796758	1	33	Vps4b
chr1	112416729	112417060	112416895	1	551977	Dsel
chr1	117488719	117489050	117488885	0	822246	Tsn
chr1	119348493	119348824	119348659	0	73588	Inhbb
chr1	119526114	119526445	119526280	1	127	Tmem185b
chr1	119837458	119837789	119837624	1	553	Ptpn4
chr1	119913020	119913351	119913186	1	18	Tmem177
chr1	120120829	120121160	120120995	1	76	Dbi
chr1	121123764	121124095	121123930	0	36526	Celrr
chr1	121327974	121328305	121328140	1	116	Insig2
chr1	121527621	121527952	121527787	1	677	Htr5b
chr1	128359594	128359925	128359760	1	104	Mcm6
chr1	128591466	128591797	128591632	1	666	Cxcr4
chr1	128591802	128592133	128591968	0	330	Cxcr4
chr1	131719341	131719672	131719507	0	24513	Slc26a9
chr1	132139604	132139935	132139770	0	85	Cdk18
chr1	132315887	132316218	132316053	1	70	Nuak2
chr1	132476839	132477170	132477005	0	360	Rbbp5
chr1	133131212	133131543	133131378	1	213	Ppp1r15b
chr1	134060883	134061214	134061049	0	18105	Btg2
chr1	134298732	134299063	134298898	1	8895	Myog
chr1	134962280	134962611	134962446	1	117	Ube2t
chr1	135110771	135111102	135110937	0	5661	Lgr6
chr1	135430359	135430690	135430525	1	34	Ipo9
chr1	136131376	136131707	136131542	1	142	Kif21b
chr1	138619165	138619496	138619331	1	364	Nek7
chr1	144004150	144004481	144004316	1	167	Rgs2
chr1	151344236	151344567	151344402	1	94	Ivns1abp
chr1	151345030	151345361	151345196	1	699	Ivns1abp
chr1	151571122	151571453	151571288	0	83	Fam129a
chr1	152386493	152386824	152386659	1	22	Tsen15
chr1	153424999	153425330	153425165	1	42	Shcbp1l
chr1	153740227	153740558	153740393	0	41	Rgs16
chr1	153899731	153900062	153899897	1	27	Mir8114
chr1	153899948	153900279	153900114	1	186	Glul
chr1	155074878	155075209	155075044	0	24591	Ier5
chr1	155082878	155083209	155083044	0	16591	Ier5
chr1	158356012	158356343	158356178	1	81	Brinp2
chr1	161314051	161314382	161314217	0	63051	Prdx6
chr1	162548346	162548677	162548512	1	167	Mettl13
chr1	163994596	163994927	163994762	1	18	BC055324
chr1	165018848	165019179	165019014	0	72915	4930568G15Rik
chr1	165635031	165635362	165635197	0	656	Mpzl1
chr1	166003118	166003449	166003284	1	650	Pou2f1
chr1	166238559	166238890	166238725	1	18	Mael
chr1	166409712	166410043	166409878	1	50	Pogk
chr1	167308460	167308791	167308626	1	42	Tmco1
chr1	169969170	169969501	169969336	1	71	3110045C21Rik
chr1	171310162	171310493	171310328	0	15346	Ufc1
chr1	172376325	172376656	172376491	1	38	Pigm
chr1	172481802	172482133	172481968	1	243	Igsf9
chr1	172520812	172521143	172520978	0	150	Cfap45
chr1	173349926	173350257	173350092	0	16589	Ackr1
chr1	174503506	174503837	174503672	0	1848	Fmn2
chr1	175712131	175712462	175712297	0	13705	Wdr64
chr1	175880619	175880950	175880785	1	8	Exo1
chr1	176813971	176814302	176814137	1	521	Sdccag8
chr1	177258816	177259147	177258982	1	10215	Akt3
chr1	178358269	178358600	178358435	0	20651	Hnrnpu
chr1	179803560	179803891	179803726	1	288	Ahctf1
chr1	179847765	179848096	179847931	0	43916	Ahctf1
chr1	180195939	180196270	180196105	1	85	Adck3
chr1	180365200	180365531	180365366	0	34817	Gm5069
chr1	180568810	180569141	180568976	1	2	Parp1
chr1	180945644	180945975	180945810	0	3293	Tmem63a
chr1	180979838	180980169	180980004	0	37487	Tmem63a
chr1	181352269	181352600	181352435	1	191	Cnih3
chr1	181576277	181576608	181576443	0	64992	Ccdc121
chr1	182059787	182060118	182059953	0	39973	Enah
chr1	182763724	182764055	182763890	0	1014	Susd4
chr1	184727487	184727818	184727653	0	4839	Hlx
chr1	185203885	185204216	185204051	1	115	Rab3gap2
chr1	186967425	186967756	186967591	1	176	D1Pas1
chr1	186968067	186968398	186968233	1	818	D1Pas1
chr1	190978529	190978860	190978695	1	302	Vash2
chr1	190979204	190979535	190979370	1	74	Vash2
chr1	191062871	191063202	191063037	1	17	Nsl1
chr1	191325730	191326061	191325896	1	67	Tmem206
chr1	191575616	191575947	191575782	1	49	Ints7
chr1	191575889	191576220	191576055	1	322	Ints7
chr1	191909194	191909525	191909360	0	1833	1700034H15Rik
chr1	192833550	192833881	192833716	1	7987	1700065J18Rik
chr1	195092277	195092608	195092443	0	195	Cd46
chr10	3236806	3237137	3236972	0	30798	H60c
chr10	3366381	3366712	3366547	1	398	Ppp1r14c
chr10	3973662	3973993	3973828	1	754	Mthfd1l
chr10	7212042	7212373	7212208	1	28	Cnksr3
chr10	7473464	7473795	7473630	0	153	Ulbp1
chr10	12941384	12941715	12941550	1	18423	B230208H11Rik
chr10	13060853	13061184	13061019	1	29767	Plagl1
chr10	13192989	13193320	13193155	1	18	Ltv1
chr10	15727553	15727884	15727719	0	967431	Nmbr
chr10	20952001	20952332	20952167	0	378	Ahi1
chr10	21690692	21691023	21690858	0	14	Gm5420
chr10	22731617	22731948	22731783	1	336	Tbpl1
chr10	26810085	26810416	26810251	0	37740	Arhgap18
chr10	27155029	27155360	27155195	0	382684	Arhgap18
chr10	29196684	29197015	29196850	1	14791	9330159F19Rik
chr10	30842868	30843199	30843034	1	251	Hey2
chr10	34127386	34127717	34127552	1	419	Fam26f
chr10	36974033	36974364	36974199	1	343	Hdac2
chr10	36974614	36974945	36974780	1	237	Hdac2
chr10	37140705	37141036	37140871	0	1945	Marcks
chr10	37140990	37141321	37141156	0	2230	Marcks
chr10	39369445	39369776	39369611	1	186	Fyn
chr10	40570112	40570443	40570278	0	82	Slc22a16
chr10	40683520	40683851	40683686	0	405	Mettl24
chr10	41151483	41151814	41151649	0	80065	Gpr6
chr10	42031127	42031458	42031293	0	12911	Armc2
chr10	42849017	42849348	42849183	0	11327	Scml4
chr10	44005652	44005983	44005818	0	972	Aim1
chr10	44427987	44428318	44428153	0	30533	Prdm1
chr10	44441122	44441453	44441288	0	17398	Prdm1
chr10	45485860	45486191	45486026	1	15825	Lin28b
chr10	50894426	50894757	50894592	1	1057	Sim1
chr10	53379188	53379519	53379354	1	496	Cep85l
chr10	53503273	53503604	53503439	0	15549	Gm20597
chr10	57486078	57486409	57486244	1	108	4930467K11Rik
chr10	58498005	58498336	58498171	1	235	Ccdc138
chr10	59221503	59221834	59221669	1	177	2010-09-01
chr10	60277417	60277748	60277583	1	43	Psap
chr10	60687044	60687375	60687210	1	9279	Cdh23
chr10	62450096	62450427	62450262	0	569	Supv3l1
chr10	62450281	62450612	62450447	0	754	Supv3l1
chr10	62452059	62452390	62452225	0	2532	Supv3l1
chr10	62792327	62792658	62792493	1	125	Ccar1
chr10	66921220	66921551	66921386	0	83687	LOC102634101
chr10	71344762	71345093	71344928	1	79	Cisd1
chr10	74966766	74967097	74966932	1	297	Gnaz
chr10	75211819	75212150	75211985	1	86	Specc1l
chr10	75518075	75518406	75518241	1	200	Snrpd3
chr10	75568506	75568837	75568672	0	4919	Ggt1
chr10	75835446	75835777	75835612	0	731	Gstt2
chr10	75837213	75837544	75837379	1	2498	Gstt2
chr10	75893118	75893449	75893284	1	112	Derl3
chr10	76032523	76032854	76032689	1	78	Zfp280b
chr10	76051960	76052291	76052126	0	19515	Zfp280b
chr10	76961840	76962171	76962006	1	59	Pcbp3
chr10	77418273	77418604	77418439	1	64	Gm17769
chr10	77515767	77516098	77515933	1	120	Fam207a
chr10	77978336	77978667	77978502	1	146	1810043G02Rik
chr10	78069092	78069423	78069258	1	108	Icosl
chr10	78244695	78245026	78244861	0	219	Trappc10
chr10	78464829	78465160	78464995	1	47	Pdxk
chr10	79854419	79854750	79854585	1	154	Ptbp1
chr10	80053235	80053566	80053401	1	85	Gpx4
chr10	80142200	80142531	80142366	1	52	Atp5d
chr10	80798426	80798757	80798592	1	33	Plekhj1
chr10	81416830	81417161	81416996	0	699	Mir1191b
chr10	81587063	81587394	81587229	0	11943	Tle2
chr10	81620821	81621152	81620987	0	6334	Sirt6
chr10	81633673	81634004	81633839	0	5300	Ankrd24
chr10	81643634	81643965	81643800	1	5267	Gm10778
chr10	82083018	82083349	82083184	0	35058	Zfp873
chr10	83543741	83544072	83543907	1	32	A230046K03Rik
chr10	83722614	83722945	83722780	1	83	1500009L16Rik
chr10	83736900	83737231	83737066	0	14202	1500009L16Rik
chr10	84558475	84558806	84558641	0	5303	C330046G13Rik
chr10	85185134	85185465	85185300	1	246	Cry1
chr10	85928567	85928898	85928733	1	243	Ascl4
chr10	86685285	86685616	86685451	0	74	1810014B01Rik
chr10	86705531	86705862	86705697	1	112	BC030307
chr10	86908599	86908930	86908765	1	99176	Stab2
chr10	88459369	88459700	88459535	1	50	Sycp3
chr10	88731244	88731575	88731410	1	2	Arl1
chr10	88826461	88826792	88826627	1	186	Utp20
chr10	91170578	91170909	91170744	1	194	Tmpo
chr10	91181520	91181851	91181686	1	10067	Tmpo
chr10	93833526	93833857	93833692	1	2138	Usp44
chr10	93833852	93834183	93834018	1	2464	Usp44
chr10	93889677	93890008	93889843	1	1358	Metap2
chr10	94688179	94688510	94688345	1	267	Cep83os
chr10	95322494	95322825	95322660	0	1436	Cradd
chr10	96616363	96616694	96616529	1	470	Btg1
chr10	99107319	99107650	99107485	1	315	Poc1b
chr10	99263475	99263806	99263641	1	411	Dusp6
chr10	100487464	100487795	100487630	1	283	Tmtc3
chr10	103368227	103368558	103368393	0	586	Slc6a15
chr10	103368552	103368883	103368718	0	911	Slc6a15
chr10	110745513	110745844	110745679	1	215	E2f7
chr10	111472900	111473231	111473066	1	124	Nap1l1
chr10	112928293	112928624	112928459	0	566	Atxn7l3b
chr10	115251351	115251682	115251517	1	24	Tbc1d15
chr10	116993102	116993433	116993268	0	6955	Best3
chr10	117224097	117224428	117224263	1	243	Yeats4
chr10	117229893	117230224	117230059	0	5552	Yeats4
chr10	117746345	117746676	117746511	0	153	Slc35e3
chr10	118869951	118870282	118870117	0	1214	Dyrk2
chr10	120298191	120298522	120298357	0	71298	Llph
chr10	120485706	120486037	120485872	0	8937	Hmga2
chr10	120979257	120979588	120979423	1	93	Lemd3
chr10	121336660	121336991	121336826	0	25637	Tbc1d30
chr10	121364738	121365069	121364904	0	184	Gns
chr10	121719245	121719576	121719411	0	20524	BC048403
chr10	122096931	122097262	122097097	1	4	Tmem5
chr10	125389430	125389761	125389596	0	61061	Slc16a7
chr10	127041869	127042200	127042035	1	104	Mettl1
chr10	127311115	127311446	127311281	0	504	Mars
chr10	127521813	127522144	127521979	0	464	Shmt2
chr10	127676940	127677271	127677106	1	42	Tmem194
chr10	128015008	128015339	128015174	0	39	Prim1
chr10	128525892	128526223	128526058	0	199	Esyt1
chr10	128565997	128566328	128566163	1	229	Pa2g4
chr10	128637121	128637452	128637287	0	8705	Ikzf4
chr10	128696171	128696502	128696337	0	69	Rab5b
chr11	3332147	3332478	3332313	1	1583	Pik3ip1
chr11	3649022	3649353	3649188	1	304	Morc2a
chr11	3912816	3913147	3912982	0	1681	Slc35e4
chr11	3997853	3998184	3998019	1	8087	Gal3st1
chr11	4946916	4947247	4947082	1	437	Ap1b1
chr11	5061797	5062128	5061963	1	3363	Gas2l1
chr11	5878151	5878482	5878317	1	61	Pold2
chr11	6444594	6444925	6444760	1	317	H2afv
chr11	11461817	11462148	11461983	1	435	Zpbp
chr11	11462160	11462491	11462326	1	92	Zpbp
chr11	11808813	11809144	11808979	1	17	Fignl1
chr11	16752728	16753059	16752894	1	692	Egfr
chr11	16951040	16951371	16951206	1	75	Eldr
chr11	17461033	17461364	17461199	0	203582	C1d
chr11	19020502	19020833	19020668	1	1699	Meis1
chr11	19021306	19021637	19021472	0	2503	Meis1
chr11	19027247	19027578	19027413	1	8444	Meis1
chr11	21371213	21371544	21371379	1	112	Ugp2
chr11	21993146	21993477	21993312	1	8338	Otx1
chr11	21996832	21997163	21996998	1	4652	Otx1
chr11	23846489	23846820	23846655	0	48614	Papolg
chr11	26210474	26210805	26210640	1	64	5730522E02Rik
chr11	26210714	26211045	26210880	0	304	5730522E02Rik
chr11	26386978	26387309	26387144	0	61	Fancl
chr11	26592990	26593321	26593156	0	763	Vrk2
chr11	31369707	31370038	31369873	1	187	Stc2
chr11	31965795	31966126	31965961	1	329	4930524B15Rik
chr11	32205117	32205448	32205283	1	130	Snrnp25
chr11	32834882	32835213	32835048	0	10454	Smim23
chr11	34098415	34098746	34098581	0	51381	Lcp2
chr11	44470401	44470732	44470567	1	19	Ublcp1
chr11	44518546	44518877	44518712	1	250	Rnf145
chr11	45979909	45980240	45980075	1	233	Sox30
chr11	46020238	46020569	46020404	0	34096	Adam19
chr11	47379307	47379638	47379473	0	171	Sgcd
chr11	49712782	49713113	49712948	1	226	Cnot6
chr11	50024761	50025092	50024927	1	402	Rnf130
chr11	50377484	50377815	50377650	1	67	Hnrnph1
chr11	50603667	50603998	50603833	0	1749	Adamts2
chr11	50892725	50893056	50892891	0	5448	Zfp454
chr11	51220251	51220582	51220417	0	0	5133400J02Rik
chr11	51262864	51263195	51263030	1	79	BC049762
chr11	51856346	51856677	51856512	1	968	Jade2
chr11	52262974	52263305	52263140	0	19430	Tcf7
chr11	52764402	52764733	52764568	1	136	Fstl4
chr11	53536946	53537277	53537112	0	17377	2008-09-01
chr11	53707163	53707494	53707329	1	10	Rad50
chr11	55469512	55469843	55469678	1	72	G3bp1
chr11	55607793	55608124	55607959	0	238	Glra1
chr11	57548981	57549312	57549147	0	30483	Mfap3
chr11	58103690	58104021	58103856	1	295	Cnot8
chr11	58307111	58307442	58307277	1	209	Zfp692
chr11	58307429	58307760	58307595	1	527	Zfp692
chr11	58959810	58960141	58959976	0	3803	Trim17
chr11	59787467	59787798	59787633	1	23	Pld6
chr11	59948029	59948360	59948195	0	17	Med9
chr11	59964355	59964686	59964521	1	420	Rasd1
chr11	60728278	60728609	60728444	1	47	Mief2
chr11	60811065	60811396	60811231	1	33	Shmt1
chr11	61494212	61494543	61494378	1	112	Mapk7
chr11	62248611	62248942	62248777	1	205	Adora2b
chr11	62249061	62249392	62249227	1	244	Adora2b
chr11	62789333	62789664	62789499	1	82	Zfp286
chr11	67922248	67922579	67922414	1	261	Usp43
chr11	68691654	68691985	68691820	1	93	Myh10
chr11	68692742	68693073	68692908	0	994	Myh10
chr11	68973267	68973598	68973433	0	421	Rangrf
chr11	69011999	69012330	69012165	0	3705	Pfas
chr11	69070652	69070983	69070818	1	10	Tmem107
chr11	69099229	69099560	69099395	0	440	Per1
chr11	69326394	69326725	69326560	1	303	Kcnab3
chr11	69340363	69340694	69340529	1	238	Chd3os
chr11	69340695	69341026	69340861	1	93	Chd3os
chr11	69579148	69579479	69579314	1	9	Wrap53
chr11	69935384	69935715	69935550	1	347	Ybx2
chr11	70228856	70229187	70229022	1	775	Bcl6b
chr11	70230389	70230720	70230555	1	757	Bcl6b
chr11	70237734	70238065	70237900	1	13	0610010K14Rik
chr11	70410104	70410435	70410270	1	239	Pelp1
chr11	70845226	70845557	70845392	0	632	Rabep1
chr11	70970331	70970662	70970497	0	298	Rpain
chr11	71019438	71019769	71019604	1	5	Mis12
chr11	71765449	71765780	71765615	0	14913	Wscd1
chr11	72215482	72215813	72215648	0	56	Med31
chr11	73329551	73329882	73329717	1	22	Spata22
chr11	74837624	74837955	74837790	1	6867	Mnt
chr11	75348117	75348448	75348283	1	99	Rpa1
chr11	75454511	75454842	75454677	1	39	Wdr81
chr11	75473393	75473724	75473559	0	5510	Tlcd2
chr11	75531734	75532065	75531900	1	207	Slc43a2
chr11	75630603	75630934	75630769	1	249	Inpp5k
chr11	75732556	75732887	75732722	1	163	Ywhae
chr11	76623677	76624008	76623843	1	46104	Abr
chr11	76695980	76696311	76696146	0	16274	Tusc5
chr11	76846881	76847212	76847047	1	39	Cpd
chr11	77893540	77893871	77893706	0	165	Pipox
chr11	78490708	78491039	78490874	1	6879	Sarm1
chr11	78550578	78550909	78550744	1	9	Tmem97
chr11	78751141	78751472	78751307	0	421	Fam58b
chr11	80089203	80089534	80089369	1	29	Atad5
chr11	81193857	81194188	81194023	0	41120	Asic2
chr11	82989419	82989750	82989585	0	2244	Slfn9
chr11	82991019	82991350	82991185	0	644	Slfn9
chr11	83237361	83237692	83237527	0	13952	AI662270
chr11	83291528	83291859	83291694	0	3	AA465934
chr11	83941933	83942264	83942099	1	10	Ddx52
chr11	84880063	84880394	84880229	1	10	Myo19
chr11	85311269	85311600	85311435	1	182	Ppm1d
chr11	85352869	85353200	85353035	1	127	Bcas3
chr11	85876385	85876716	85876551	0	13510	Tbx4
chr11	86201113	86201444	86201279	1	86	Brip1
chr11	86807590	86807921	86807756	1	96	Dhx40
chr11	87404801	87405132	87404967	0	13	Rad51c
chr11	87616880	87617211	87617046	1	116	Hsf5
chr11	87617142	87617473	87617308	1	145	Hsf5
chr11	87737069	87737400	87737235	0	328	Supt4a
chr11	87763965	87764296	87764131	1	3591	Bzrap1
chr11	87817329	87817660	87817495	0	8618	Lpo
chr11	88047160	88047491	88047326	1	45	Srsf1
chr11	90417977	90418308	90418143	1	27226	Hlf
chr11	90687565	90687896	90687731	1	130	Tom1l1
chr11	94920144	94920475	94920310	0	15958	Col1a1
chr11	95413678	95414009	95413844	1	237	Spop
chr11	95824096	95824427	95824262	1	236	Phospho1
chr11	95858686	95859017	95858852	1	36	4833417C18Rik
chr11	96075683	96076014	96075849	1	155	Atp5g1
chr11	96354456	96354787	96354622	0	2991	Hoxb2
chr11	96836243	96836574	96836409	0	6441	Nfe2l1
chr11	96916038	96916369	96916204	1	276	Cdk5rap3
chr11	96943981	96944312	96944147	0	2	D030028A08Rik
chr11	97050590	97050921	97050756	0	62	Osbpl7
chr11	98035959	98036290	98036125	0	9202	Rpl19
chr11	98066821	98067152	98066987	0	13525	Stac2
chr11	98067287	98067618	98067453	0	13991	Stac2
chr11	98550805	98551136	98550971	1	124	Zpbp2
chr11	98775188	98775519	98775354	0	22	Nr1d1
chr11	98850154	98850485	98850320	0	13276	Wipf2
chr11	98907644	98907975	98907810	1	77	Cdc6
chr11	99024217	99024548	99024383	0	194	Top2a
chr11	100958595	100958926	100958761	1	11855	Ptrf
chr11	101095218	101095549	101095384	1	50	Psmc3ip
chr11	101119995	101120326	101120161	1	31	Tubg1
chr11	101278956	101279287	101279122	0	79	Cntd1
chr11	101315733	101316064	101315899	1	350	Psme3
chr11	101465337	101465668	101465503	0	695	Vat1
chr11	101551741	101552072	101551907	1	47	Brca1
chr11	101772412	101772743	101772578	0	12731	Etv4
chr11	101784641	101784972	101784807	1	502	Etv4
chr11	102284458	102284789	102284624	0	194	Tmub2
chr11	102284648	102284979	102284814	1	4	Tmub2
chr11	102665209	102665540	102665375	1	208	Meioc
chr11	102774251	102774582	102774417	1	12979	Adam11
chr11	102774600	102774931	102774766	1	13328	Adam11
chr11	102893014	102893345	102893180	0	4019	Gfap
chr11	102946696	102947027	102946862	1	401	C1ql1
chr11	103267358	103267689	103267524	1	123	Map3k14
chr11	103332506	103332837	103332672	0	12029	Arhgap27
chr11	104550101	104550432	104550267	1	352	Cdc27
chr11	105151245	105151576	105151411	0	24987	Mettl2
chr11	106273008	106273339	106273174	1	202	Smarcd2
chr11	106276477	106276808	106276643	0	27	Tcam1
chr11	106789042	106789373	106789208	1	42	Cep95
chr11	107215126	107215457	107215292	0	25911	Nol11
chr11	107510863	107511194	107511029	0	31502	Psmd12
chr11	109298080	109298411	109298246	0	65	Rgs9
chr11	109611796	109612127	109611962	1	573	Wipi1
chr11	113873560	113873891	113873726	0	121911	Cdc42ep4
chr11	115153953	115154284	115154119	1	57	Rab37
chr11	115564049	115564380	115564215	0	227	Nup85
chr11	117825315	117825646	117825481	0	436	Afmid
chr11	118290262	118290593	118290428	1	184	Usp36
chr11	118503483	118503814	118503649	0	26690	Engase
chr11	119942413	119942744	119942579	1	511	Baiap2
chr11	120151080	120151411	120151246	1	104	Slc38a10
chr11	120189609	120189940	120189775	1	80	2810410L24Rik
chr11	120232494	120232825	120232660	0	285	Bahcc1
chr11	120305049	120305380	120305215	1	42197	Mir6935
chr11	120366465	120366796	120366631	0	5098	Fscn2
chr11	120484527	120484858	120484693	1	25	Mrpl12
chr11	120598393	120598724	120598559	1	28	Anapc11
chr11	120713557	120713888	120713723	1	43	Stra13
chr11	120932668	120932999	120932834	1	37	Ccdc57
chr11	121145806	121146137	121145972	0	169	Tex19.1
chr11	121354375	121354706	121354541	1	94	Wdr45b
chr12	3309653	3309984	3309819	1	149	Rab10
chr12	4082666	4082997	4082832	1	259	Dnajc27
chr12	4127867	4128198	4128033	0	5362	Adcy3
chr12	4768884	4769215	4769050	1	216	Fam228b
chr12	8297824	8298155	8297990	1	3963	Gdf7
chr12	8770948	8771279	8771114	1	280	Sdc1
chr12	8771655	8771986	8771821	1	426	Sdc1
chr12	8921621	8921952	8921787	1	481	Laptm4a
chr12	8941139	8941470	8941305	0	6622	Matn3
chr12	8973830	8974161	8973996	1	3	Wdr35
chr12	9029824	9030155	9029990	1	5	Ttc32
chr12	11455928	11456259	11456094	1	16	Rad51ap2
chr12	12904756	12905087	12904922	0	36913	Mycn
chr12	16653535	16653866	16653701	1	232	Ntsr2
chr12	16810779	16811110	16810945	1	18	E2f6
chr12	17544452	17544783	17544618	1	253	Odc1
chr12	17881641	17881972	17881807	1	190994	Hpcal1
chr12	18135582	18135913	18135748	1	378760	5730507C01Rik
chr12	24708056	24708387	24708222	1	30	Rrm2
chr12	28649448	28649779	28649614	1	13	Rnaseh1
chr12	30922311	30922642	30922477	0	10809	Sh3yl1
chr12	32060770	32061101	32060936	1	342	Prkar2b
chr12	37108298	37108629	37108464	0	80	Meox2
chr12	40037394	40037725	40037560	1	184	Arl4a
chr12	40223002	40223333	40223168	1	20	Ifrd1
chr12	40223367	40223698	40223533	0	170	Gm7008
chr12	44209989	44210320	44210155	1	87	Dnajb9
chr12	44210411	44210742	44210577	0	265	Mir5627
chr12	52503396	52503727	52503562	1	12513	Arhgap5
chr12	54192010	54192341	54192176	0	11697	Egln3
chr12	55835880	55836211	55836046	0	318	Brms1l
chr12	57230384	57230715	57230550	1	126	Mipol1
chr12	66269192	66269523	66269358	0	15042	Rpl10l
chr12	69168358	69168689	69168524	1	288	Lrr1
chr12	69371587	69371918	69371753	0	395	Arf6
chr12	69544224	69544555	69544390	0	38637	Vcpkmt
chr12	69724669	69725000	69724835	1	38	L2hgdh
chr12	70452845	70453176	70453011	1	141	Tmx1
chr12	71577305	71577636	71577471	0	36865	4930404H11Rik
chr12	72393432	72393763	72393598	0	15455	Rtn1
chr12	72917264	72917595	72917430	0	334	4930447C04Rik
chr12	72917803	72918134	72917969	1	204	4930447C04Rik
chr12	73046516	73046847	73046682	1	29	Six1
chr12	73907544	73907875	73907710	1	155	Hif1a
chr12	73949746	73950077	73949912	1	14616	Snapc1
chr12	75669477	75669808	75669643	1	106	Wdr89
chr12	75701141	75701472	75701307	0	31770	Wdr89
chr12	75818709	75819040	75818875	1	558	Syne2
chr12	76255018	76255349	76255184	1	46	Mthfd1
chr12	76710223	76710554	76710389	1	157	Sptb
chr12	77039299	77039630	77039465	0	77217	Max
chr12	77237884	77238215	77238050	1	52	Fut8
chr12	78226139	78226470	78226305	1	348	Gphn
chr12	78748537	78748868	78748703	1	242	Mpp5
chr12	78862097	78862428	78862263	1	192	Eif2s1
chr12	78906857	78907188	78907023	1	85	Plek2
chr12	79089486	79089817	79089652	1	17	Pigh
chr12	80115641	80115972	80115807	1	2794	Zfp36l1
chr12	80643672	80644003	80643838	1	22	Erh
chr12	80692533	80692864	80692699	1	99	Plekhd1
chr12	80757564	80757895	80757730	1	2984	Ccdc177
chr12	81595019	81595350	81595185	1	227	Med6
chr12	83951217	83951548	83951383	1	776	2410016O06Rik
chr12	84007654	84007985	84007820	0	1680	Acot1
chr12	84192931	84193262	84193097	1	917	Elmsan1
chr12	84417451	84417782	84417617	1	418	Rnf113a2
chr12	84451320	84451651	84451486	0	20	Lin52
chr12	85151013	85151344	85151179	0	84	Rps6kl1
chr12	85270426	85270757	85270592	1	28	Mlh3
chr12	85339253	85339584	85339419	1	57	Nek9
chr12	85571999	85572330	85572165	0	26938	Jdp2
chr12	85572262	85572593	85572428	0	26675	Jdp2
chr12	86469961	86470292	86470127	1	48484	Esrrb
chr12	86688998	86689329	86689164	1	10465	Vash1
chr12	86832247	86832578	86832413	0	52400	Irf2bpl
chr12	87266522	87266853	87266688	1	38	Ahsa1
chr12	91553758	91554089	91553924	0	35724	Gtf2a1
chr12	91590340	91590671	91590506	0	19	Gtf2a1
chr12	91848935	91849266	91849101	0	55	Sel1l
chr12	100724901	100725232	100725067	1	39	Rps6ka5
chr12	100725379	100725710	100725545	1	517	Rps6ka5
chr12	101718759	101719090	101718925	0	402	Tc2n
chr12	102757827	102758158	102757993	1	19	Ubr7
chr12	103325272	103325603	103325438	1	10480	Fam181a
chr12	103531978	103532309	103532144	0	419	Ppp4r4
chr12	105032172	105032503	105032338	1	59	Snhg10
chr12	105453718	105454049	105453884	0	29	D430019H16Rik
chr12	105784251	105784582	105784417	1	283	Papola
chr12	107980751	107981082	107980917	0	22496	Bcl11b
chr12	108274721	108275052	108274887	1	529	Ccdc85c
chr12	108327916	108328247	108328082	1	6297	Cyp46a1
chr12	108333981	108334312	108334147	0	232	Cyp46a1
chr12	110279199	110279530	110279365	1	136	Dio3
chr12	110417893	110418224	110418059	0	29118	Ppp2r5c
chr12	110888991	110889322	110889157	1	12	Cinp
chr12	110977049	110977380	110977215	1	1805	Ankrd9
chr12	111732434	111732765	111732600	0	19332	Apopt1
chr12	111813680	111814011	111813846	1	5	Xrcc3
chr12	112145234	112145565	112145400	1	806	Kif26a
chr12	112145815	112146146	112145981	1	225	Kif26a
chr12	112588353	112588684	112588519	0	263	Inf2
chr12	112588883	112589214	112589049	0	266	Inf2
chr12	112644593	112644924	112644759	1	67	Siva1
chr12	112693451	112693782	112693617	1	14778	Zbtb42
chr12	112877591	112877922	112877757	1	16841	Gpr132
chr12	113156221	113156552	113156387	1	32	4930427A07Rik
chr12	113187589	113187920	113187755	1	1853	Tmem121
chr12	113187992	113188323	113188158	1	2256	Tmem121
chr12	116405046	116405377	116405212	1	51	D430020J02Rik
chr12	117843387	117843718	117843553	1	306	Cdca7l
chr13	3537609	3537940	3537775	1	298	Gdi2
chr13	3610956	3611287	3611122	1	14	Fam208b
chr13	4245338	4245669	4245504	0	3229	Marcksl1-ps4
chr13	6547770	6548101	6547936	0	219	Pitrm1
chr13	10360829	10361160	10360995	0	192	Chrm3
chr13	12340599	12340930	12340765	0	33	Actn2
chr13	12565473	12565804	12565639	0	242	Ero1lb
chr13	15464079	15464410	15464245	1	523	Gli3
chr13	21179947	21180278	21180113	1	183	Trim27
chr13	21468426	21468757	21468592	1	91	Nkapl
chr13	21721780	21722111	21721946	1	96	Hist1h2bm
chr13	21780328	21780659	21780494	1	130	Hist1h1b
chr13	21787342	21787673	21787508	1	21	Hist1h2bp
chr13	22042851	22043182	22043017	1	68	Hist1h2ag
chr13	23412234	23412565	23412400	0	11465	Abt1
chr13	23535129	23535460	23535295	1	121	Hist1h3g
chr13	23574240	23574571	23574406	1	26	Hist1h2ad
chr13	23581454	23581785	23581620	1	19	Hist1h4d
chr13	23761142	23761473	23761308	1	59	Hist1h4a
chr13	23933958	23934289	23934124	0	31	Hist1h2ba
chr13	24761412	24761743	24761578	1	358	Gmnn
chr13	25019849	25020180	25020015	1	301	Mrs2
chr13	29985923	29986254	29986089	1	26	E2f3
chr13	30136361	30136692	30136527	1	38	Mboat1
chr13	32801931	32802262	32802097	1	68	Wrnip1
chr13	34162906	34163237	34163072	1	109	Psmg4
chr13	34746679	34747010	34746845	1	7204	Fam50b
chr13	34747212	34747543	34747378	1	7737	Fam50b
chr13	37436889	37437220	37437055	0	91711	Ly86
chr13	38022522	38022853	38022688	0	14248	Cage1
chr13	38204665	38204996	38204831	1	106	Snrnp48
chr13	38312604	38312935	38312770	0	32944	Bmp6
chr13	38344977	38345308	38345143	1	571	Bmp6
chr13	38960348	38960679	38960514	1	22	Slc35b3
chr13	41358845	41359176	41359011	1	10	Nedd9
chr13	43171337	43171668	43171503	1	2	Tbc1d7
chr13	43740132	43740463	43740298	0	23508	Gm20751
chr13	45389826	45390157	45389992	1	251	Mylip
chr13	45494336	45494667	45494502	0	12965	Gmpr
chr13	47014462	47014793	47014628	1	221	Nhlrc1
chr13	47106002	47106333	47106168	1	52	Dek
chr13	48546671	48547002	48546837	1	8565	Mirlet7a-1
chr13	48625590	48625921	48625756	1	84	Ptpdc1
chr13	48878553	48878884	48878719	1	7834	Phf2
chr13	49762284	49762615	49762450	0	80321	Iars
chr13	50452331	50452662	50452497	0	14808	Gm806
chr13	51846415	51846746	51846581	1	92	Gadd45g
chr13	53312017	53312348	53312183	0	26074	Ror2
chr13	54503976	54504307	54504142	1	338	Simc1
chr13	55329962	55330293	55330128	1	398	Mxd3
chr13	55362757	55363088	55362923	1	140	Lman2
chr13	55692822	55693153	55692988	1	134	B230219D22Rik
chr13	56175329	56175660	56175495	0	3389	Tifab
chr13	56258669	56259000	56258835	1	6672	Neurog1
chr13	56438269	56438600	56438435	0	81	Slc25a48
chr13	58128025	58128356	58128191	1	364	Hnrnpa0
chr13	58402514	58402845	58402680	1	84	Rmi1
chr13	63815440	63815771	63815606	1	273	Ercc6l2
chr13	64153039	64153370	64153205	1	6	Zfp367
chr13	65112384	65112715	65112550	1	431	Hiatl1
chr13	67194572	67194903	67194738	0	233	Zfp455
chr13	67421272	67421603	67421438	0	20	Zfp459
chr13	67873029	67873360	67873195	0	9870	BC048507
chr13	68581944	68582275	68582110	1	10	Mtrr
chr13	68582482	68582813	68582648	0	401	Fastkd3
chr13	69703555	69703886	69703721	0	36175	Ube2ql1
chr13	73603795	73604126	73603961	1	39	Clptm1l
chr13	76018571	76018902	76018737	1	25	Rfesd
chr13	76056148	76056479	76056314	1	681	Gpr150
chr13	77135351	77135682	77135517	1	17	2210408I21Rik
chr13	80962906	80963237	80963072	1	1000	9330111N05Rik
chr13	81782902	81783233	81783068	1	222	Cetn3
chr13	81783290	81783621	81783456	1	165	Cetn3
chr13	81783572	81783903	81783738	1	447	Cetn3
chr13	83745099	83745430	83745265	1	6452	Mir9-2
chr13	90089522	90089853	90089688	1	22	Tmem167
chr13	92530667	92530998	92530833	1	23	Zfyve16
chr13	92844559	92844890	92844725	1	60	Mtx3
chr13	93771960	93772291	93772126	1	448	Arsb
chr13	93985235	93985566	93985401	0	72393	Lhfpl2
chr13	96670913	96671244	96671079	1	143	Hmgcr
chr13	96748238	96748569	96748404	0	77468	Hmgcr
chr13	100108151	100108482	100108317	1	299	Serf1
chr13	100775713	100776044	100775879	1	19	Cenph
chr13	100833340	100833671	100833506	1	79	Slc30a5
chr13	104228770	104229101	104228936	1	92	Ppwd1
chr13	107022473	107022804	107022639	1	70	3830408C21Rik
chr13	107715337	107715668	107715503	0	28107	1700006H21Rik
chr13	109208609	109208940	109208775	0	115967	Mir582
chr13	109651789	109652120	109651955	0	251852	Mir1904
chr13	111326193	111326524	111326359	0	71347	Actbl2
chr13	112439496	112439827	112439662	0	24406	Il6st
chr13	112651889	112652220	112652055	1	254	Ddx4
chr13	112652204	112652535	112652370	1	60	Ddx4
chr13	112987524	112987855	112987690	1	110	Ccno
chr13	114282267	114282598	114282433	0	105660	Ndufs4
chr13	115090007	115090338	115090173	1	15	Pelo
chr14	8002968	8003299	8003134	0	233	Abhd6
chr14	8666131	8666462	8666297	1	7	4930452B06Rik
chr14	12821910	12822241	12822076	1	1002	Cadps
chr14	14345538	14345869	14345704	1	789	Il3ra
chr14	18238521	18238852	18238687	1	418	Nr1d2
chr14	18467912	18468243	18468078	0	136234	Ube2e1
chr14	18893756	18894087	18893922	1	295	Ube2e2
chr14	19751077	19751408	19751243	1	12	Nid2
chr14	20082602	20082933	20082768	0	403	Saysd1
chr14	20388685	20389016	20388851	1	58	Dnajc9
chr14	20479829	20480160	20479995	1	137	Anxa7
chr14	21052783	21053114	21052949	1	376	Adk
chr14	27428510	27428841	27428676	1	169	Fam208a
chr14	30549478	30549809	30549644	0	514	Tkt
chr14	30612463	30612794	30612629	0	13578	Prkcd
chr14	32513289	32513620	32513455	1	64	Ercc6
chr14	32994978	32995309	32995144	0	3763	Lrrc18
chr14	33447335	33447666	33447501	0	343	Mapk8
chr14	45219139	45219470	45219305	0	88	Txndc16
chr14	47221653	47221984	47221819	0	32417	Gch1
chr14	47276620	47276951	47276786	1	70	Wdhd1
chr14	47298000	47298331	47298166	1	146	Mapk1ip1l
chr14	50061095	50061426	50061261	0	23417	Olfr726
chr14	50061886	50062217	50062052	0	22626	Olfr726
chr14	50062308	50062639	50062474	1	22204	Olfr726
chr14	50795599	50795930	50795765	0	37	Ccnb1ip1
chr14	50924746	50925077	50924912	1	19	Osgep
chr14	50931028	50931359	50931194	1	345	Tmem55b
chr14	52008975	52009306	52009141	1	5416	Zfp219
chr14	52020054	52020385	52020220	1	507	Zfp219
chr14	54227272	54227603	54227438	0	26490	Dad1
chr14	54432094	54432425	54432260	1	657	Mmp14
chr14	54554191	54554522	54554357	1	3	Haus4
chr14	54686566	54686897	54686732	1	198	Acin1
chr14	54814038	54814369	54814204	1	32318	Slc7a8
chr14	55079227	55079558	55079393	0	6303	Zfhx2os
chr14	55106099	55106430	55106265	1	327	Ap1g2
chr14	55478739	55479070	55478905	0	148	Dhrs4
chr14	55560541	55560872	55560707	1	214	Dcaf11
chr14	55643472	55643803	55643638	1	167	Tm9sf1
chr14	55829831	55830162	55829997	0	5203	Nfatc4
chr14	55853777	55854108	55853943	0	170	Nynrin
chr14	55899614	55899945	55899780	0	451	Sdr39u1
chr14	56402556	56402887	56402722	1	26	Rnf17
chr14	57036451	57036782	57036617	1	21105	Gja3
chr14	57104336	57104667	57104502	1	199	Gjb2
chr14	57999168	57999499	57999334	1	72	Micu2
chr14	58617135	58617466	58617301	0	525591	1700129C05Rik
chr14	59200934	59201265	59201100	1	126	Rcbtb1
chr14	59370430	59370761	59370596	0	5106	Phf11d
chr14	59440766	59441097	59440932	1	47	Cab39l
chr14	60378628	60378959	60378794	1	509	Amer2
chr14	61648785	61649116	61648951	1	16841	Mir15a
chr14	61649189	61649520	61649355	1	17245	Mir15a
chr14	61681351	61681682	61681517	1	855	Dleu2
chr14	62332090	62332421	62332256	1	152	Rnaseh2b
chr14	64440291	64440622	64440457	0	568	Msra
chr14	65149458	65149789	65149624	1	51518	Extl3
chr14	65357944	65358275	65358110	1	564	Zfp395
chr14	65805727	65806058	65805893	1	16	Pbk
chr14	66296694	66297025	66296860	1	163	Trim35
chr14	66358603	66358934	66358769	0	14395	Stmn4
chr14	67188314	67188645	67188480	0	44810	Ebf2
chr14	68084237	68084568	68084403	1	520	Nefl
chr14	70428870	70429201	70429036	1	57	Piwil2
chr14	70429264	70429595	70429430	0	336	Piwil2
chr14	70545309	70545640	70545475	1	225	Reep4
chr14	73143441	73143772	73143607	1	823	Rcbtb2
chr14	75866458	75866789	75866624	0	18702	Snora31
chr14	76010693	76011024	76010859	1	5	Gtf2f2
chr14	76110546	76110877	76110712	1	102	Gpalpp1
chr14	76110970	76111301	76111136	1	246	Nufip1
chr14	76598612	76598943	76598778	0	41889	Serp2
chr14	78536791	78537122	78536957	1	97	Akap11
chr14	79451622	79451953	79451788	0	45	Zbtbd6
chr14	87141079	87141410	87141245	1	131	Diap3
chr14	87415817	87416148	87415983	1	598	Tdrd3
chr14	99046204	99046535	99046370	1	5	Bora
chr14	99099559	99099890	99099725	1	44	Dis3
chr14	99395616	99395947	99395782	0	97092	Klf5
chr14	100458919	100459250	100459085	0	309289	Klf12
chr14	101607817	101608148	101607983	1	1207	Tbc1d4
chr14	103346650	103346981	103346816	1	16	Mycbp2
chr14	103346884	103347215	103347050	0	250	Mycbp2
chr14	104522468	104522799	104522634	1	31	Rnf219
chr14	115040357	115040688	115040523	1	3146	Mir17
chr14	115040738	115041069	115040904	1	2765	Mir17
chr14	116925079	116925410	116925245	0	50	Gpc6
chr14	116926129	116926460	116926295	1	999	Gpc6
chr14	118136808	118137139	118136974	1	151	Gpr180
chr14	118318647	118318978	118318813	0	47063	1700044C05Rik
chr14	124191956	124192287	124192122	0	423	Fgf14
chr15	3995811	3996142	3995977	1	60	A630020A06
chr15	8568997	8569328	8569163	1	124700	Nipbl
chr15	9070861	9071192	9071027	1	231	Nadk2
chr15	12038319	12038650	12038485	0	42478	Sub1
chr15	12232448	12232779	12232614	0	27521	Mtmr12
chr15	12824607	12824938	12824773	1	40	Drosha
chr15	12825027	12825358	12825193	1	379	Drosha
chr15	13168711	13169042	13168877	0	4761	Cdh6
chr15	30754790	30755121	30754956	0	284168	4930430F21Rik
chr15	36015454	36015785	36015620	0	77374	Cox6c
chr15	37007406	37007737	37007572	1	170	Zfp706
chr15	37166209	37166540	37166375	0	66659	Grhl2
chr15	38300588	38300919	38300754	1	43	Klf10
chr15	38661613	38661944	38661779	0	123	Atp6v1c1
chr15	38989982	38990313	38990148	1	16130	Fzd6
chr15	38990256	38990587	38990422	1	15856	Fzd6
chr15	40655473	40655804	40655639	1	598	Zfpm2
chr15	43477478	43477809	43477644	0	416	Emc2
chr15	44619606	44619937	44619772	1	132	Ebag9
chr15	53983688	53984019	53983854	0	81418	Samd12
chr15	55090295	55090626	55090461	1	16	Dscc1
chr15	55090572	55090903	55090738	0	260	Dscc1
chr15	55685102	55685433	55685268	0	127861	Mtbp
chr15	55906455	55906786	55906621	1	327	Sntb1
chr15	56692722	56693053	56692888	0	1657	Has2
chr15	57140167	57140498	57140333	0	337291	Slc22a22
chr15	58135027	58135358	58135193	1	111	Atad2
chr15	58415188	58415519	58415354	1	112	D15Ertd621e
chr15	59647413	59647744	59647579	1	1073	Trib1
chr15	61985342	61985673	61985508	1	168	Myc
chr15	67176965	67177296	67177131	1	249	St3gal1
chr15	68363076	68363407	68363242	0	21953	Mir30d
chr15	73067699	73068030	73067865	0	6661	Trappc9
chr15	73512605	73512936	73512771	1	212	Dennd3
chr15	74721530	74721861	74721696	1	463	Them6
chr15	75909194	75909525	75909360	1	16	Eef1d
chr15	75921150	75921481	75921316	1	243	Pycrl
chr15	75940699	75941030	75940865	0	85	Zfp623
chr15	75981370	75981701	75981536	1	748	Ccdc166
chr15	75981774	75982105	75981940	1	344	Ccdc166
chr15	76671418	76671749	76671584	1	94	Ppp1r16a
chr15	76710272	76710603	76710438	1	120	Recql4
chr15	77306782	77307113	77306948	1	104	Rbfox2
chr15	77956548	77956879	77956714	1	7	Foxred2
chr15	78174141	78174472	78174307	1	199	Ift27
chr15	78592412	78592743	78592578	0	4467	Cyth4
chr15	78845266	78845597	78845432	0	2786	Cdc42ep1
chr15	78913669	78914000	78913835	1	82	Pdxp
chr15	78947580	78947911	78947746	1	23	Triobp
chr15	79028432	79028763	79028598	1	387	H1f0
chr15	79062401	79062732	79062567	1	291	Ankrd54
chr15	79062727	79063058	79062893	1	34	Ankrd54
chr15	79065404	79065735	79065570	0	2711	Ankrd54
chr15	79328140	79328471	79328306	1	64	Pla2g6
chr15	79546983	79547314	79547149	0	408	Ddx17
chr15	79604852	79605183	79605018	1	90	Dmc1
chr15	79691136	79691467	79691302	1	407	Gtpbp1
chr15	80083303	80083634	80083469	1	63	Rpl3
chr15	81416873	81417204	81417039	0	8766	Dnajb7
chr15	81925970	81926301	81926136	1	76	Polr3h
chr15	82016178	82016509	82016344	1	23	Xrcc6
chr15	82069927	82070258	82070093	1	22	Mei1
chr15	82127680	82128011	82127846	1	74	Ccdc134
chr15	82244280	82244611	82244446	1	110	Cenpm
chr15	82298996	82299327	82299162	0	179	Wbp2nl
chr15	83271130	83271461	83271296	0	19522	A4galt
chr15	83367305	83367636	83367471	1	174	1700001L05Rik
chr15	84922957	84923288	84923123	1	303	Nup50
chr15	85131814	85132145	85131980	1	23	Smc1b
chr15	85537260	85537591	85537426	1	34199	7530416G11Rik
chr15	88751210	88751541	88751376	1	333	Zbed4
chr15	88861694	88862025	88861860	1	332	Pim3
chr15	88982601	88982932	88982767	1	225	Mov10l1
chr15	88982924	88983255	88983090	1	97	Mov10l1
chr15	89410096	89410427	89410262	1	0	Syce3
chr15	89765542	89765873	89765708	0	76151	Syt10
chr15	90223981	90224312	90224147	1	162	Alg10b
chr15	91271942	91272273	91272108	0	80301	Abcd2
chr15	92051119	92051450	92051285	0	121	Cntn1
chr15	92899732	92900063	92899898	0	302790	Pdzrn4
chr15	94543073	94543404	94543239	0	267	Pus7l
chr15	96709675	96710006	96709841	1	10143	Slc38a2
chr15	96766692	96767023	96766858	1	67160	Slc38a2
chr15	97085750	97086081	97085916	0	29960	Slc38a4
chr15	97141007	97141338	97141173	0	85217	Slc38a4
chr15	97705732	97706063	97705898	1	76	Rpap3
chr15	97767129	97767460	97767295	0	370	Rapgef3
chr15	97849338	97849669	97849504	0	5002	Hdac7
chr15	97992849	97993180	97993015	0	11708	Col2a1
chr15	98181322	98181653	98181488	0	13683	Ccdc184
chr15	98190993	98191324	98191159	0	4382	Olfr288
chr15	98805213	98805544	98805379	1	2545	Ddn
chr15	98933847	98934178	98934013	1	376	Tuba1b
chr15	99001654	99001985	99001820	0	15856	4930578M01Rik
chr15	99126065	99126396	99126231	1	612	Spats2
chr15	99370422	99370753	99370588	1	122	Fmnl3
chr15	99471787	99472118	99471953	0	2776	Bcdin3d
chr15	100280654	100280985	100280820	0	15	Tmprss12
chr15	100551968	100552299	100552134	1	126	Tfcp2
chr15	100600368	100600699	100600534	0	14169	Pou6f1
chr15	101438629	101438960	101438795	1	8	Krt83
chr15	102074115	102074446	102074281	1	509	Eif4b
chr15	102331560	102331891	102331726	1	18	Myg1
chr15	102405456	102405787	102405622	1	692	Sp1
chr15	102670862	102671193	102671028	1	18	Atp5g2
chr15	103239778	103240109	103239944	1	128	Cbx5
chr16	3689675	3690006	3689841	0	28282	Mefv
chr16	3872260	3872591	3872426	1	52	Zfp597
chr16	4003692	4004023	4003858	1	2180	Slx4
chr16	4726483	4726814	4726649	1	289	Hmox2
chr16	4789849	4790180	4790015	1	80	Cdip1
chr16	5049912	5050243	5050078	1	11	Ubn1
chr16	5203515	5203846	5203681	1	330	Nagpa
chr16	5306919	5307250	5307085	1	51129	Fam86
chr16	6348579	6348910	6348745	0	373159	1700123O21Rik
chr16	8671535	8671866	8671701	1	451	Carhsp1
chr16	9195986	9196317	9196152	0	366053	1810013L24Rik
chr16	10411734	10412065	10411900	1	36	Nubp1
chr16	10834873	10835204	10835039	1	18	Rmi2
chr16	11065971	11066302	11066137	1	159	Snn
chr16	11532529	11532860	11532695	0	127048	Snx29
chr16	13256154	13256485	13256320	1	159	Mkl2
chr16	13780322	13780653	13780488	0	209	Rrn3
chr16	15637210	15637541	15637376	1	23	Mcm4
chr16	17125062	17125393	17125228	0	122	2610318N02Rik
chr16	17132217	17132548	17132383	1	0	Sdf2l1
chr16	17210009	17210340	17210175	1	2041	Rimbp3
chr16	17451679	17452010	17451845	1	138	Crkl
chr16	17530627	17530958	17530793	1	258	Thap7
chr16	17553736	17554067	17553902	0	7344	Lrrc74b
chr16	17759481	17759812	17759647	1	27	Klhl22
chr16	17803162	17803493	17803328	1	6047	Scarf2
chr16	17807466	17807797	17807632	1	10351	Scarf2
chr16	17815525	17815856	17815691	1	17426	B830017H08Rik
chr16	17928160	17928491	17928326	1	107	Slc25a1
chr16	18498635	18498966	18498801	1	68	Gnb1l
chr16	18617453	18617784	18617619	0	4783	Gp1bb
chr16	18626603	18626934	18626769	1	3168	2005-09-01
chr16	18811470	18811801	18811636	0	2	Cdc45
chr16	20611413	20611744	20611579	1	20	Ece2
chr16	21333150	21333481	21333316	1	36444	Gm16863
chr16	21333706	21334037	21333872	0	37000	Gm16863
chr16	21995296	21995627	21995462	0	79	Liph
chr16	22265951	22266282	22266117	1	188	Tra2b
chr16	22778213	22778544	22778379	0	33030	Crygs
chr16	22857371	22857702	22857537	1	31	Tbccd1
chr16	23127581	23127912	23127747	1	17	Rfc4
chr16	30063148	30063479	30063314	1	2041	Hes1
chr16	30188110	30188441	30188276	0	79255	Cpn2
chr16	30389283	30389614	30389449	0	919	Atp13a3
chr16	30821229	30821560	30821395	0	221673	Fam43a
chr16	32277249	32277580	32277415	1	44	Rnf168
chr16	32608622	32608953	32608788	1	106	Tfrc
chr16	33966625	33966956	33966791	1	211	Umps
chr16	35541944	35542275	35542110	1	749	Sema5b
chr16	35770148	35770479	35770314	1	70	Hspbap1
chr16	36091168	36091499	36091334	0	10060	Ccdc58
chr16	37947211	37947542	37947377	0	30882	Gpr156
chr16	38476963	38477294	38477129	0	18197	Cd80
chr16	42190197	42190528	42190363	1	113105	Mir6540
chr16	43979931	43980262	43980097	1	1047	Zdhhc23
chr16	44172877	44173208	44173043	1	352	Gm608
chr16	44583484	44583815	44583650	0	24780	Boc
chr16	44724388	44724719	44724554	1	254	BC027231
chr16	52031081	52031412	52031247	0	300	Cblb
chr16	52452919	52453250	52453085	1	88	Alcam
chr16	56145225	56145556	56145391	0	58920	Impg2
chr16	57121106	57121437	57121272	0	440	Tomm70a
chr16	57606416	57606747	57606582	1	284	Cmss1
chr16	57606975	57607306	57607141	0	274	Cmss1
chr16	58408262	58408593	58408428	1	105	Dcbld2
chr16	59471824	59472155	59471990	1	216	Mina
chr16	62786999	62787330	62787165	0	449	Nsun3
chr16	72663040	72663371	72663206	1	58	Robo1
chr16	85801822	85802153	85801988	0	1126	Adamts1
chr16	87454771	87455102	87454937	1	46	Usp16
chr16	88714595	88714926	88714761	0	6799	2310061N02Rik
chr16	90143803	90144134	90143969	1	1733	Gm10789
chr16	90144200	90144531	90144366	0	2130	Gm10789
chr16	90335705	90336036	90335871	0	50524	Hunk
chr16	90386582	90386913	90386748	1	352	Hunk
chr16	90386861	90387192	90387027	0	631	Hunk
chr16	90727188	90727519	90727354	1	16	Mis18a
chr16	91226643	91226974	91226809	1	1260	Olig2
chr16	91646915	91647246	91647081	1	109	Gart
chr16	92349053	92349384	92349219	0	10248	Kcne1
chr16	93831891	93832222	93832057	1	62	Morc3
chr16	93883378	93883709	93883544	1	355	Chaf1b
chr16	93974690	93975021	93974856	0	33980	Cldn14
chr16	97165872	97166203	97166038	0	4696	Dscam
chr16	97763566	97763897	97763732	1	22	Ripk4
chr17	3557247	3557578	3557413	1	299	Tfb1m
chr17	5853900	5854231	5854066	0	12687	Snx9
chr17	6827930	6828261	6828096	1	45316	Ezr
chr17	7217821	7218152	7217987	0	47873	Rps6ka2
chr17	12367446	12367777	12367612	0	10995	Plg
chr17	12769629	12769960	12769795	1	89	Igf2r
chr17	12909772	12910103	12909938	0	61	Pnldc1
chr17	15207493	15207824	15207659	0	33123	Gm5091
chr17	15826216	15826547	15826382	1	203	Rgmb
chr17	21567101	21567432	21567267	0	222	Zfp948
chr17	21707323	21707654	21707489	0	250	Zfp760
chr17	21707648	21707979	21707814	0	74	Zfp760
chr17	23740257	23740588	23740423	1	93	Paqr4
chr17	23742481	23742812	23742647	1	2317	Paqr4
chr17	23924432	23924763	23924598	1	7141	Dcpp3
chr17	24205525	24205856	24205691	1	129	Tbc1d24
chr17	24220568	24220899	24220734	1	34	1600002H07Rik
chr17	25015940	25016271	25016106	1	21	Ift140
chr17	25282235	25282566	25282401	0	8091	Ube2i
chr17	25727217	25727548	25727383	0	31	Chtf18
chr17	25861323	25861654	25861489	1	25	Wdr90
chr17	25875825	25876156	25875991	0	492	0610011F06Rik
chr17	26414508	26414839	26414674	1	289	Neurl1b
chr17	27133511	27133842	27133677	1	213	Uqcc2
chr17	27520690	27521021	27520856	1	17323	Grm4
chr17	27555741	27556072	27555907	1	665	Hmga1
chr17	28523080	28523411	28523246	1	7613	Armc12
chr17	28879939	28880270	28880105	0	21695	Pnpla1
chr17	29264016	29264347	29264182	1	211	Ppil1
chr17	29343034	29343365	29343200	0	4703	Mtch1
chr17	29490302	29490633	29490468	1	575	Pim1
chr17	29614616	29614947	29614782	1	47	Rnf8
chr17	29716784	29717115	29716950	1	66	Ccdc167
chr17	29769222	29769553	29769388	0	52371	Ccdc167
chr17	29870308	29870639	29870474	0	17407	Mdga1
chr17	31027139	31027470	31027305	0	30387	Abcg1
chr17	31512172	31512503	31512338	1	148	Wdr4
chr17	31636895	31637226	31637061	1	143	Cbs
chr17	31658836	31659167	31659002	0	248	U2af1
chr17	31917648	31917979	31917814	0	62022	Sik1
chr17	32034419	32034750	32034585	0	77	Hsf2bp
chr17	32036171	32036502	32036337	1	176	Rrp1b
chr17	32100279	32100610	32100445	1	9022	Pdxk-ps
chr17	33685330	33685661	33685496	1	38	Hnrnpm
chr17	34083132	34083463	34083298	0	9079	H2-Oa
chr17	34119307	34119638	34119473	1	426	Brd2
chr17	34264924	34265255	34265090	1	1864	H2-Ab1
chr17	34590990	34591321	34591156	0	1313	Pbx2
chr17	34836916	34837247	34837082	1	64	Dxo
chr17	35000630	35000961	35000796	0	109	Vars
chr17	35241579	35241910	35241745	1	0	Ddx39b
chr17	35379915	35380246	35380081	1	465	H2-Q4
chr17	36083631	36083962	36083797	1	451	H2-Bl
chr17	36145334	36145665	36145500	1	483	2410017I17Rik
chr17	36942646	36942977	36942812	0	237	Rnf39
chr17	37145438	37145769	37145604	0	6365	Olfr93
chr17	40934811	40935142	40934977	0	293	Mut
chr17	43161353	43161684	43161519	0	3228	E130008D07Rik
chr17	43327045	43327376	43327211	0	56865	Gpr110
chr17	44776849	44777180	44777015	1	154	Supt3
chr17	45563732	45564063	45563898	1	252	Slc35b2
chr17	45595321	45595652	45595487	1	84	Slc29a1
chr17	45630101	45630432	45630267	1	28165	Gm7325
chr17	45822257	45822588	45822423	0	88579	1600014C23Rik
chr17	46298240	46298571	46298406	1	479	Dlk2
chr17	46496640	46496971	46496806	1	18	Dnph1
chr17	46767907	46768238	46768073	0	4361	Ptcra
chr17	47851864	47852195	47852030	0	17339	Mdfi
chr17	48095587	48095918	48095753	1	5375	A730006G06Rik
chr17	48100979	48101310	48101145	0	10767	A730006G06Rik
chr17	48409969	48410300	48410135	1	136	Oard1
chr17	48545646	48545977	48545812	0	90912	Unc5cl
chr17	49614938	49615269	49615104	1	66	Kif6
chr17	50292948	50293279	50293114	1	505	Dazl
chr17	52601297	52601628	52601463	0	1244	Kcnh8
chr17	56008274	56008605	56008440	0	759	Mpnd
chr17	56303155	56303486	56303321	1	14	Uhrf1
chr17	56303760	56304091	56303926	1	385	Uhrf1
chr17	56476500	56476831	56476666	0	186	Ptprs
chr17	56511036	56511367	56511202	0	1280	Znrf4
chr17	56673052	56673383	56673218	1	5	Ranbp3
chr17	56751347	56751678	56751513	1	6016	Nrtn
chr17	56751687	56752018	56751853	1	5676	Nrtn
chr17	56935473	56935804	56935639	1	251	Mllt1
chr17	57031331	57031662	57031497	1	9	Khsrp
chr17	57105509	57105840	57105675	1	266	Gm11110
chr17	63863221	63863552	63863387	1	592	Fert2
chr17	68273659	68273990	68273825	1	29	L3mbtl4
chr17	71527020	71527351	71527186	1	329	Ndc80
chr17	71551903	71552234	71552069	1	9	Spdya
chr17	71729132	71729463	71729298	0	23586	BC027072
chr17	73107929	73108260	73108095	1	111	Lclat1
chr17	75551982	75552313	75552148	0	202	Fam98a
chr17	78882510	78882841	78882676	0	104	Eif2ak2
chr17	79355468	79355799	79355634	1	543	Cdc42ep3
chr17	79715572	79715903	79715738	1	697	Cyp1b1
chr17	79896248	79896579	79896414	0	291	Atl2
chr17	80063879	80064210	80064045	0	1777	Hnrnpll
chr17	80138825	80139156	80138991	0	11521	Galm
chr17	80373386	80373717	80373552	1	10	Gm10190
chr17	80373746	80374077	80373912	1	370	Gm10190
chr17	84188336	84188667	84188502	1	555	Zfp36l2
chr17	86648967	86649298	86649133	0	104729	Epas1
chr17	87591737	87592068	87591903	0	44074	Epcam
chr17	87672336	87672667	87672502	1	53	Msh2
chr17	87746276	87746607	87746442	1	51551	Kcnk12
chr17	87746670	87747001	87746836	0	51157	Kcnk12
chr17	87974927	87975258	87975093	1	44	Msh6
chr17	88431988	88432319	88432154	0	8556	Foxn2
chr17	88440279	88440610	88440445	1	265	Foxn2
chr17	91087933	91088264	91088099	1	4702	Nrxn1
chr17	91088233	91088564	91088399	1	4402	Nrxn1
chr18	3508227	3508558	3508393	1	437	Bambi
chr18	4634761	4635092	4634927	1	0	9430020K01Rik
chr18	5163376	5163707	5163542	1	116954	Svil
chr18	5334443	5334774	5334609	1	170	Zfp438
chr18	7001454	7001785	7001620	0	3158	Mkx
chr18	7692849	7693180	7693015	1	66152	Mpp7
chr18	8236384	8236715	8236550	0	367354	Wac
chr18	14705997	14706328	14706163	0	13	Psma8
chr18	16808206	16808537	16808372	1	676	Cdh2
chr18	20682062	20682393	20682228	0	16979	Ttr
chr18	24042878	24043209	24043044	0	22273	Zfp191
chr18	24099184	24099515	24099350	0	22468	Ino80c
chr18	32067481	32067812	32067647	1	85	Iws1
chr18	33213831	33214162	33213997	1	181	Stard4
chr18	34651670	34652001	34651836	1	100	Cdc23
chr18	35109151	35109482	35109317	0	9593	Ctnna1
chr18	35561843	35562174	35562009	1	147	Matr3
chr18	35930454	35930785	35930620	1	34208	Psd2
chr18	36735070	36735401	36735236	1	167	Tmco6
chr18	37449323	37449654	37449489	1	1833	Pcdhb14
chr18	37732659	37732990	37732825	1	1672	Pcdhgb5
chr18	37743772	37744103	37743938	1	1845	Pcdhgb6
chr18	38579888	38580219	38580054	0	21213	Spry4
chr18	39489026	39489357	39489192	1	1947	Nr3c1
chr18	39491500	39491831	39491666	1	4421	Nr3c1
chr18	42510957	42511288	42511123	1	362	Tcerg1
chr18	44380160	44380491	44380326	1	172	Dcp2
chr18	46526136	46526467	46526302	1	331	Fem1c
chr18	53861824	53862155	53861990	1	121	Csnk1g3
chr18	60501349	60501680	60501515	0	467	Smim3
chr18	60526226	60526557	60526392	1	172	Dctn4
chr18	60848403	60848734	60848569	0	394	Tcof1
chr18	60848778	60849109	60848944	1	19	Tcof1
chr18	61211182	61211513	61211348	1	247	Slc26a2
chr18	61211525	61211856	61211691	1	95	Slc26a2
chr18	61928790	61929121	61928956	0	17104	Ablim3
chr18	64428238	64428569	64428404	1	60661	Fech
chr18	64875160	64875491	64875326	0	12428	Nedd4l
chr18	65823088	65823419	65823254	0	22677	Sec11c
chr18	65890680	65891011	65890846	0	17368	Grp
chr18	66458314	66458645	66458480	1	122	Pmaip1
chr18	67289124	67289455	67289290	1	68	Impa2
chr18	70530021	70530352	70530187	1	133	Poli
chr18	73815523	73815854	73815689	1	297	Me2
chr18	76119578	76119909	76119744	0	21273	2900057B20Rik
chr18	76978235	76978566	76978401	0	33984	Hdhd2
chr18	77459162	77459493	77459328	0	105807	Rnf165
chr18	77938193	77938524	77938359	1	106	Epg5
chr18	81197235	81197566	81197401	0	210823	Sall3
chr18	82406548	82406879	82406714	0	62	Galr1
chr18	82406877	82407208	82407043	0	266	Galr1
chr18	82729665	82729996	82729831	0	9551	Mir5112
chr18	82812301	82812632	82812467	0	43428	4930445N18Rik
chr18	84838457	84838788	84838623	0	12789	Cyb5a
chr18	85917845	85918176	85918011	0	476939	Neto1
chr19	3389120	3389451	3389286	1	90	Mtl5
chr19	3851596	3851927	3851762	1	9	Chka
chr19	4000493	4000824	4000659	1	80	Nudt8
chr19	4037887	4038218	4038053	1	141	Gstp1
chr19	4042197	4042528	4042363	0	142	Gstp2
chr19	4121112	4121443	4121278	1	296	Aip
chr19	4201481	4201812	4201647	1	44	Rad9a
chr19	4604403	4604734	4604569	0	10251	Pcx
chr19	4615743	4616074	4615909	0	242	Lrfn4
chr19	4698100	4698431	4698266	0	401	Gm960
chr19	5023861	5024192	5024027	1	22	Slc29a2
chr19	5306763	5307094	5306929	1	8599	Gal3st3
chr19	5307118	5307449	5307284	1	8954	Gal3st3
chr19	5366453	5366784	5366619	1	192	Eif1ad
chr19	5448629	5448960	5448795	1	1098	Fosl1
chr19	5510445	5510776	5510611	0	122	Snx32
chr19	5609876	5610207	5610042	1	51	Kat5
chr19	5780142	5780473	5780308	0	8907	Scyl1
chr19	5894216	5894547	5894382	0	275	Tigd3
chr19	6084881	6085212	6085047	1	48	Cdca5
chr19	6118386	6118717	6118552	1	33	Sac3d1
chr19	6184185	6184516	6184351	1	57	Majin
chr19	6322153	6322484	6322319	0	12658	Men1
chr19	6675311	6675642	6675477	0	132407	Slc22a12
chr19	6855368	6855699	6855534	1	2676	Ccdc88b
chr19	7056414	7056745	7056580	1	186	Macrod1
chr19	7066506	7066837	7066672	0	9905	Macrod1
chr19	7241046	7241377	7241212	1	9	Naa40
chr19	7494263	7494594	7494429	1	7	Atl3
chr19	7612341	7612672	7612507	1	60	Hrasls5
chr19	8661988	8662319	8662154	0	1180	9830166K06Rik
chr19	8774625	8774956	8774791	1	307	Gm2518
chr19	8802126	8802457	8802292	0	202	Zbtb3
chr19	9899323	9899654	9899489	1	43	Incenp
chr19	10203782	10204113	10203948	1	5	Fen1
chr19	10456625	10456956	10456791	1	655	Lrrc10b
chr19	10634871	10635202	10635037	0	805	Vwce
chr19	10869549	10869880	10869715	1	63	Tmem132a
chr19	10881594	10881925	10881760	1	17	Tmem109
chr19	10895231	10895562	10895397	1	167	Prpf19
chr19	12573251	12573582	12573417	0	106	Fam111a
chr19	14835757	14836088	14835923	0	237940	Tle4
chr19	15924831	15925162	15924997	1	61	Psat1
chr19	21472221	21472552	21472387	1	273	Gda
chr19	23758281	23758612	23758447	1	427	Apba1
chr19	23893112	23893443	23893278	1	134403	Apba1
chr19	25505638	25505969	25505804	1	99	Dmrt1
chr19	25698800	25699131	25698966	0	26556	Dmrt2
chr19	28011790	28012121	28011956	1	790	Rfx3
chr19	28990927	28991258	28991093	0	742	Cdc37l1
chr19	30029953	30030284	30030119	1	392	Uhrf2
chr19	31082503	31082834	31082669	1	170	Cstf2t
chr19	32389206	32389537	32389372	1	157	2700046G09Rik
chr19	32486512	32486843	32486678	0	910	Minpp1
chr19	32523705	32524036	32523871	0	38103	Minpp1
chr19	33391621	33391952	33391787	1	507	Rnls
chr19	34878984	34879315	34879150	1	304	Pank1
chr19	42202107	42202438	42202273	1	21	Sfrp5
chr19	43524633	43524964	43524799	1	194	Got1
chr19	44069528	44069859	44069694	1	8	Erlin1
chr19	44407844	44408175	44408010	0	301	Scd1
chr19	44836610	44836941	44836776	1	838	1700039E22Rik
chr19	44931017	44931348	44931183	1	65	Fam178a
chr19	46075588	46075919	46075754	1	91	Nolc1
chr19	47050694	47051025	47050860	1	15	Pcgf6
chr19	47360089	47360420	47360255	0	86666	Mir6995
chr19	47536915	47537246	47537081	1	61	Obfc1
chr19	47579158	47579489	47579324	1	693	Slk
chr19	53062007	53062338	53062173	0	14077	1700054A03Rik
chr19	53460962	53461293	53461128	0	3667	5830416P10Rik
chr19	53600783	53601114	53600949	1	554	Smc3
chr19	55315507	55315838	55315673	1	358	Zdhhc6
chr19	56396933	56397264	56397099	1	28	Casp7
chr19	56397396	56397727	56397562	0	434	Casp7
chr19	56548062	56548393	56548228	0	6	Dclre1a
chr19	56826117	56826448	56826283	1	1	Tdrd1
chr19	56874102	56874433	56874268	1	146	Vwa2
chr19	57668014	57668345	57668180	0	57147	Atrnl1
chr19	58799324	58799655	58799490	1	5076	1700019N19Rik
chr19	58943443	58943774	58943609	1	185	Eno4
chr19	59585668	59585999	59585834	0	92699	2700089I24Rik
chr19	60468208	60468539	60468374	0	70	Prlhr
chr19	60790524	60790855	60790690	1	2	Eif3a
chr2	3283573	3283904	3283739	1	471	Nmt2
chr2	3512646	3512977	3512812	1	1	Hspa14
chr2	4559651	4559982	4559817	0	64	Frmd4a
chr2	5012543	5012874	5012709	1	81	Mcm10
chr2	6256518	6256849	6256684	0	43690	Echdc3
chr2	6322348	6322679	6322514	1	241	Usp6nl
chr2	6459428	6459759	6459594	0	106859	Usp6nl
chr2	6465597	6465928	6465763	0	113028	Usp6nl
chr2	11535325	11535656	11535491	1	18437	Pfkfb3
chr2	12419266	12419597	12419432	1	27	Fam188a
chr2	14073494	14073825	14073660	0	273	Stamos
chr2	14604040	14604371	14604206	1	98	Cacnb2
chr2	18031903	18032234	18032069	1	4821	Gm17762
chr2	18688711	18689042	18688877	1	10143	BC061194
chr2	24367529	24367860	24367695	1	17700	Psd4
chr2	25181331	25181662	25181497	1	740	Nrarp
chr2	25460992	25461323	25461158	1	64	BC029214
chr2	25577542	25577873	25577708	1	2390	Gm996
chr2	25608363	25608694	25608529	1	83	Rabl6
chr2	25847028	25847359	25847194	0	53	Sohlh1
chr2	25863841	25864172	25864007	1	213	Kcnt1
chr2	26139856	26140187	26140022	1	479	C330006A16Rik
chr2	26351856	26352187	26352022	1	87	Dnlz
chr2	27514979	27515310	27515145	1	0	Wdr5
chr2	27540228	27540559	27540394	1	25248	Wdr5
chr2	27886334	27886665	27886500	1	76	Col5a1
chr2	29567452	29567783	29567618	0	52100	Rapgef1
chr2	29888998	29889329	29889164	0	554	Odf2
chr2	30171939	30172270	30172105	1	582	Endog
chr2	30474067	30474398	30474233	1	34	Ier5l
chr2	30474433	30474764	30474599	1	400	Ier5l
chr2	30545219	30545550	30545385	1	49657	Cstad
chr2	30801098	30801429	30801264	1	472	1700001O22Rik
chr2	30801585	30801916	30801751	0	14	1700001O22Rik
chr2	30918175	30918506	30918341	0	15044	Ptges
chr2	31129108	31129439	31129274	0	12733	Fnbp1
chr2	31239186	31239517	31239352	0	6569	Ncs1
chr2	31304796	31305127	31304962	0	59040	Ncs1
chr2	31670511	31670842	31670677	0	58	Exosc2
chr2	31974208	31974539	31974374	1	74	Nup214
chr2	32614998	32615329	32615164	1	6592	Ak1
chr2	34372980	34373311	34373146	1	1101	Pbx3
chr2	34963645	34963976	34963811	0	2039	Traf1
chr2	35109259	35109590	35109425	1	65	Cntrl
chr2	37780158	37780489	37780324	0	4076	Crb2
chr2	37786593	37786924	37786759	1	10511	Crb2
chr2	38350775	38351106	38350941	0	365	Lhx2
chr2	39008045	39008376	39008211	1	73	Arpc5l
chr2	39065381	39065712	39065547	1	6	Golga1
chr2	39420826	39421157	39420992	0	194654	Ppp6c
chr2	51934714	51935045	51934880	1	128	Rbm43
chr2	51934989	51935320	51935155	0	146	Rbm43
chr2	53191961	53192292	53192127	1	44	Arl6ip6
chr2	54085135	54085466	54085301	1	250	Rprm
chr2	57238527	57238858	57238693	0	312	Gpd2
chr2	60383199	60383530	60383365	1	134	Ly75
chr2	61656430	61656761	61656596	1	55096	Psmd14
chr2	61815564	61815895	61815730	1	11278	Tbr1
chr2	66256599	66256930	66256765	1	148	Ttc21b
chr2	68348956	68349287	68349122	0	122858	Stk39
chr2	68861237	68861568	68861403	1	152	Cers6
chr2	71655716	71656047	71655882	0	63533	Gm1631
chr2	72475990	72476321	72476156	1	61	Cdca7
chr2	73271804	73272135	73271970	1	45	Sp9
chr2	74578817	74579148	74578983	1	35	Lnp
chr2	74762811	74763142	74762977	1	1	Hoxd1
chr2	74825663	74825994	74825829	1	18	Mtx2
chr2	75609639	75609970	75609805	0	49452	Hnrnpa3
chr2	75704701	75705032	75704867	1	226	Nfe2l2
chr2	75981578	75981909	75981744	1	222	Ttc30a1
chr2	76360257	76360588	76360423	0	29	Cyct
chr2	77816938	77817269	77817104	1	288	Zfp385b
chr2	80315505	80315836	80315671	1	206	Dnajc10
chr2	84658853	84659184	84659019	1	58	Btbd18
chr2	84670300	84670631	84670466	1	241	2700094K13Rik
chr2	84936507	84936838	84936673	0	28	Slc43a3
chr2	85036997	85037328	85037163	1	44	Ssrp1
chr2	85047494	85047825	85047660	0	2798	Tnks1bp1
chr2	87437738	87438069	87437904	0	3416	Olfr1124
chr2	90679114	90679445	90679280	1	2066	Nup160
chr2	90889468	90889799	90889634	1	3849	C1qtnf4
chr2	91537681	91538012	91537847	0	8473	Ckap5
chr2	92055359	92055690	92055525	1	31355	Creb3l1
chr2	92458974	92459305	92459140	0	653	Slc35c1
chr2	92471850	92472181	92472016	0	11498	Slc35c1
chr2	93939624	93939955	93939790	0	17309	Gm13889
chr2	94273652	94273983	94273818	1	12419	Mir670
chr2	101886019	101886350	101886185	0	75	Commd9
chr2	102400472	102400803	102400638	1	261	Trim44
chr2	102400964	102401295	102401130	1	230	Trim44
chr2	104849408	104849739	104849574	1	275	Prrg4
chr2	114201055	114201386	114201221	1	210	Zfp770
chr2	115581253	115581584	115581419	1	295	BC052040
chr2	115581882	115582213	115582048	0	333	BC052040
chr2	118256715	118257046	118256881	1	84	Fsip1
chr2	118373898	118374229	118374064	1	645	Gpr176
chr2	118745400	118745731	118745566	0	190	Inafm2
chr2	118779494	118779825	118779660	0	57	Disp2
chr2	118790413	118790744	118790579	1	10861	Disp2
chr2	119321977	119322308	119322143	1	3639	Dll4
chr2	119322522	119322853	119322688	1	3094	Dll4
chr2	119337957	119338288	119338123	1	11926	Gm14207
chr2	119872664	119872995	119872830	1	24396	Mga
chr2	119873029	119873360	119873195	1	24031	Mga
chr2	121506633	121506964	121506799	0	77	Wdr76
chr2	121955752	121956083	121955918	1	81	Ctdspl2
chr2	122186034	122186365	122186200	0	11	Patl2
chr2	122298530	122298861	122298696	1	202	Duoxa2
chr2	122348614	122348945	122348780	1	20137	Shf
chr2	122376291	122376622	122376457	0	7539	Shf
chr2	122611087	122611418	122611253	1	23	Gatm
chr2	125247455	125247786	125247621	1	107	Dut
chr2	125625091	125625422	125625257	1	144	Cep152
chr2	125672901	125673232	125673067	0	31	Eid1
chr2	126151833	126152164	126151999	1	4	Fam227b
chr2	126152253	126152584	126152419	1	279	Dtwd1
chr2	127143286	127143617	127143452	1	4	Itpripl1
chr2	127425019	127425350	127425185	0	12	Gpat2
chr2	127683942	127684273	127684108	0	27413	Mal
chr2	128412469	128412800	128412635	0	16715	Gm14005
chr2	128943881	128944212	128944047	1	27	Zc3h8
chr2	129800242	129800573	129800408	1	107	Stk35
chr2	130194615	130194946	130194781	0	411	Tmc2
chr2	130397744	130398075	130397910	0	281	Cpxm1
chr2	130398049	130398380	130398215	0	586	Cpxm1
chr2	130423595	130423926	130423761	1	526	Pced1a
chr2	130424183	130424514	130424349	1	30	Vps16
chr2	130664003	130664334	130664169	0	475	Ddrgk1
chr2	130667823	130668154	130667989	0	149	Itpa
chr2	131160016	131160347	131160182	1	162	1700037H04Rik
chr2	131160308	131160639	131160474	1	454	1700037H04Rik
chr2	131204617	131204948	131204783	0	5575	Ap5s1
chr2	132252611	132252942	132252777	1	402	Pcna
chr2	132815990	132816321	132816156	1	16	Mcm8
chr2	132879371	132879702	132879537	1	1324	Lrrn4
chr2	136679823	136680154	136679989	0	33459	Snap25
chr2	140066624	140066955	140066790	1	14	Tasp1
chr2	140095808	140096139	140095974	0	29169	Tasp1
chr2	140395044	140395375	140395210	1	218	Macrod2
chr2	140395368	140395699	140395534	1	100	Macrod2
chr2	142902838	142903169	142903004	0	1540	Kif16b
chr2	144270807	144271138	144270973	1	70	Mgme1
chr2	146221241	146221572	146221407	1	588	Insm1
chr2	146221856	146222187	146222022	1	26	Insm1
chr2	148672489	148672820	148672655	1	15	Nxt1
chr2	150311254	150311585	150311420	0	51344	3300002I08Rik
chr2	151008761	151009092	151008927	1	470	Ninl
chr2	151038966	151039297	151039132	1	246	Nanp
chr2	151039259	151039590	151039425	1	46	Nanp
chr2	151670187	151670518	151670353	0	1820	Rad21l
chr2	152095174	152095505	152095340	1	10182	Srxn1
chr2	152331969	152332300	152332135	0	289	Rbck1
chr2	152414689	152415020	152414855	1	188	Zcchc3
chr2	153052477	153052808	153052643	0	13310	Ccm2l
chr2	153778994	153779325	153779160	1	1717	Efcab8
chr2	154724664	154724995	154724830	0	66278	Raly
chr2	155276100	155276431	155276266	1	96	Map1lc3a
chr2	155629247	155629578	155629413	1	6534	Mir499
chr2	155705333	155705664	155705499	0	13115	Trpc4ap
chr2	155812077	155812408	155812243	0	6959	BC029722
chr2	155826878	155827209	155827044	0	119	Eif6
chr2	155956144	155956475	155956310	0	246	Cep250
chr2	156144053	156144384	156144219	1	12	Romo1
chr2	156196538	156196869	156196704	1	58	Phf20
chr2	157134618	157134949	157134784	1	437	Samhd1
chr2	157204297	157204628	157204463	1	70	Rbl1
chr2	158028259	158028590	158028425	1	70	Rprd1b
chr2	158613903	158614234	158614069	1	3312	Slc32a1
chr2	160645587	160645918	160645753	1	142	Top1
chr2	163054411	163054742	163054577	1	56	Mybl2
chr2	163419014	163419345	163419180	1	289	Oser1
chr2	164168273	164168604	164168439	1	2673	Kcns1
chr2	164497349	164497680	164497515	1	8	Pigt
chr2	165287460	165287791	165287626	1	160	Slc35c2
chr2	167188319	167188650	167188485	1	332	Kcnb1
chr2	167570298	167570629	167570464	0	32238	Snai1
chr2	168207434	168207765	168207600	0	538	Adnp
chr2	168252884	168253215	168253050	0	5608	Mir3110
chr2	168461389	168461720	168461555	0	128809	Nfatc2
chr2	168768222	168768553	168768388	0	1187	Sall4
chr2	168842256	168842587	168842422	0	75221	Sall4
chr2	168956035	168956366	168956201	0	614	Zfp64
chr2	169915394	169915725	169915560	0	155110	A630075F10Rik
chr2	170043238	170043569	170043404	0	27266	A630075F10Rik
chr2	170094168	170094499	170094334	0	23556	A630075F10Rik
chr2	170483991	170484322	170484157	0	12269	Pfdn4
chr2	172042166	172042497	172042332	1	1133	Cbln4
chr2	172042860	172043191	172043026	1	439	Cbln4
chr2	172550345	172550676	172550511	1	478	Tfap2c
chr2	172551044	172551375	172551210	1	220	Tfap2c
chr2	172825836	172826167	172826002	0	114318	Bmp7
chr2	172979732	172980063	172979898	1	57	Spo11
chr2	173019858	173020189	173020024	0	1876	Rbm38
chr2	173021610	173021941	173021776	1	124	Rbm38
chr2	173119188	173119519	173119354	0	170	Ctcfl
chr2	174120623	174120954	174120789	0	10439	Npepl1
chr2	174295917	174296248	174296083	0	647	Nespas
chr2	174327848	174328179	174328014	1	101	Gnas
chr2	174473077	174473408	174473243	0	302	Slmo2
chr2	174895568	174895899	174895734	0	134977	Edn3
chr2	174917452	174917783	174917618	0	150150	Gm14393
chr2	178407304	178407635	178407470	1	187	Sycp2
chr2	178413570	178413901	178413736	1	726	Ppp1r3d
chr2	180070439	180070770	180070605	1	13	Mtg2
chr2	180455996	180456327	180456162	0	4814	Slco4a1
chr2	180582571	180582902	180582737	1	1434	Mrgbp
chr2	180702029	180702360	180702195	1	93	Dido1
chr2	180967099	180967430	180967265	1	33	Arfgap1
chr2	181864264	181864595	181864430	1	71	Polr3k
chr2	181953046	181953377	181953212	0	38012	Gm14496
chr3	5575724	5576055	5575890	1	357	Pex2
chr3	5576049	5576380	5576215	1	32	Pex2
chr3	7366184	7366515	7366350	0	252	Pkia
chr3	8006782	8007113	8006948	0	52061	1700010I02Rik
chr3	9642230	9642561	9642396	0	32311	Zfp704
chr3	9833420	9833751	9833586	1	92	Pag1
chr3	14533665	14533996	14533831	1	44	Lrrcc1
chr3	16723701	16724032	16723867	0	540685	Ythdf3
chr3	18242964	18243295	18243130	1	207	Cyp7b1
chr3	19187418	19187749	19187584	0	256	Mtfr1
chr3	19187864	19188195	19188030	1	189	Mtfr1
chr3	23290494	23290825	23290660	0	1039291	Rprl2
chr3	27703621	27703952	27703787	0	6651	Fndc3b
chr3	28007633	28007964	28007799	0	23629	Pld1
chr3	28780944	28781275	28781110	1	199	Eif5a2
chr3	30600733	30601064	30600899	0	1029	Actrt3
chr3	31308879	31309210	31309045	0	1273	Slc7a14
chr3	32318083	32318414	32318249	0	47238	4930429B21Rik
chr3	34664013	34664344	34664179	1	14175	Sox2
chr3	35693574	35693905	35693740	0	27577	Gm6639
chr3	35886543	35886874	35886709	0	43364	Dcun1d1
chr3	37312376	37312707	37312542	1	10	Bbs12
chr3	38663048	38663379	38663214	0	178398	Ankrd50
chr3	40708716	40709047	40708882	1	12	Slc25a31
chr3	40893922	40894253	40894088	1	187	3110057O12Rik
chr3	51275964	51276295	51276130	1	629	4930577N17Rik
chr3	51415809	51416140	51415975	1	39	Naa15
chr3	54633368	54633699	54633534	1	59569	Supt20
chr3	54797551	54797882	54797717	0	10073	Rfxap
chr3	54915851	54916182	54916017	1	130	Sertm1
chr3	56183808	56184139	56183974	1	273	Nbea
chr3	62339132	62339463	62339298	1	522	Arhgef26
chr3	63964621	63964952	63964787	1	54	Slc33a1
chr3	63976600	63976931	63976766	0	624	Gmps
chr3	65529194	65529525	65529360	1	53	4931440P22Rik
chr3	65930041	65930372	65930207	0	28017	Ccnl1
chr3	65974384	65974715	65974550	0	16325	Ccnl1
chr3	67373953	67374284	67374119	1	23	Mlf1
chr3	67429998	67430329	67430164	1	50	Gfm1
chr3	67582591	67582922	67582757	1	9	Mfsd1
chr3	67587424	67587755	67587590	0	4823	Mfsd1
chr3	69598165	69598496	69598331	0	628	B3galnt1
chr3	75956865	75957196	75957031	1	82	Golim4
chr3	79568102	79568433	79568268	0	589	Fnip2
chr3	82074661	82074992	82074827	0	116	Gucy1b3
chr3	82876333	82876664	82876499	1	16	Rbm46
chr3	84155520	84155851	84155686	1	99	Mnd1
chr3	84406656	84406987	84406822	0	26901	4930565D16Rik
chr3	86142555	86142886	86142721	1	53	Rps3a1
chr3	87971250	87971581	87971416	1	324	Nes
chr3	88058470	88058801	88058636	1	141	Apoa1bp
chr3	88409946	88410277	88410112	1	203	Pmf1
chr3	89177192	89177523	89177358	0	125	Scamp3
chr3	89245776	89246107	89245942	0	45	Trim46
chr3	89349989	89350320	89350155	1	145	Adam15
chr3	89392128	89392459	89392294	1	431	Gm15417
chr3	89773236	89773567	89773402	1	205	Ube2q1
chr3	89789066	89789397	89789232	0	15624	Ube2q1
chr3	90079429	90079760	90079595	1	75	Tpm3
chr3	90103978	90104309	90104144	0	13	Nup210l
chr3	90231389	90231720	90231555	1	40	Jtb
chr3	93443865	93444196	93444031	1	1702	Tchh
chr3	93446026	93446357	93446192	1	3863	Tchh
chr3	93447734	93448065	93447900	1	5571	Tchh
chr3	94413107	94413438	94413273	1	43	Tdrkh
chr3	94786360	94786691	94786526	1	11	Cgn
chr3	94953890	94954221	94954056	0	957	Rfx5
chr3	95016219	95016550	95016385	0	1147	Zfp687
chr3	95270738	95271069	95270904	0	11171	Prune
chr3	95559448	95559779	95559614	1	61	Hormad1
chr3	95855583	95855914	95855749	1	3	Prpf3
chr3	95882138	95882469	95882304	1	76	Ciart
chr3	95882429	95882760	95882595	1	367	Ciart
chr3	95928653	95928984	95928819	0	436	Anp32e
chr3	96197007	96197338	96197173	1	412	Bola1
chr3	96404437	96404768	96404603	1	10229	Terc
chr3	96635235	96635566	96635401	1	27	Pex11b
chr3	98013850	98014181	98014016	1	479	Notch2
chr3	99141141	99141472	99141307	1	218	Wars2
chr3	100969604	100969935	100969770	0	107	Ttf2
chr3	102935450	102935781	102935616	1	483	Sycp1
chr3	103914033	103914364	103914199	1	80	Rsbn1
chr3	103968135	103968466	103968301	1	14	Phtf1os
chr3	104639054	104639385	104639220	1	557	Slc16a1
chr3	105452839	105453170	105453005	1	50	Kcnd3os
chr3	107035827	107036158	107035993	1	167	Kcna3
chr3	107760042	107760373	107760208	1	260	Csf1
chr3	108185798	108186129	108185964	0	323	Amigo1
chr3	108367273	108367604	108367439	0	2529	Mybphl
chr3	108416018	108416349	108416184	0	690	Celsr2
chr3	108653731	108654062	108653897	1	14	Clcc1
chr3	108940117	108940448	108940283	1	200	Henmt1
chr3	116327282	116327613	116327448	0	73964	Gpr88
chr3	119782489	119782820	119782655	1	732	Ptbp2
chr3	121600606	121600937	121600772	0	42712	A730020M07Rik
chr3	122050771	122051102	122050937	0	6478	Abca4
chr3	122121433	122121764	122121599	0	77140	Abca4
chr3	122448096	122448427	122448262	0	28483	Bcar3
chr3	122509149	122509480	122509315	0	32365	Mir7657
chr3	123508469	123508800	123508635	1	299	Snhg8
chr3	127408846	127409177	127409012	0	136214	Mir302b
chr3	127553204	127553535	127553370	1	21	Larp7
chr3	129216057	129216388	129216223	0	2292	Pitx2
chr3	129830973	129831304	129831139	1	256	Gar1
chr3	130180228	130180559	130180394	0	449	Col25a1
chr3	131085141	131085472	131085307	0	24988	Lef1
chr3	131219528	131219859	131219694	0	52406	Hadh
chr3	131302806	131303137	131302972	1	254	Cyp2u1
chr3	135630895	135631226	135631061	0	60485	Nfkb1
chr3	137885236	137885567	137885402	0	17728	Dnajb14
chr3	137969957	137970288	137970123	0	11425	Dapp1
chr3	137975683	137976014	137975849	0	5699	Dapp1
chr3	138741903	138742234	138742069	1	137	Tspan5
chr3	139075530	139075861	139075696	1	495	Rap1gds1
chr3	139205761	139206092	139205927	1	35	Stpg2
chr3	145632477	145632808	145632643	0	17341	Cyr61
chr3	145758973	145759304	145759139	1	448	Ddah1
chr3	145759178	145759509	145759344	0	653	Ddah1
chr3	152165741	152166072	152165907	1	7	Gipc2
chr3	153675191	153675522	153675357	0	49775	St6galnac3
chr3	153682454	153682785	153682620	0	42512	St6galnac3
chr3	153905767	153906098	153905933	1	204	Msh4
chr3	157924987	157925318	157925153	0	90	Cth
chr4	3835550	3835881	3835716	1	116	Rps20
chr4	3938872	3939203	3939038	1	151	Chchd7
chr4	6190828	6191159	6190994	1	109	Ubxn2b
chr4	9668873	9669204	9669039	1	122	Asph
chr4	11558749	11559080	11558915	1	3	Rad54b
chr4	11966690	11967021	11966856	1	283	1700123M08Rik
chr4	12171540	12171871	12171706	1	308	Fam92a
chr4	15266265	15266596	15266431	1	612	Tmem64
chr4	15881172	15881503	15881338	0	75	Calb1
chr4	15957785	15958116	15957951	1	14	Nbn
chr4	19574889	19575220	19575055	1	9	Rmdn1
chr4	21678463	21678794	21678629	1	7333	Prdm13
chr4	22488391	22488722	22488557	0	191	Pou3f2
chr4	24496268	24496599	24496434	1	26	Mms22l
chr4	24966750	24967081	24966916	0	6501	Gpr63
chr4	25799503	25799834	25799669	1	333	Fut9
chr4	28812748	28813079	28812914	1	215	Epha7
chr4	32615156	32615487	32615322	1	149	Casp8ap2
chr4	35156432	35156763	35156598	0	885	Mob3b
chr4	35258200	35258531	35258366	0	32486	3110043O21Rik
chr4	40301129	40301460	40301295	0	11935	4930509K18Rik
chr4	41275518	41275849	41275684	1	549	Ubap2
chr4	43492733	43493064	43492899	1	159	Rmrp
chr4	45320431	45320762	45320597	1	5	Exosc3
chr4	45408878	45409209	45409044	1	278	Slc25a51
chr4	45530824	45531155	45530990	1	162	Shb
chr4	45763914	45764245	45764080	0	142	Gm12409
chr4	46389045	46389376	46389211	1	211	5830415F09Rik
chr4	46602028	46602359	46602194	1	265	Coro2a
chr4	46650463	46650794	46650629	1	430	Tbc1d2
chr4	48124795	48125126	48124961	1	43	Stx17
chr4	48473308	48473639	48473474	1	52	Tex10
chr4	53159845	53160176	53160011	1	116	Abca1
chr4	53864375	53864706	53864541	0	38497	Tmem38b
chr4	57543960	57544291	57544126	0	24120	Palm2
chr4	58442396	58442727	58442562	0	1464	Mir3095
chr4	59438424	59438755	59438590	0	42	Susd1
chr4	59549439	59549770	59549605	1	241	Ptbp3
chr4	59783687	59784018	59783853	1	1	Inip
chr4	70534856	70535187	70535022	1	94	Megf9
chr4	72201159	72201490	72201325	1	82	C630043F03Rik
chr4	73790560	73790891	73790726	1	124	Rasef
chr4	82513228	82513559	82513394	1	7615	Nfib
chr4	83510967	83511298	83511133	0	14410	Ccdc171
chr4	84884141	84884472	84884307	1	0	Cntln
chr4	86611847	86612178	86612013	1	8	Haus6
chr4	86911876	86912207	86912042	0	37629	Acer2
chr4	87386883	87387214	87387049	0	156509	Slc24a2
chr4	88094387	88094718	88094553	1	75	Focad
chr4	89276727	89277058	89276893	1	5298	Cdkn2a
chr4	93334944	93335275	93335110	1	400	Tusc1
chr4	94739380	94739711	94739546	0	258	Tek
chr4	95050320	95050651	95050486	1	1735	Jun
chr4	95967040	95967371	95967206	1	171	Hook1
chr4	103421713	103422044	103421879	0	39380	Gm12718
chr4	104366500	104366831	104366666	0	870	Dab1
chr4	106650798	106651129	106650964	1	103	Pars2
chr4	107435460	107435791	107435626	1	908	Glis1
chr4	108071312	108071643	108071478	0	15877	Mir6397
chr4	109406530	109406861	109406696	1	402	Ttc39a
chr4	109430834	109431165	109431000	0	15354	Ttc39a
chr4	110351786	110352117	110351952	1	41	Elavl4
chr4	114665740	114666071	114665906	0	155812	Gm12830
chr4	114999972	115000303	115000138	1	21	Stil
chr4	115559093	115559424	115559259	0	4388	Cyp4a31
chr4	115657207	115657538	115657373	0	9668	Cyp4b1
chr4	116507446	116507777	116507612	1	64	Ipp
chr4	116807540	116807871	116807706	1	26	Mutyh
chr4	117002674	117003005	117002840	0	7493	Hectd3
chr4	117915146	117915477	117915312	0	313	Ipo13
chr4	118053981	118054312	118054147	0	80798	St3gal3
chr4	118409202	118409533	118409368	1	32	Med8
chr4	118620937	118621268	118621103	1	305	Ebna1bp2
chr4	118989279	118989610	118989445	0	27479	Lao1
chr4	120148739	120149070	120148905	1	12517	Edn2
chr4	120569801	120570132	120569967	1	308	Ctps
chr4	120905563	120905894	120905729	0	19275	Exo5
chr4	124657235	124657566	124657401	1	243	Pou3f1
chr4	125085316	125085647	125085482	1	349	Meaf6
chr4	126233818	126234149	126233984	1	22334	Map7d1
chr4	126429305	126429636	126429471	1	70	Ago3
chr4	126556811	126557142	126556977	1	1	Clspn
chr4	126967239	126967570	126967405	0	517	Zmym4
chr4	127076880	127077211	127077046	1	335	Zmym6
chr4	128715577	128715908	128715743	0	11826	Phc2
chr4	128884344	128884675	128884510	1	371	Trim62
chr4	128992914	128993245	128993080	1	142	Ak2
chr4	128993335	128993666	128993501	1	278	Ak2
chr4	129113198	129113529	129113364	0	6807	Hpca
chr4	129189785	129190116	129189951	1	157	Yars
chr4	129335218	129335549	129335384	1	14	Rbbp4
chr4	129491605	129491936	129491771	1	582	Fam229a
chr4	129819844	129820175	129820010	1	467	Ptp4a2
chr4	130006571	130006902	130006737	1	14684	Bai2
chr4	131873204	131873535	131873370	0	267	Srsf4
chr4	132757028	132757359	132757194	0	23	Smpdl3b
chr4	132767910	132768241	132768076	0	282	Rpa2
chr4	132768151	132768482	132768317	0	41	Rpa2
chr4	133353899	133354230	133354065	0	14750	Wdtc1
chr4	133498481	133498812	133498647	0	97	Trnp1
chr4	133545868	133546199	133546034	1	7	Nudc
chr4	134343087	134343418	134343253	1	208	Slc30a2
chr4	134468190	134468521	134468356	1	37	Stmn1
chr4	134506925	134507256	134507091	1	3906	Clhc1
chr4	134853726	134854057	134853892	1	547	Tmem57
chr4	135420022	135420353	135420188	0	3555	Mir700
chr4	135855743	135856074	135855909	1	160	Srsf10
chr4	136285482	136285813	136285648	0	419	Zfp46
chr4	136285824	136286155	136285990	0	77	Zfp46
chr4	137105026	137105357	137105192	0	56497	Zbtb40
chr4	137388055	137388386	137388221	1	21569	Cela3a
chr4	137795757	137796088	137795923	1	460	Alpl
chr4	137913330	137913661	137913496	1	51260	Ece1
chr4	138404886	138405217	138405052	0	8594	Fam43b
chr4	139352136	139352467	139352302	1	273	Mrto4
chr4	140750440	140750771	140750606	0	7963	Padi6
chr4	141259454	141259785	141259620	0	16737	Arhgef19
chr4	141571980	141572311	141572146	0	25985	B330016D10Rik
chr4	141628696	141629027	141628862	0	5028	Slc25a34
chr4	143257956	143258287	143258122	0	41441	Pdpn
chr4	143394212	143394543	143394378	1	61	Pramel1
chr4	145463681	145464012	145463847	1	361	Smarca5-ps
chr4	145640796	145641127	145640962	1	23817	Gm13212
chr4	146067127	146067458	146067293	1	229	Gm13034
chr4	146932238	146932569	146932404	1	89444	Rex2
chr4	146941617	146941948	146941783	1	80065	Rex2
chr4	147275343	147275674	147275509	1	99644	Gm13152
chr4	147275846	147276177	147276012	1	100147	Gm13152
chr4	147305493	147305824	147305659	0	129794	Gm13152
chr4	147738727	147739058	147738893	1	36262	Zfp534
chr4	147951944	147952275	147952110	0	11216	2510039O18Rik
chr4	148140561	148140892	148140727	1	238	Mad2l2
chr4	148271674	148272005	148271840	1	16124	Ptchd2
chr4	148558543	148558874	148558709	1	283	Exosc10
chr4	149701461	149701792	149701627	0	1	Pik3cd
chr4	149825816	149826147	149825982	0	51715	Slc25a33
chr4	150267221	150267552	150267387	0	14527	Rere
chr4	150269003	150269334	150269169	0	12745	Rere
chr4	150854576	150854907	150854742	0	206	1700045H11Rik
chr4	150854818	150855149	150854984	1	35	1700045H11Rik
chr4	150913823	150914154	150913989	0	4068	Park7
chr4	151862078	151862409	151862244	1	476	Camta1
chr4	151920239	151920570	151920405	0	13313	Dnajc11
chr4	152477375	152477706	152477541	1	7	Kcnab2
chr4	153956920	153957251	153957086	1	149	A430005L14Rik
chr4	154171180	154171511	154171346	0	634	Megf6
chr4	154856195	154856526	154856361	1	162	Ttc34
chr4	154904334	154904665	154904500	0	5457	Fam213b
chr4	155086243	155086574	155086409	1	112	Rer1
chr4	155150911	155151242	155151077	1	64501	Morn1
chr4	155250001	155250332	155250167	1	202	2610002J02Rik
chr4	155760854	155761185	155761020	1	77	Atad3a
chr4	155891537	155891868	155891703	1	58	Pusl1
chr4	155992387	155992718	155992553	1	124	B3galt6
chr5	3596347	3596678	3596513	1	33	Rbm48
chr5	5559346	5559677	5559512	1	11	Gtpbp10
chr5	5699095	5699426	5699261	0	4693	Steap2
chr5	20882314	20882645	20882480	1	28	Tmem60
chr5	21425081	21425412	21425247	1	345	Fam185a
chr5	23712288	23712619	23712454	1	212	AI506816
chr5	23712576	23712907	23712742	1	75	AI506816
chr5	23831218	23831549	23831384	1	12760	Tomm7
chr5	23850639	23850970	23850805	1	209	2700038G22Rik
chr5	24387554	24387885	24387720	1	4422	Atg9b
chr5	24447733	24448064	24447899	1	53	Tmub1
chr5	24729898	24730229	24730064	0	615	Wdr86
chr5	24842846	24843177	24843012	1	651	Rheb
chr5	25011091	25011422	25011257	0	89384	Prkag2
chr5	25705644	25705975	25705810	1	13	Xrcc2
chr5	25760448	25760779	25760614	0	589	Actr3b
chr5	26817558	26817889	26817724	1	368	Dpp6
chr5	28071426	28071757	28071592	1	181	Insig1
chr5	30073460	30073791	30073626	1	1	Tyms
chr5	30622452	30622783	30622618	1	25316	Mir5625
chr5	31054695	31055026	31054861	1	82	Cad
chr5	31220486	31220817	31220652	1	107	Ppm1g
chr5	33658317	33658648	33658483	1	337	Tacc3
chr5	33759273	33759604	33759439	0	23264	Letm1
chr5	34636524	34636855	34636690	0	423	Mfsd10
chr5	34636988	34637319	34637154	0	40	Mfsd10
chr5	35280436	35280767	35280602	1	2037	Adra2c
chr5	36464730	36465061	36464896	1	287	Grpel1
chr5	38277713	38278044	38277879	0	476	Otop1
chr5	41844232	41844563	41844398	1	83	Bod1l
chr5	43376065	43376396	43376231	0	139336	C1qtnf7
chr5	43808040	43808371	43808206	1	10685	Bst1
chr5	43947972	43948303	43948138	0	33660	Fgfbp1
chr5	45449925	45450256	45450091	1	137	Qdpr
chr5	45450338	45450669	45450504	1	275	Qdpr
chr5	45857653	45857984	45857819	1	279	Lcorl
chr5	56787958	56788289	56788124	0	929794	4932441J04Rik
chr5	65724578	65724909	65724744	0	26888	Pds5a
chr5	65764662	65764993	65764828	1	1308	N4bp2
chr5	65765011	65765342	65765177	0	1657	N4bp2
chr5	66223160	66223491	66223326	0	31991	1700126H18Rik
chr5	72167963	72168294	72168129	1	53	Commd8
chr5	72559255	72559586	72559421	1	223	Nfxl1
chr5	73256674	73257005	73256840	1	222	Fryl
chr5	73281693	73282024	73281859	0	2324	1700025M24Rik
chr5	74531626	74531957	74531792	1	50	Scfd2
chr5	75067093	75067424	75067259	0	8340	Gsx2
chr5	75152859	75153190	75153025	1	735	Pdgfra
chr5	75518410	75518741	75518576	0	56409	Kit
chr5	75529799	75530130	75529965	0	45020	Kit
chr5	75574801	75575132	75574967	1	18	Kit
chr5	76139850	76140181	76140016	0	255	Srd5a3
chr5	76183748	76184079	76183914	1	35	Tmem165
chr5	76658136	76658467	76658302	1	66589	Cep135
chr5	76951241	76951572	76951407	1	2	Paics
chr5	88554020	88554351	88554186	1	295	Utp3
chr5	92137494	92137825	92137660	1	276	Uso1
chr5	92348762	92349093	92348928	0	39	Cxcl10
chr5	92674752	92675083	92674918	0	208	Ccdc158
chr5	94392138	94392469	94392304	0	14965	AA792892
chr5	96162879	96163210	96163045	0	1055	Cnot6l
chr5	96209916	96210247	96210082	1	31	Mrpl1
chr5	97392186	97392517	97392352	1	22	Naa11
chr5	99252368	99252699	99252534	1	392	Rasgef1b
chr5	99906090	99906421	99906256	1	72681	Hnrnpd
chr5	100079098	100079429	100079264	0	1303	Tmem150cos
chr5	100429298	100429629	100429464	1	70	5430416N02Rik
chr5	100798429	100798760	100798595	1	4	Helq
chr5	100820763	100821094	100820929	1	5	Fam175a
chr5	103587315	103587646	103587481	0	41921	Slc10a6
chr5	103916629	103916960	103916795	0	5566	Klhl8
chr5	104046303	104046634	104046469	0	540	Nudt9
chr5	104108448	104108779	104108614	0	5473	Sparcl1
chr5	104460194	104460525	104460360	1	904	Pkd2
chr5	104662315	104662646	104662481	0	136747	D930016D06Rik
chr5	106696464	106696795	106696630	1	199	Zfp644
chr5	106964175	106964506	106964341	1	20	Cdc7
chr5	107330970	107331301	107331136	1	56	Brdt
chr5	107437636	107437967	107437802	1	193	Btbd8
chr5	107687845	107688176	107688011	1	15468	4930428O21Rik
chr5	108001094	108001425	108001260	0	14183	Fam69a
chr5	108774946	108775277	108775112	1	11271	1700047L14Rik
chr5	110770678	110771009	110770844	1	127	Ep400
chr5	110780467	110780798	110780633	1	18	Pus1
chr5	111208165	111208496	111208331	0	122364	Pitpnb
chr5	111254773	111255104	111254939	0	75756	Pitpnb
chr5	111330405	111330736	111330571	1	124	Pitpnb
chr5	112325172	112325503	112325338	0	1029	Tfip11
chr5	113045534	113045865	113045700	0	23065	Crybb2
chr5	113772509	113772840	113772675	1	135	Iscu
chr5	114130768	114131099	114130934	1	220	Ung
chr5	115010619	115010950	115010785	1	737	Sppl3
chr5	115158483	115158814	115158649	1	473	Mlec
chr5	115272892	115273223	115273058	0	163	Rnf10
chr5	115732598	115732929	115732764	1	1205	Ccdc64
chr5	116037771	116038102	116037937	0	13509	Prkab1
chr5	117389023	117389354	117389189	1	166	Rfc5
chr5	117823815	117824146	117823981	0	43136	Nos1
chr5	118435327	118435658	118435493	0	125224	Med13l
chr5	120737990	120738321	120738156	0	11691	Oas2
chr5	122820824	122821155	122820990	1	351	Anapc5
chr5	129895656	129895987	129895822	1	100	Zbed5
chr5	130002691	130003022	130002857	0	29	Gusb
chr5	132543757	132544088	132543923	1	1580	Auts2
chr5	134142397	134142728	134142563	0	34203	Wbscr16
chr5	134183845	134184176	134184011	1	25	Gtf2ird2
chr5	134989655	134989986	134989821	0	3608	Cldn3
chr5	135089836	135090167	135090002	1	11736	Vps37d
chr5	135349920	135350251	135350086	1	42	Fkbp6
chr5	135353513	135353844	135353679	0	384	Trim50
chr5	135394528	135394859	135394694	0	148	Pom121
chr5	135404764	135405095	135404930	0	10384	Pom121
chr5	136102391	136102722	136102557	1	2963	Mir7035
chr5	136116339	136116670	136116505	1	184	Polr2j
chr5	136919202	136919533	136919368	1	223	4933404O12Rik
chr5	137046216	137046547	137046382	0	322	Ap1s1
chr5	137315545	137315876	137315711	0	1470	Trip6
chr5	137684500	137684831	137684666	1	26	Agfg2
chr5	137786025	137786356	137786191	1	509	Mepce
chr5	137787685	137788016	137787851	1	50	Zcwpw1
chr5	138171199	138171530	138171365	1	496	Mcm7
chr5	138280255	138280586	138280421	1	86	Stag3
chr5	139460420	139460751	139460586	1	52	3110082I17Rik
chr5	140389121	140389452	140389287	1	40	Snx8
chr5	140502422	140502753	140502588	0	3019	Chst12
chr5	140502928	140503259	140503094	0	2513	Chst12
chr5	140505317	140505648	140505483	0	124	Chst12
chr5	140606925	140607256	140607091	1	248	Lfng
chr5	140612342	140612673	140612508	0	5168	Lfng
chr5	140649183	140649514	140649349	0	318	Ttyh3
chr5	140704361	140704692	140704527	1	482	Brat1
chr5	142463711	142464042	142463877	1	52	Ap5z1
chr5	142529703	142530034	142529869	1	206	Papolb
chr5	142529958	142530289	142530124	1	48	Papolb
chr5	142608455	142608786	142608621	1	130	Mmd2
chr5	142823526	142823857	142823692	0	6305	Tnrc18
chr5	142962105	142962436	142962271	1	1917	Fscn1
chr5	143401500	143401831	143401666	0	2152	Kdelr2
chr5	143464401	143464732	143464567	1	75	Daglb
chr5	143909432	143909763	143909598	1	240	Aimp2
chr5	143909864	143910195	143910030	1	30	Pms2
chr5	144357735	144358066	144357901	1	20	Dmr
chr5	144545758	144546089	144545924	1	38	Nptx2
chr5	146948561	146948892	146948727	1	71	Gtf3a
chr5	147975973	147976304	147976139	0	18820	Mtus2
chr5	148405166	148405497	148405332	0	5428	Slc7a1
chr5	148634858	148635189	148635024	0	82236	Ubl3
chr5	148885940	148886271	148886106	0	42540	Katnal1
chr5	148955862	148956193	148956028	0	5779	8430423G03Rik
chr5	150522424	150522755	150522590	1	29	Brca2
chr5	150673337	150673668	150673503	0	322	Pds5b
chr5	151368472	151368803	151368638	1	35	1700028E10Rik
chr5	151368781	151369112	151368947	1	273	1700028E10Rik
chr5	151651064	151651395	151651230	0	22	Rfc3
chr6	3182862	3183193	3183028	0	105489	Gm8579
chr6	5496560	5496891	5496726	0	448	Pdk4
chr6	6217034	6217365	6217200	1	27	Slc25a13
chr6	6879231	6879562	6879397	1	2670	Dlx5
chr6	7693052	7693383	7693218	1	36	Asns
chr6	8258982	8259313	8259148	1	7	Rpa3
chr6	14901345	14901676	14901511	1	163	Foxp2
chr6	17065183	17065514	17065349	1	201	Tes
chr6	17840762	17841093	17840928	0	91759	St7
chr6	18848487	18848818	18848653	1	19	Lsm8
chr6	24527527	24527858	24527693	1	6	Ndufa5
chr6	25809102	25809433	25809268	0	42	Pot1a
chr6	28135834	28136165	28136000	0	1631	Grm8
chr6	28170167	28170498	28170333	0	35964	Grm8
chr6	28262391	28262722	28262557	0	956	Zfp800
chr6	28479851	28480182	28480017	1	329	Snd1
chr6	29347780	29348111	29347946	1	158	Calu
chr6	30509340	30509671	30509506	0	199	Tmem209
chr6	30693382	30693713	30693548	1	133	Cep41
chr6	30693713	30694044	30693879	1	197	Cep41
chr6	31563287	31563618	31563453	1	483	Podxl
chr6	34780164	34780495	34780330	0	100	Agbl3
chr6	34988109	34988440	34988275	0	10276	2010107G12Rik
chr6	35177440	35177771	35177606	1	8	Nup205
chr6	35268586	35268917	35268752	0	16021	1810058I24Rik
chr6	35289678	35290009	35289844	0	18281	Slc13a4
chr6	35483829	35484160	35483995	0	55892	Mtpn
chr6	38354145	38354476	38354311	1	291	Zc3hav1
chr6	38926383	38926714	38926549	0	7564	Tbxas1
chr6	39256849	39257180	39257015	0	50242	Kdm7a
chr6	42264701	42265032	42264867	1	170	Casp2
chr6	47453696	47454027	47453862	0	460	Cul1
chr6	47595197	47595528	47595363	1	333	Ezh2
chr6	47813589	47813920	47813755	0	243	Pdia4
chr6	47953220	47953551	47953386	1	2	Zfp956
chr6	48065751	48066082	48065917	0	17803	Zfp777
chr6	48395359	48395690	48395525	0	59	Krba1
chr6	48553129	48553460	48553295	0	1502	Lrrc61
chr6	48601770	48602101	48601936	1	8054	Repin1
chr6	49263956	49264287	49264122	1	70	Tra2a
chr6	49367719	49368050	49367885	1	147	Fam221a
chr6	49395403	49395734	49395569	1	33	Stk31
chr6	50456085	50456416	50456251	0	81	Osbpl3
chr6	52443567	52443898	52443733	0	48716	1700094M24Rik
chr6	52460214	52460545	52460380	0	32069	1700094M24Rik
chr6	53819942	53820273	53820108	1	716	Tril
chr6	54326529	54326860	54326695	0	315	Prr15
chr6	54816333	54816664	54816499	1	415	Znrf2
chr6	54992857	54993188	54993023	1	156	Ggct
chr6	57535618	57535949	57535784	0	358	Ppm1k
chr6	57535956	57536287	57536122	0	696	Ppm1k
chr6	57580899	57581230	57581065	0	74	Herc6
chr6	57691609	57691940	57691775	1	302	Pyurf
chr6	65381275	65381606	65381441	1	148	C130060K24Rik
chr6	71633378	71633709	71633544	1	627	Kdm3a
chr6	72345025	72345356	72345191	1	16	Usp39
chr6	82041799	82042130	82041965	0	338	Eva1a
chr6	82652746	82653077	82652912	1	47	Pole4
chr6	83277218	83277549	83277384	0	40010	Slc4a5
chr6	83325804	83326135	83325970	1	67	Mob1a
chr6	83763102	83763433	83763268	1	623	Ankrd53
chr6	83794746	83795077	83794912	0	143	Nagk
chr6	83795035	83795366	83795201	1	44	Nagk
chr6	83831655	83831986	83831821	0	80	Paip2b
chr6	83866879	83867210	83867045	1	35304	Paip2b
chr6	84583387	84583718	84583553	0	10256	Cyp26b1
chr6	85587319	85587650	85587485	1	44	Alms1
chr6	87416288	87416619	87416454	0	12546	Bmp10
chr6	88190314	88190645	88190480	1	8182	Gata2
chr6	88446327	88446658	88446493	1	45	Eefsec
chr6	88627465	88627796	88627631	1	183	Kbtbd12
chr6	89095936	89096267	89096102	0	11	4933427D06Rik
chr6	89595251	89595582	89595417	1	234	Chchd6
chr6	90232722	90233053	90232888	0	8450	Vmn1r53
chr6	90309249	90309580	90309415	1	8146	BC048671
chr6	90309481	90309812	90309647	1	8378	BC048671
chr6	90309867	90310198	90310033	0	8764	BC048671
chr6	91116244	91116575	91116410	1	415	Nup210
chr6	92940757	92941088	92940923	0	342	9530026P05Rik
chr6	95117509	95117840	95117675	1	203	Kbtbd8
chr6	97102295	97102626	97102461	0	42050	Fam19a4
chr6	100670513	100670844	100670679	1	477	Shq1
chr6	101377050	101377381	101377216	1	680	Pdzrn3
chr6	102564342	102564673	102564508	1	99841	Cntn3
chr6	102734821	102735152	102734987	0	59395	Mir6373
chr6	106769041	106769372	106769207	1	70	Trnt1
chr6	108185326	108185657	108185492	1	90	Sumf1
chr6	108783128	108783459	108783294	1	236	Arl8b
chr6	112273535	112273866	112273701	0	55	Lmcd1
chr6	113326651	113326982	113326817	1	157	Ogg1
chr6	113494433	113494764	113494599	1	7218	Prrt3
chr6	115853204	115853535	115853370	1	29	Mbd4
chr6	117879796	117880127	117879962	0	16886	Zfp239
chr6	120665448	120665779	120665614	1	805	Cecr2
chr6	121144079	121144410	121144245	0	13223	Mical3
chr6	121270302	121270633	121270468	0	24563	Usp18
chr6	122340293	122340624	122340459	0	232	Phc1
chr6	122742833	122743164	122742999	0	254	Slc2a3
chr6	122785911	122786242	122786077	0	34105	Foxj2
chr6	122826455	122826786	122826621	0	4754	Mir7231
chr6	124745603	124745934	124745769	1	4690	Grcc10
chr6	124925712	124926043	124925878	0	5508	Mlf2
chr6	124965318	124965649	124965484	1	44	Cops7a
chr6	125286023	125286354	125286189	0	147	Tuba3a
chr6	126939409	126939740	126939575	1	20	Rad51ap1
chr6	127453416	127453747	127453582	1	139	Parp11
chr6	128424505	128424836	128424671	1	238	Itfg2
chr6	133105593	133105924	133105759	0	521	2700089E24Rik
chr6	134604858	134605189	134605024	0	27463	Mansc1
chr6	134897748	134898079	134897914	1	10	Gpr19
chr6	135197837	135198168	135198003	1	17	8430419L09Rik
chr6	136804125	136804456	136804291	1	139	Hist4h4
chr6	137734880	137735211	137735046	1	34	Strap
chr6	142386896	142387227	142387062	1	24	Recql
chr6	142387439	142387770	142387605	1	363	Golt1b
chr6	142832810	142833141	142832976	0	18746	Gm7457
chr6	143108076	143108407	143108242	0	8090	C2cd5
chr6	144298918	144299249	144299084	0	89516	Sox5
chr6	145523684	145524015	145523850	0	88925	Ifltd1
chr6	146642411	146642742	146642577	1	0	Med21
chr7	3219372	3219703	3219538	0	57	Mir291b
chr7	4136437	4136768	4136603	0	322	D030047H15Rik
chr7	4702369	4702700	4702535	0	11608	Brsk1
chr7	5062096	5062427	5062262	1	120	U2af2
chr7	5125815	5126146	5125981	1	31	Rasl2-9
chr7	6189610	6189941	6189776	1	7312	Galp
chr7	12803179	12803510	12803345	0	15514	Zfp329
chr7	12834508	12834839	12834674	0	134	Zfp110
chr7	12897697	12898028	12897863	1	55	Zscan22
chr7	13023169	13023500	13023335	0	815	Trim28
chr7	16061393	16061724	16061559	1	10381	Zfp541
chr7	16061774	16062105	16061940	0	10000	Zfp541
chr7	16387701	16388032	16387867	1	28	Sae1
chr7	16615404	16615735	16615570	1	577	Arhgap35
chr7	16847491	16847822	16847657	0	4593	Prkd2
chr7	16886176	16886507	16886342	1	5442	Gng8
chr7	18828140	18828471	18828306	0	6715	Psg17
chr7	19065527	19065858	19065693	0	10505	Dmwd
chr7	19118338	19118669	19118504	1	1353	Fbxo46
chr7	19149694	19150025	19149860	1	23	Snrpd2
chr7	19164034	19164365	19164200	0	1926	Gipr
chr7	19359826	19360157	19359992	0	509	Cd3eap
chr7	24082125	24082456	24082291	1	395	Zfp180
chr7	24207962	24208293	24208128	0	20	Zfp111
chr7	24316290	24316621	24316456	0	209	Zfp94
chr7	24399420	24399751	24399586	1	40	Smg9
[truncated: 534 more rows]

## Sheet: GO analysis
Gene ontology analysis of genes with E2F6 peaks in their promoter (distance beween E2F6 peak summit and TSS < 500 bp)
Category	Term	Count	PValue	Fold Enrichment	Bonferroni	Benjamini
GOTERM_BP_FAT	GO:0006259~DNA metabolic process	174	5.1589e-41	3.00754	3.4477e-37	3.4477e-37
GOTERM_BP_FAT	GO:0007049~cell cycle	225	2.77496e-37	2.40636	1.85451e-33	9.27254e-34
GOTERM_BP_FAT	GO:0006281~DNA repair	101	1.59777e-30	3.64279	1.06779e-26	3.55931e-27
GOTERM_BP_FAT	GO:0006974~cellular response to DNA damage stimulus	131	1.96346e-30	2.99331	1.31218e-26	3.28045e-27
GOTERM_BP_FAT	GO:0022402~cell cycle process	176	1.3144e-29	2.44411	8.78414e-26	1.75683e-26
GOTERM_BP_FAT	GO:0051321~meiotic cell cycle	71	1.61995e-27	4.51838	1.08261e-23	1.80435e-24
GOTERM_BP_FAT	GO:0000280~nuclear division	113	1.3579e-26	3.02132	9.07488e-23	1.29641e-23
GOTERM_BP_FAT	GO:0048285~organelle fission	117	2.94467e-26	2.92513	1.96793e-22	2.45991e-23
GOTERM_BP_FAT	GO:1903046~meiotic cell cycle process	62	3.75683e-26	4.89663	2.51069e-22	2.78965e-23
GOTERM_BP_FAT	GO:0007126~meiotic nuclear division	60	4.17434e-26	5.04941	2.78971e-22	2.78971e-23
GOTERM_BP_FAT	GO:0007127~meiosis I	46	2.36397e-25	6.49937	1.57984e-21	1.43622e-22
GOTERM_BP_FAT	GO:0006260~DNA replication	68	4.35542e-24	4.15574	2.91073e-20	2.4256e-21
GOTERM_BP_FAT	GO:0006310~DNA recombination	62	2.07044e-22	4.22497	1.38368e-18	1.06437e-19
GOTERM_BP_FAT	GO:0051276~chromosome organization	155	1.14224e-21	2.22056	7.63358e-18	5.45255e-19
GOTERM_BP_FAT	GO:0006302~double-strand break repair	51	9.12994e-20	4.4882	6.10154e-16	4.06769e-17
GOTERM_BP_FAT	GO:0006261~DNA-dependent DNA replication	42	7.34881e-19	5.17463	4.91121e-15	3.06951e-16
GOTERM_BP_FAT	GO:0007059~chromosome segregation	66	1.94892e-18	3.39948	1.30246e-14	7.66155e-16
GOTERM_BP_FAT	GO:0033554~cellular response to stress	201	3.56959e-18	1.83168	2.38556e-14	1.32531e-15
GOTERM_BP_FAT	GO:0035825~reciprocal DNA recombination	23	5.9525e-15	7.87146	4.0066e-11	2.10876e-12
GOTERM_BP_FAT	GO:0007131~reciprocal meiotic recombination	23	5.9525e-15	7.87146	4.0066e-11	2.10876e-12
GOTERM_BP_FAT	GO:0045143~homologous chromosome segregation	26	1.43017e-14	6.56423	9.57131e-11	4.78562e-12
GOTERM_BP_FAT	GO:0098813~nuclear chromosome segregation	52	1.54022e-14	3.39337	1.03133e-10	4.91107e-12
GOTERM_BP_FAT	GO:0000278~mitotic cell cycle	110	2.44568e-14	2.15257	1.63232e-10	7.41962e-12
GOTERM_BP_FAT	GO:0070192~chromosome organization involved in meiotic cell cycle	27	4.66168e-14	6.02636	3.11624e-10	1.35488e-11
GOTERM_BP_FAT	GO:0016070~RNA metabolic process	389	1.40741e-13	1.38325	9.40808e-10	3.92003e-11
GOTERM_BP_FAT	GO:0007129~synapsis	22	2.34518e-13	7.20883	1.56702e-09	6.2681e-11
GOTERM_BP_FAT	GO:0034645~cellular macromolecule biosynthetic process	420	7.07996e-13	1.34476	4.73149e-09	1.8198e-10
GOTERM_BP_FAT	GO:1903047~mitotic cell cycle process	98	8.30048e-13	2.14995	5.54691e-09	2.05441e-10
GOTERM_BP_FAT	GO:0045132~meiotic chromosome segregation	29	9.14207e-13	5.0182	6.10932e-09	2.1819e-10
GOTERM_BP_FAT	GO:0007140~male meiosis	21	9.90527e-13	7.18699	6.61979e-09	2.28269e-10
GOTERM_BP_FAT	GO:0000724~double-strand break repair via homologous recombination	27	1.31149e-12	5.33101	8.7648e-09	2.9216e-10
GOTERM_BP_FAT	GO:0000725~recombinational repair	27	1.83564e-12	5.26353	1.22676e-08	3.95729e-10
GOTERM_BP_FAT	GO:0010467~gene expression	438	9.21132e-11	1.29125	6.15592e-07	1.92373e-08
GOTERM_BP_FAT	GO:0034660~ncRNA metabolic process	64	1.49374e-09	2.26585	9.98259e-06	3.02504e-07
GOTERM_BP_FAT	GO:0010212~response to ionizing radiation	33	2.0695e-09	3.36571	1.38304e-05	4.06779e-07
GOTERM_BP_FAT	GO:0051301~cell division	75	2.22332e-09	2.08493	1.48583e-05	4.24527e-07
GOTERM_BP_FAT	GO:0051726~regulation of cell cycle	100	2.83542e-09	1.84661	1.89489e-05	5.26364e-07
GOTERM_BP_FAT	GO:0007346~regulation of mitotic cell cycle	61	6.24337e-09	2.23677	4.17235e-05	1.12769e-06
GOTERM_BP_FAT	GO:0010564~regulation of cell cycle process	70	7.31978e-09	2.08924	4.89169e-05	1.28732e-06
GOTERM_BP_FAT	GO:0006396~RNA processing	92	1.157e-08	1.85211	7.73196e-05	1.98263e-06
GOTERM_BP_FAT	GO:0051052~regulation of DNA metabolic process	56	1.27688e-08	2.28764	8.53306e-05	2.13335e-06
GOTERM_BP_FAT	GO:0034654~nucleobase-containing compound biosynthetic process	336	1.37416e-08	1.30937	9.18307e-05	2.23987e-06
GOTERM_BP_FAT	GO:0018130~heterocycle biosynthetic process	340	1.47509e-08	1.30612	9.85752e-05	2.34714e-06
GOTERM_BP_FAT	GO:0019438~aromatic compound biosynthetic process	341	1.54106e-08	1.30475	0.000102984	2.39509e-06
GOTERM_BP_FAT	GO:0007067~mitotic nuclear division	59	3.21194e-08	2.17378	0.000214631	4.87848e-06
GOTERM_BP_FAT	GO:0044085~cellular component biogenesis	238	6.59949e-08	1.38107	0.000440947	9.80093e-06
GOTERM_BP_FAT	GO:0007141~male meiosis I	11	6.84684e-08	8.91619	0.00045747	9.94722e-06
GOTERM_BP_FAT	GO:0006284~base-excision repair	16	7.53911e-08	5.4758	0.000503712	1.07199e-05
GOTERM_BP_FAT	GO:0051171~regulation of nitrogen compound metabolic process	349	1.40018e-07	1.27336	0.000935306	1.94945e-05
GOTERM_BP_FAT	GO:0090329~regulation of DNA-dependent DNA replication	15	1.45489e-07	5.6344	0.00097183	1.98427e-05
GOTERM_BP_FAT	GO:0009314~response to radiation	58	1.75899e-07	2.08701	0.00117484	2.35103e-05
GOTERM_BP_FAT	GO:0019219~regulation of nucleobase-containing compound metabolic process	327	2.01727e-07	1.28339	0.00134723	2.64338e-05
GOTERM_BP_FAT	GO:0007130~synaptonemal complex assembly	11	2.31864e-07	8.06703	0.00154835	2.97986e-05
GOTERM_BP_FAT	GO:0000075~cell cycle checkpoint	33	2.84026e-07	2.76208	0.00189635	3.58135e-05
GOTERM_BP_FAT	GO:0051054~positive regulation of DNA metabolic process	36	2.95988e-07	2.61521	0.00197613	3.66306e-05
GOTERM_BP_FAT	GO:0010389~regulation of G2/M transition of mitotic cell cycle	18	3.3326e-07	4.4002	0.0022247	4.04934e-05
GOTERM_BP_FAT	GO:0031570~DNA integrity checkpoint	24	3.40673e-07	3.42238	0.00227413	4.06548e-05
GOTERM_BP_FAT	GO:0022613~ribonucleoprotein complex biogenesis	56	3.64937e-07	2.07317	0.00243591	4.27864e-05
GOTERM_BP_FAT	GO:0000819~sister chromatid segregation	30	6.22252e-07	2.83448	0.00414988	7.16959e-05
GOTERM_BP_FAT	GO:0071103~DNA conformation change	35	6.94739e-07	2.56678	0.00463218	7.86908e-05
GOTERM_BP_FAT	GO:0006401~RNA catabolic process	28	7.87064e-07	2.93346	0.00524614	8.7662e-05
GOTERM_BP_FAT	GO:0071824~protein-DNA complex subunit organization	34	9.18617e-07	2.57943	0.00612031	0.000100636
GOTERM_BP_FAT	GO:0032508~DNA duplex unwinding	12	9.53862e-07	6.3727	0.00635439	0.000102812
GOTERM_BP_FAT	GO:0070193~synaptonemal complex organization	11	1.07715e-06	7.05865	0.00717278	0.000114257
GOTERM_BP_FAT	GO:1902749~regulation of cell cycle G2/M phase transition	18	1.35459e-06	4.01757	0.00901189	0.000141439
GOTERM_BP_FAT	GO:0006298~mismatch repair	10	1.72571e-06	7.70034	0.0114667	0.000177414
GOTERM_BP_FAT	GO:0016071~mRNA metabolic process	64	1.97241e-06	1.86675	0.0130951	0.000199701
GOTERM_BP_FAT	GO:0010972~negative regulation of G2/M transition of mitotic cell cycle	12	2.96905e-06	5.77526	0.0196466	0.000296108
GOTERM_BP_FAT	GO:1901990~regulation of mitotic cell cycle phase transition	35	3.80387e-06	2.38506	0.0251009	0.000373773
GOTERM_BP_FAT	GO:0006270~DNA replication initiation	11	3.87221e-06	6.27435	0.025546	0.000374973
GOTERM_BP_FAT	GO:0022616~DNA strand elongation	9	4.39273e-06	8.15331	0.02893	0.000419293
GOTERM_BP_FAT	GO:0000086~G2/M transition of mitotic cell cycle	19	4.8112e-06	3.52546	0.0316419	0.000452762
GOTERM_BP_FAT	GO:0031572~G2 DNA damage checkpoint	13	5.36078e-06	5.00522	0.035192	0.000497462
GOTERM_BP_FAT	GO:0000077~DNA damage checkpoint	21	5.43997e-06	3.23414	0.0357025	0.000497895
GOTERM_BP_FAT	GO:0044839~cell cycle G2/M phase transition	21	5.43997e-06	3.23414	0.0357025	0.000497895
GOTERM_BP_FAT	GO:0009263~deoxyribonucleotide biosynthetic process	8	5.76397e-06	9.47735	0.0377882	0.000520414
GOTERM_BP_FAT	GO:1902750~negative regulation of cell cycle G2/M phase transition	12	5.83701e-06	5.43554	0.0382578	0.000519982
GOTERM_BP_FAT	GO:0032392~DNA geometric change	12	5.83701e-06	5.43554	0.0382578	0.000519982
GOTERM_BP_FAT	GO:1901987~regulation of cell cycle phase transition	37	6.09515e-06	2.27022	0.0399155	0.00053583
GOTERM_BP_FAT	GO:0034470~ncRNA processing	43	7.00678e-06	2.10232	0.045747	0.000607951
GOTERM_BP_FAT	GO:0043046~DNA methylation involved in gamete generation	9	7.4569e-06	7.70034	0.0486133	0.000638701
GOTERM_BP_FAT	GO:0006325~chromatin organization	80	7.45871e-06	1.66719	0.0486248	0.000630773
GOTERM_BP_FAT	GO:0009165~nucleotide biosynthetic process	41	7.6339e-06	2.14043	0.049738	0.000637516
