# Supplementary material for: E2F6 initiates stable epigenetic silencing of germline genes during embryonic development
Source: Nat Commun. 2021 Jun 11;12:3582. doi: 10.1038/s41467-021-23596-w (PMC8195999; doi:10.1038/s41467-021-23596-w)
Supplement: Supplementary file 5 — Supplementary Data 3 [file 41467_2021_23596_MOESM5_ESM.xlsx]

## Sheet: E2F6 IP-MS
Accession	Gene names	Description	ctrl_1	ctrl_2	ctrl_3	ctrl_4	ctrl_5	IP_1	IP_2	IP_3	IP_4	IP_5	LogFC	p-value	adj p-value
E2F6_MOUSE	E2f6	Transcription factor E2F6 (E2F-6) (E2F-binding site-modulating activity protein) (EMA)	0	0	0	0	0	13	6	31	22	17	7.28763	6.88827e-12	1.22611e-08		p-value: negative-binomial test
MGAP_MOUSE	Mga Kiaa4252	MAX gene-associated protein	6	8	1	0	0	63	39	217	139	125	5.51443	7.58295e-11	6.74883e-08		adj p-value: Benjamini–Hochberg correction for multiple testing
LMBL2_MOUSE	L3mbtl2	Lethal(3)malignant brain tumor-like protein 2 (L(3)mbt-like protein 2)	0	0	0	0	0	5	7	22	18	13	6.83523	2.23703e-10	1.32731e-07
PCGF6_MOUSE	Pcgf6 Mblr Rnf134	Polycomb group RING finger protein 6 (Mel18 and Bmi1-like RING finger) (RING finger protein 134)	1	2	1	0	0	8	8	27	22	16	4.30334	1.05591e-08	4.67971e-06		# spectra = 1
TFDP1_MOUSE	Tfdp1	Transcription factor Dp-1 (DRTF1-polypeptide 1) (E2F dimerization partner 1)	0	0	0	0	0	4	4	16	11	8	6.24375	1.31452e-08	4.67971e-06		# spectra = 2-5
SKT_MOUSE	Skt Etl4 Kiaa1217	Sickle tail protein (Enhancer trap locus 4)	1	2	1	3	3	29	24	4	15	11	2.94414	9.14756e-07	0.000271378		# spectra = 6-10
KI67_MOUSE	Mki67	Proliferation marker protein Ki-67 (Antigen identified by monoclonal antibody Ki-67 homolog) (Antigen KI-67 homolog) (Antigen Ki67 homolog)	25	28	2	13	18	73	77	35	108	103	2.31243	4.39e-06	0.00111631		# spectra =11-30
LMNA_MOUSE	Lmna Lmn1	Prelamin-A/C [Cleaved into: Lamin-A/C]	2	5	0	7	6	25	30	9	24	18	2.37282	5.51739e-06	0.00122762		# spectra >= 31
RING1_MOUSE	Ring1 Ring1A Rnf1	E3 ubiquitin-protein ligase RING1 (EC 2.3.2.27) (Polycomb complex protein RING1) (RING finger protein 1) (RING-type E3 ubiquitin transferase RING1) (Transcription repressor Ring1A)	3	0	0	0	0	3	3	11	6	7	3.23443	0.000109994	0.0217543
PLEC_MOUSE	Plec Plec1	Plectin (PCN) (PLTN) (Plectin-1) (Plectin-6)	7	6	9	31	40	566	482	7	83	68	3.46227	0.0001762	0.0268064
SRC8_MOUSE	Cttn Ems1	Src substrate cortactin	0	0	0	2	0	11	10	0	5	3	3.42977	0.000164663	0.0268064
MY18A_MOUSE	Myo18a Myspdz	Unconventional myosin-XVIIIa (Molecule associated with JAK3 N-terminus) (MAJN) (Myosin containing a PDZ domain) (Surfactant protein receptor SP-R210) (SP-R210)	0	0	0	1	2	23	18	0	4	3	3.61126	0.00024657	0.0324191
CYTSA_MOUSE	Specc1l Cytsa Kiaa0376	Cytospin-A (SPECC1-like protein) (Sperm antigen with calponin homology and coiled-coil domains 1-like)	0	0	0	0	0	18	18	0	0	0	5.70321	0.000254981	0.0324191
RING2_MOUSE	Rnf2 DinG Ring1b	E3 ubiquitin-protein ligase RING2 (EC 2.3.2.27) (RING finger protein 1B) (RING1b) (RING finger protein 2) (RING-type E3 ubiquitin transferase RING2)	4	2	1	2	1	5	5	16	10	11	2.30447	0.000280338	0.0332668
CGNL1_MOUSE	Cgnl1 Jacop Kiaa1749	Cingulin-like protein 1 (Junction-associated coiled-coil protein)	0	1	3	1	3	19	14	11	7	1	2.57317	0.000309125	0.0343902
MAX_MOUSE	Max Myn	Protein max (Myc-associated factor X) (Myc-binding novel HLH/LZ protein) (Protein myn)	1	1	0	0	0	1	0	16	8	5	3.79149	0.000408126	0.0427332
FA83H_MOUSE	Fam83h	Protein FAM83H	1	0	0	0	0	4	5	1	3	2	3.28587	0.0005551	0.0548932
EPIPL_MOUSE	Eppk1 EPPK	Epiplakin	0	0	0	0	0	6	5	0	1	0	4.26307	0.000663668	0.0613299
KC1E_MOUSE	Csnk1e	Casein kinase I isoform epsilon (CKI-epsilon) (CKIe) (EC 2.7.11.1)	0	0	0	0	0	3	3	0	2	1	3.93783	0.000973578	0.0768002
DSG2_MOUSE	Dsg2	Desmoglein-2	0	0	0	0	0	5	4	0	1	0	4.03203	0.00115628	0.0796365
ABLM1_MOUSE	Ablim1 Ablim Kiaa0059	Actin-binding LIM protein 1 (abLIM-1) (Actin-binding LIM protein family member 1)	0	0	0	0	0	8	4	0	0	0	4.23876	0.0013652	0.0867875
ACTN1_MOUSE	Actn1	Alpha-actinin-1 (Alpha-actinin cytoskeletal isoform) (F-actin cross-linking protein) (Non-muscle alpha-actinin-1)	0	0	0	2	5	30	20	0	10	7	3.00867	0.00169655	0.100662
WDR46_MOUSE	Wdr46 Bing4	WD repeat-containing protein 46 (WD repeat-containing protein BING4)	2	4	5	4	3	11	6	16	11	10	1.62701	0.00201751	0.113755
RHG21_MOUSE	Arhgap21 Arhgap10 Kiaa1424	Rho GTPase-activating protein 21 (Rho GTPase-activating protein 10) (Rho-type GTPase-activating protein 21)	0	0	0	0	1	18	4	0	0	1	3.74924	0.00222459	0.118563
ELOA1_MOUSE	Eloa Tceb3	Elongin-A (EloA) (Elongin 110 kDa subunit) (RNA polymerase II transcription factor SIII subunit A1) (SIII p110) (Transcription elongation factor B polypeptide 3)	1	1	0	0	0	4	4	3	3	1	2.62231	0.00243689	0.123934
COR2B_MOUSE	Coro2b	Coronin-2B	2	0	1	3	1	14	11	0	8	4	2.24534	0.00259078	0.124638
DNM3B_MOUSE	Dnmt3b	DNA (cytosine-5)-methyltransferase 3B (Dnmt3b) (EC 2.1.1.37) (DNA methyltransferase MmuIIIB) (DNA MTase MmuIIIB) (M.MmuIIIB)	0	0	0	2	3	3	6	1	8	10	2.3649	0.00298757	0.126616
NEST_MOUSE	Nes	Nestin	0	0	0	0	0	6	2	0	0	0	3.72745	0.00363747	0.149275
MK67I_MOUSE	Nifk Mki67ip	MKI67 FHA domain-interacting nucleolar phosphoprotein (Nucleolar protein interacting with the FHA domain of pKI-67) (mNIFK)	12	14	7	18	14	20	22	29	36	32	1.16763	0.00420649	0.161359
DAPLE_MOUSE	Ccdc88c Daple	Protein Daple (Coiled-coil domain-containing protein 88C) (Dvl-associating protein with a high frequency of leucine residues)	0	0	0	0	0	6	2	0	0	0	3.72107	0.00426061	0.161359
SARNP_MOUSE	Sarnp Hcc1	SAP domain-containing ribonucleoprotein (Nuclear protein Hcc-1)	0	0	0	0	0	3	4	0	0	0	3.55751	0.00459709	0.169295
CTCF_MOUSE	Ctcf	Transcriptional repressor CTCF (11-zinc finger protein) (CCCTC-binding factor) (CTCFL paralog)	1	1	0	2	0	2	0	5	9	6	2.41846	0.00530935	0.185685
TFDP2_MOUSE	Tfdp2 Dp2	Transcription factor Dp-2 (Dp-3) (E2F dimerization partner 2)	0	0	0	0	0	1	0	2	1	2	3.46335	0.00532019	0.185685
ZDBF2_MOUSE	Zdbf2	DBF4-type zinc finger-containing protein 2 homolog	4	3	0	4	2	5	6	2	16	17	1.87402	0.00624392	0.209701
ABT1_MOUSE	Abt1	Activator of basal transcription 1	0	0	0	0	1	1	1	3	3	2	2.77448	0.00648398	0.209841
DREB_MOUSE	Dbn1 Drba	Drebrin (Developmentally-regulated brain protein)	0	0	0	3	3	21	18	0	5	2	2.64012	0.00660175	0.209841
TMOD3_MOUSE	Tmod3	Tropomodulin-3 (Ubiquitous tropomodulin) (U-Tmod)	1	0	0	2	2	12	11	0	2	3	2.25932	0.00703475	0.215894
WDR75_MOUSE	Wdr75 Utp17	WD repeat-containing protein 75 (U3 small nucleolar RNA-associated protein 17 homolog)	2	0	4	1	1	5	5	10	4	4	1.78542	0.00797573	0.236613
LUZP1_MOUSE	Luzp1 Luzp	Leucine zipper protein 1 (Leucine zipper motif-containing protein)	1	1	0	1	2	11	7	1	3	1	2.04326	0.00826275	0.24111
ARC1A_MOUSE	Arpc1a Sid329	Actin-related protein 2/3 complex subunit 1A (SOP2-like protein) (Sid 329)	0	0	0	0	0	5	1	0	0	0	3.36698	0.00864326	0.248145
CTND1_MOUSE	Ctnnd1 Catns Kiaa0384	Catenin delta-1 (Cadherin-associated Src substrate) (CAS) (p120 catenin) (p120(ctn)) (p120(cas))	1	0	0	0	0	5	8	0	0	0	2.99196	0.00909	0.252816
COBL_MOUSE	Cobl Kiaa0633	Protein cordon-bleu	0	0	0	4	4	24	17	0	5	6	2.44546	0.00976442	0.263343
DDX56_MOUSE	Ddx56 D11Ertd619e Noh61	Probable ATP-dependent RNA helicase DDX56 (EC 3.6.4.13) (ATP-dependent 61 kDa nucleolar RNA helicase) (DEAD box protein 56)	9	11	5	6	6	14	8	23	16	17	1.19061	0.00991632	0.263449
UTF1_MOUSE	Utf1	Undifferentiated embryonic cell transcription factor 1	38	40	8	12	9	60	82	47	25	24	1.25014	0.0107009	0.269707
Z518B_MOUSE	Znf518b Kiaa1729 Zfp518b	Zinc finger protein 518B	0	1	0	0	1	1	3	1	4	3	2.31947	0.010531	0.269707
UIF_MOUSE	Fyttd1 Uif	UAP56-interacting factor (Forty-two-three domain-containing protein 1) (Protein 40-2-3)	22	25	9	10	13	37	21	21	30	32	0.930237	0.010758	0.269707
VIME_MOUSE	Vim	Vimentin	47	50	59	84	82	246	205	67	96	84	1.03446	0.0118395	0.277454
CAZA1_MOUSE	Capza1 Cappa1	F-actin-capping protein subunit alpha-1 (CapZ alpha-1)	1	1	1	4	4	13	14	3	5	2	1.62745	0.0136295	0.277454
DNM3L_MOUSE	Dnmt3l	DNA (cytosine-5)-methyltransferase 3-like	1	1	0	1	2	3	4	3	4	4	1.77967	0.0130411	0.277454
NEB2_MOUSE	Ppp1r9b	Neurabin-2 (Neurabin-II) (Protein phosphatase 1 regulatory subunit 9B) (Spinophilin)	0	0	2	2	5	28	17	0	4	4	2.29729	0.013058	0.277454
RYBP_MOUSE	Rybp Dedaf	RING1 and YY1-binding protein (Death effector domain-associated factor) (DED-associated factor)	1	0	0	0	0	2	2	4	1	0	2.62831	0.0121458	0.277454
ELL2_MOUSE	Ell2	RNA polymerase II elongation factor ELL2	0	0	0	2	1	2	2	0	7	5	2.22618	0.0131994	0.277454
SPT6H_MOUSE	Supt6h Kiaa0162 Supt6	Transcription elongation factor SPT6	0	0	0	0	0	2	2	0	1	0	3.1596	0.0118271	0.277454
UACA_MOUSE	Uaca Kiaa1561	Uveal autoantigen with coiled-coil domains and ankyrin repeats (Nuclear membrane-binding protein) (Nucling)	0	0	0	0	0	2	3	0	0	0	3.13282	0.0138928	0.277454
LZTS3_MOUSE	Lzts3 Prosapip1	Leucine zipper putative tumor suppressor 3 (ProSAP-interacting protein 1) (ProSAPiP1)	0	0	0	0	0	3	2	0	0	0	3.13829	0.0137373	0.277454
IQEC1_MOUSE	Iqsec1 Kiaa0763	IQ motif and SEC7 domain-containing protein 1	0	0	0	0	0	3	2	0	0	0	3.13826	0.0137417	0.277454
AKAP2_MOUSE	Akap2	A-kinase anchor protein 2 (AKAP-2) (AKAP expressed in kidney and lung) (AKAP-KL) (Protein kinase A-anchoring protein 2) (PRKA2)	0	0	0	0	0	2	3	0	0	0	3.1362	0.0133651	0.277454
ARPC5_MOUSE	Arpc5	Actin-related protein 2/3 complex subunit 5 (Arp2/3 complex 16 kDa subunit) (p16-ARC)	0	0	0	0	0	2	3	0	0	0	3.13979	0.0128354	0.277454
RPF2_MOUSE	Rpf2 Bxdc1 MNCb-4285	Ribosome production factor 2 homolog (Brix domain-containing protein 1) (Ribosome biogenesis protein RPF2 homolog)	7	6	1	2	0	11	10	8	6	5	1.37807	0.0144199	0.28206
ELOC_MOUSE	Eloc Tceb1	Elongin-C (EloC) (Elongin 15 kDa subunit) (RNA polymerase II transcription factor SIII subunit C) (SIII p15) (Stromal membrane-associated protein SMAP1B homolog) (Transcription elongation factor B polypeptide 1)	1	0	0	1	0	3	2	2	2	2	2.19005	0.0153691	0.290975
ACTN4_MOUSE	Actn4	Alpha-actinin-4 (Non-muscle alpha-actinin 4)	2	1	5	13	26	79	67	3	36	24	1.9652	0.0164537	0.296043
PPIA_MOUSE	Ppia	Peptidyl-prolyl cis-trans isomerase A (PPIase A) (EC 5.2.1.8) (Cyclophilin A) (Cyclosporin A-binding protein) (Rotamase A) (SP18) [Cleaved into: Peptidyl-prolyl cis-trans isomerase A, N-terminally processed]	3	2	2	4	3	9	7	2	7	9	1.26871	0.0226372	0.326963
DPPA2_MOUSE	Dppa2 Phsecrg1	Developmental pluripotency-associated protein 2 (Embryonic stem cell-associated transcript 15-2 protein) (ECAT15-2) (Pluripotent embryonic stem cell-related gene 1 protein)	2	2	0	1	0	6	5	1	3	2	1.68308	0.0238271	0.326963
CK065_MOUSE		Uncharacterized protein C11orf65 homolog	0	0	0	0	2	2	1	3	2	2	2.07311	0.026433	0.326963
SPOP_MOUSE	Spop Pcif1	Speckle-type POZ protein (HIB homolog 1) (PDX-1 C-terminal-interacting factor 1)	0	0	0	0	0	1	1	0	1	1	2.90238	0.0220121	0.326963
HJURP_MOUSE	Hjurp Fleg1	Holliday junction recognition protein (Fetal liver expressing gene 1 protein homolog) (mFleg1)	0	0	0	0	0	1	1	0	2	0	2.89818	0.0221487	0.326963
ZCHC9_MOUSE	Zcchc9	Zinc finger CCHC domain-containing protein 9	0	0	0	0	0	2	1	1	0	0	2.89635	0.0222151	0.326963
GLI2_MOUSE	Gli2 Thp	Zinc finger protein GLI2 (Tax helper protein)	0	0	0	0	0	2	1	1	0	0	2.89635	0.0222151	0.326963
COR1C_MOUSE	Coro1c	Coronin-1C (Coronin-3)	0	0	0	0	0	0	1	0	1	2	2.91735	0.0215247	0.326963
RESF1_MOUSE	Resf1 Kiaa1551	Retroelement silencing factor 1	0	0	0	0	0	2	1	0	1	0	2.88751	0.0225045	0.326963
RSRP1_MOUSE	Rsrp1 D4Wsu53e MNCb-0169	Arginine/serine-rich protein 1	0	0	0	0	0	1	1	0	2	0	2.89818	0.0221487	0.326963
SMIM4_MOUSE	Smim4	Small integral membrane protein 4 (Small nucleolar RNA host gene 8)	0	0	0	0	0	1	1	0	0	2	2.90659	0.0218758	0.326963
DESP_MOUSE	Dsp	Desmoplakin (DP)	0	0	0	0	0	2	2	0	0	0	2.87249	0.0230141	0.326963
DEMA_MOUSE	Dmtn Epb4.9 Epb49	Dematin (Dematin actin-binding protein) (Erythrocyte membrane protein band 4.9)	0	0	0	0	2	11	6	0	0	0	2.60704	0.0266128	0.326963
FLII_MOUSE	Flii Fli1 Fliih	Protein flightless-1 homolog	0	0	0	0	0	2	2	0	0	0	2.87249	0.0230141	0.326963
K1671_MOUSE	Kiaa1671	Uncharacterized protein KIAA1671	0	0	0	0	0	3	1	0	0	0	2.87687	0.0228628	0.326963
MYPT1_MOUSE	Ppp1r12a Mypt1	Protein phosphatase 1 regulatory subunit 12A (Myosin phosphatase-targeting subunit 1) (Myosin phosphatase target subunit 1)	2	4	0	0	0	18	18	0	0	1	2.49981	0.0271254	0.328018
UBF1_MOUSE	Ubtf Tcfubf Ubf-1 Ubf1	Nucleolar transcription factor 1 (Upstream-binding factor 1) (UBF-1)	16	19	4	19	22	36	39	13	31	31	0.926071	0.0278983	0.328867
IQGA1_MOUSE	Iqgap1	Ras GTPase-activating-like protein IQGAP1	0	0	0	0	1	5	2	0	0	1	2.38875	0.027721	0.328867
NOC4L_MOUSE	Noc4l	Nucleolar complex protein 4 homolog (NOC4 protein homolog) (NOC4-like protein) (Nucleolar complex-associated protein 4-like protein)	1	1	0	1	0	3	4	1	3	1	1.83064	0.0299074	0.341251
DESM_MOUSE	Des	Desmin	2	4	4	6	8	38	20	2	7	5	1.44611	0.0311477	0.346844
PERI_MOUSE	Prph Prph1	Peripherin	7	4	2	6	6	25	17	7	4	5	1.17193	0.0354495	0.382425
SI1L3_MOUSE	Sipa1l3 Spal3	Signal-induced proliferation-associated 1-like protein 3 (SIPA1-like protein 3) (SPA-1-like protein 3)	0	1	1	6	4	21	19	0	6	3	1.80174	0.0362503	0.38638
ZNF48_MOUSE	Znf48 Zfp48 Zfp553 Znf553	Zinc finger protein 48 (Zinc finger protein 553)	1	1	0	0	2	2	5	0	3	4	1.69448	0.0365639	0.387403
RHG23_MOUSE	Arhgap23 Kiaa1501 MNCb-1301	Rho GTPase-activating protein 23 (Rho-type GTPase-activating protein 23)	3	1	3	0	0	9	9	1	1	2	1.53757	0.0487649	0.406472
SETD2_MOUSE	Setd2 Kiaa1732 Kmt3a	Histone-lysine N-methyltransferase SETD2 (EC 2.1.1.43) (Lysine N-methyltransferase 3A) (Protein-lysine N-methyltransferase SETD2) (EC 2.1.1.-) (SET domain-containing protein 2)	11	12	3	6	6	19	21	2	18	15	1.01554	0.0422547	0.406472
KRR1_MOUSE	Krr1 Hrb2	KRR1 small subunit processome component homolog (HIV-1 Rev-binding protein 2 homolog) (KRR-R motif-containing protein 1)	3	3	0	5	6	3	5	13	9	9	1.27688	0.0440787	0.406472
HMGN2_MOUSE	Hmgn2 Hmg-17 Hmg17	Non-histone chromosomal protein HMG-17 (High mobility group nucleosome-binding domain-containing protein 2)	2	1	4	4	8	12	11	8	4	8	1.1411	0.0400683	0.406472
PTBP3_MOUSE	Ptbp3 Rod1	Polypyrimidine tract-binding protein 3 (Regulator of differentiation 1) (Rod1)	4	0	0	0	2	4	6	2	3	2	1.44847	0.0506949	0.406472
LMNB1_MOUSE	Lmnb1	Lamin-B1	44	54	44	97	92	174	195	41	108	111	0.855861	0.0502169	0.406472
DAPK3_MOUSE	Dapk3 Zipk	Death-associated protein kinase 3 (DAP kinase 3) (EC 2.7.11.1) (DAP-like kinase) (Dlk) (MYPT1 kinase) (ZIP-kinase)	0	0	0	2	1	2	1	0	5	4	1.83112	0.04338	0.406472
SHRM2_MOUSE	Shroom2 Apxl	Protein Shroom2 (Protein Apxl)	0	0	0	0	0	1	1	0	1	0	2.54134	0.0458106	0.406472
ZN185_MOUSE	Znf185 Zfp185	Zinc finger protein 185 (LIM domain protein Zfp185) (P1-A)	0	0	0	0	0	1	1	0	0	1	2.54569	0.0455775	0.406472
RIOX2_MOUSE	Riox2 Mina Mina53	Ribosomal oxygenase 2 (Bifunctional lysine-specific demethylase and histidyl-hydroxylase MINA) (EC 1.14.11.-) (Histone lysine demethylase MINA) (MYC-induced nuclear antigen)	0	0	0	0	0	1	0	0	1	1	2.56164	0.0447152	0.406472
PGAM1_MOUSE	Pgam1	Phosphoglycerate mutase 1 (EC 5.4.2.11) (EC 5.4.2.4) (BPG-dependent PGAM 1) (Phosphoglycerate mutase isozyme B) (PGAM-B)	0	0	0	0	0	0	1	1	1	0	2.56181	0.0447156	0.406472
LZTS2_MOUSE	Lzts2 Kiaa1813 Lapser1	Leucine zipper putative tumor suppressor 2 (Protein LAPSER1)	2	0	0	0	0	9	3	0	0	0	2.23014	0.0468374	0.406472
ARHGH_MOUSE	Arhgef17 Kiaa0337	Rho guanine nucleotide exchange factor 17	0	0	0	0	0	2	1	0	0	0	2.53017	0.0464203	0.406472
LRRF2_MOUSE	Lrrfip2	Leucine-rich repeat flightless-interacting protein 2 (LRR FLII-interacting protein 2)	0	0	0	0	0	2	1	0	0	0	2.53017	0.0464203	0.406472
SRBS1_MOUSE	Sorbs1 Kiaa1296 Sh3d5	Sorbin and SH3 domain-containing protein 1 (Ponsin) (SH3 domain protein 5) (SH3P12) (c-Cbl-associated protein) (CAP)	0	0	0	0	0	2	1	0	0	0	2.53017	0.0464203	0.406472
DOCK6_MOUSE	Dock6 Kiaa1395	Dedicator of cytokinesis protein 6	0	0	0	0	0	2	0	0	1	0	2.54601	0.0455534	0.406472
MIC13_MOUSE	Micos13 Mic13 Qil1	MICOS complex subunit MIC13	0	0	0	0	0	2	1	0	0	0	2.53017	0.0464203	0.406472
TMOD2_MOUSE	Tmod2	Tropomodulin-2 (Neuronal tropomodulin) (N-Tmod)	0	0	0	0	0	1	2	0	0	0	2.52553	0.046679	0.406472
TREF1_MOUSE	Trerf1	Transcriptional-regulating factor 1 (Transcriptional-regulating protein 132) (Zinc finger transcription factor TReP-132)	0	0	0	0	0	0	2	0	1	0	2.53667	0.0460682	0.406472
ZIC3_MOUSE	Zic3	Zinc finger protein ZIC 3 (Zinc finger protein of the cerebellum 3)	0	0	0	0	0	1	2	0	0	0	2.52553	0.046679	0.406472
SI1L1_MOUSE	Sipa1l1 Kiaa0440	Signal-induced proliferation-associated 1-like protein 1 (SIPA1-like protein 1)	2	3	5	15	36	75	62	6	27	23	1.49049	0.0515855	0.409038
DDX21_MOUSE	Ddx21	Nucleolar RNA helicase 2 (EC 3.6.4.13) (DEAD box protein 21) (Gu-alpha) (Nucleolar RNA helicase Gu) (Nucleolar RNA helicase II) (RH II/Gu)	81	92	43	53	72	68	78	161	109	94	0.725313	0.0559976	0.431497
PLAK_MOUSE	Jup	Junction plakoglobin (Desmoplakin III) (Desmoplakin-3)	2	3	1	0	1	13	12	0	1	0	1.75017	0.0581389	0.440371
ACD11_MOUSE	Acad11	Acyl-CoA dehydrogenase family member 11 (ACAD-11) (EC 1.3.8.-)	0	0	0	1	0	0	0	2	2	2	2.09961	0.0580265	0.440371
RAE1L_MOUSE	Rae1 Mrnp41	mRNA export factor (Rae1 protein homolog) (mRNA-associated protein mrnp 41)	26	16	11	12	15	24	31	14	28	24	0.647629	0.0586512	0.442369
FCF1_MOUSE	Fcf1	rRNA-processing protein FCF1 homolog	10	6	6	6	5	4	11	24	15	8	1.02096	0.0614256	0.459402
COIA1_MOUSE	Col18a1	Collagen alpha-1(XVIII) chain [Cleaved into: Endostatin; Non-collagenous domain 1 (NC1)]	0	0	1	0	2	5	3	0	1	2	1.66334	0.0613856	0.459402
AR6P6_MOUSE	Arl6ip6	ADP-ribosylation factor-like protein 6-interacting protein 6 (ARL-6-interacting protein 6) (Aip-6)	0	1	0	1	0	3	1	1	2	1	1.75592	0.0662915	0.471995
CHTOP_MOUSE	Chtop Fop MNCb-1706	Chromatin target of PRMT1 protein (Friend of PRMT1 protein) (Small arginine- and glycine-rich protein) (SRAG)	28	18	14	21	21	38	50	20	23	24	0.611288	0.0660727	0.471995
RL31_MOUSE	Rpl31	60S ribosomal protein L31	8	5	19	10	10	18	21	34	11	15	0.946066	0.0661134	0.471995
PAF1_MOUSE	Paf1	RNA polymerase II-associated factor 1 homolog	0	1	1	0	2	0	1	1	6	5	1.64395	0.0676811	0.478672
TDIF2_MOUSE	Dnttip2	Deoxynucleotidyltransferase terminal-interacting protein 2	10	6	3	0	1	11	10	15	5	2	1.22111	0.0686531	0.479225
RL40_MOUSE	Uba52 Ubcep2	Ubiquitin-60S ribosomal protein L40 (Ubiquitin A-52 residue ribosomal protein fusion product 1) [Cleaved into: Ubiquitin; 60S ribosomal protein L40 (CEP52)]	12	14	15	30	23	37	35	26	30	26	0.700841	0.0684398	0.479225
SRSF5_MOUSE	Srsf5 Hrs Sfrs5	Serine/arginine-rich splicing factor 5 (Delayed-early protein HRS) (Pre-mRNA-splicing factor SRP40) (Splicing factor, arginine/serine-rich 5)	13	6	3	7	7	15	14	5	16	12	0.820807	0.068986	0.479668
RPA12_MOUSE	Znrd1 Rpa12	DNA-directed RNA polymerase I subunit RPA12 (Zinc ribbon domain-containing protein 1)	1	0	0	1	0	2	2	0	1	3	1.74858	0.0695084	0.48142
ZO2_MOUSE	Tjp2 Zo2	Tight junction protein ZO-2 (Tight junction protein 2) (Zona occludens protein 2) (Zonula occludens protein 2)	3	1	11	13	17	22	18	10	27	23	1.08622	0.0723999	0.495661
ERF_MOUSE	Erf	ETS domain-containing transcription factor ERF	0	0	1	0	1	3	2	0	1	2	1.72445	0.0727515	0.496159
H31_MOUSE	H3c1 H3a Hist1h3a; H3c8 H3.1-221 H3g Hist1h3g; H3c10 H3.1-291 H3h Hist1h3h; H3c11 H3.1-I H3i Hist1h3i	Histone H3.1	68	44	21	51	24	68	77	51	54	53	0.602033	0.0730359	0.496198
ENOA_MOUSE	Eno1 Eno-1	Alpha-enolase (EC 4.2.1.11) (2-phospho-D-glycerate hydro-lyase) (Enolase 1) (Non-neural enolase) (NNE)	0	0	1	1	0	3	2	0	2	1	1.71761	0.0736974	0.49789
ARI5B_MOUSE	Arid5b Desrt Mrf2	AT-rich interactive domain-containing protein 5B (ARID domain-containing protein 5B) (Developmentally and sexually retarded with transient immune abnormalities protein) (Desrt) (MRF1-like) (Modulator recognition factor protein 2) (MRF-2)	3	4	1	3	0	4	4	5	4	5	1.04294	0.0904053	0.504685
KLF5_MOUSE	Klf5 Bteb2 Iklf	Krueppel-like factor 5 (Basic transcription element-binding protein 2) (BTE-binding protein 2) (Intestinal-enriched krueppel-like factor) (Transcription factor BTEB2)	2	3	0	2	2	4	5	1	6	4	1.14861	0.0774209	0.504685
RL1D1_MOUSE	Rsl1d1	Ribosomal L1 domain-containing protein 1	50	55	69	37	32	59	69	140	58	53	0.741011	0.0852822	0.504685
H32_MOUSE	Hist1h3b H3-53 H3.2 H3b; Hist1h3c H3-143; Hist1h3d H3-B; Hist1h3e H3-F; Hist1h3f H3.2-221 H3f; Hist2h3b H3.2-616; Hist2h3c1 H3.2-615 Hist2h3ca1; Hist2h3c2 H3.2-614 Hist2h3ca2	Histone H3.2	74	54	21	52	27	71	79	51	58	56	0.53539	0.106107	0.504685
E41L5_MOUSE	Epb41l5 Epb4.1l5 Kiaa1548	Band 4.1-like protein 5	11	8	10	6	9	12	10	19	16	12	0.723011	0.0897067	0.504685
NR0B1_MOUSE	Nr0b1 Ahch Dax1	Nuclear receptor subfamily 0 group B member 1 (Nuclear receptor DAX-1)	4	5	2	2	2	9	10	5	3	2	0.956835	0.0935917	0.504685
IMP3_MOUSE	Imp3	U3 small nucleolar ribonucleoprotein protein IMP3 (U3 snoRNP protein IMP3)	5	3	3	2	3	6	5	8	5	5	0.904802	0.0939165	0.504685
H2AV_MOUSE	H2afv H2av	Histone H2A.V (H2A.F/Z)	34	34	21	22	23	63	66	20	27	24	0.576012	0.106024	0.504685
CAAP1_MOUSE	Caap1 Caap	Caspase activity and apoptosis inhibitor 1 (Conserved anti-apoptotic protein) (CAAP)	0	3	0	0	0	1	8	0	1	1	1.69254	0.0873972	0.504685
NAA40_MOUSE	Naa40 Nat11 Patt1	N-alpha-acetyltransferase 40 (EC 2.3.1.257) (N-acetyltransferase 11) (N-alpha-acetyltransferase D) (NatD) (Protein acetyltransferase 1)	1	0	2	0	0	1	2	6	1	0	1.62924	0.0881576	0.504685
BYST_MOUSE	Bysl	Bystin	0	1	0	0	0	1	2	1	1	0	1.82848	0.100587	0.504685
ARP2_MOUSE	Actr2 Arp2	Actin-related protein 2 (Actin-like protein 2)	0	0	1	1	3	11	8	0	0	1	1.71866	0.0786169	0.504685
CCD86_MOUSE	Ccdc86 Cyclon D19Ertd678e MNCb-4327	Coiled-coil domain-containing protein 86 (Cytokine-induced protein with coiled-coil domain) (mCyclon)	2	0	2	0	2	1	1	22	0	0	2.11863	0.0783114	0.504685
RPB11_MOUSE	Polr2j Rpo2-4	DNA-directed RNA polymerase II subunit RPB11 (RNA polymerase II subunit B11) (DNA-directed RNA polymerase II subunit J) (RNA polymerase II 13.3 kDa subunit) (RPB14)	0	1	0	1	0	4	3	0	1	0	1.70774	0.0826785	0.504685
HIC2_MOUSE	Hic2 Kiaa1020	Hypermethylated in cancer 2 protein (Hic-2)	0	1	0	0	0	2	2	0	0	1	1.81478	0.104658	0.504685
RBM26_MOUSE	Rbm26	RNA-binding protein 26 (Protein expressed in male leptotene and zygotene spermatocytes 393) (MLZ-393) (RNA-binding motif protein 26)	2	0	0	0	0	5	4	0	0	0	1.85105	0.077597	0.504685
RNF41_MOUSE	Rnf41 Flrf Nrdp1	E3 ubiquitin-protein ligase NRDP1 (EC 2.3.2.27) (RING finger protein 41) (RING-type E3 ubiquitin transferase NRDP1)	0	0	0	0	0	1	1	0	0	0	2.0691	0.100189	0.504685
CH60_MOUSE	Hspd1 Hsp60	60 kDa heat shock protein, mitochondrial (EC 5.6.1.7) (60 kDa chaperonin) (Chaperonin 60) (CPN60) (HSP-65) (Heat shock protein 60) (HSP-60) (Hsp60) (Mitochondrial matrix protein P1)	1	0	0	0	0	2	0	0	0	3	1.85045	0.105824	0.504685
MACF1_MOUSE	Macf1 Acf7 Aclp7 Macf	Microtubule-actin cross-linking factor 1 (Actin cross-linking family 7)	0	0	0	0	0	1	1	0	0	0	2.0691	0.100189	0.504685
CCD97_MOUSE	Ccdc97 D7Ertd462e	Coiled-coil domain-containing protein 97	0	0	0	0	0	1	1	0	0	0	2.0691	0.100189	0.504685
PKHG3_MOUSE	Plekhg3 Kiaa0599	Pleckstrin homology domain-containing family G member 3 (PH domain-containing family G member 3)	0	0	0	0	0	1	1	0	0	0	2.0691	0.100189	0.504685
EXOS4_MOUSE	Exosc4 Rrp41	Exosome complex component RRP41 (Exosome component 4) (Ribosomal RNA-processing protein 41)	0	0	0	0	0	1	0	1	0	0	2.09545	0.0979489	0.504685
TCPA_MOUSE	Tcp1 Cct1 Ccta	T-complex protein 1 subunit alpha (TCP-1-alpha) (CCT-alpha) (Tailless complex polypeptide 1A) (TCP-1-A) (Tailless complex polypeptide 1B) (TCP-1-B)	0	0	0	0	0	1	1	0	0	0	2.0691	0.100189	0.504685
1433G_MOUSE	Ywhag	14-3-3 protein gamma [Cleaved into: 14-3-3 protein gamma, N-terminally processed]	0	0	0	0	0	0	1	0	1	0	2.08087	0.099182	0.504685
RPRD2_MOUSE	Rprd2 Kiaa0460	Regulation of nuclear pre-mRNA domain-containing protein 2	0	0	0	0	0	0	1	0	1	0	2.08087	0.099182	0.504685
SRP09_MOUSE	Srp9	Signal recognition particle 9 kDa protein (SRP9)	0	0	0	0	0	0	1	1	0	0	2.09045	0.0983785	0.504685
CEP63_MOUSE	Cep63 D9Mgc48e	Centrosomal protein of 63 kDa (Cep63)	0	0	0	0	0	1	1	0	0	0	2.0691	0.100189	0.504685
PSA5_MOUSE	Psma5	Proteasome subunit alpha type-5 (EC 3.4.25.1) (Macropain zeta chain) (Multicatalytic endopeptidase complex zeta chain) (Proteasome zeta chain)	0	0	0	0	0	1	1	0	0	0	2.0691	0.100189	0.504685
FOLR1_MOUSE	Folr1 Fbp1 Folbp1	Folate receptor alpha (FR-alpha) (Folate receptor 1) (Folate-binding protein 1)	0	0	0	0	0	1	0	0	1	0	2.08584	0.0987524	0.504685
NEDD4_MOUSE	Nedd4 Kiaa0093 Nedd-4 Nedd4-1 Nedd4a	E3 ubiquitin-protein ligase NEDD4 (EC 2.3.2.26) (HECT-type E3 ubiquitin transferase NEDD4) (Neural precursor cell expressed developmentally down-regulated protein 4) (NEDD-4)	0	0	0	0	0	1	1	0	0	0	2.0691	0.100189	0.504685
RNF12_MOUSE	Rlim Rnf12	E3 ubiquitin-protein ligase RLIM (EC 2.3.2.27) (LIM domain-interacting RING finger protein) (RING finger LIM domain-binding protein) (R-LIM) (RING finger protein 12) (RING-type E3 ubiquitin transferase RLIM)	0	0	0	0	0	1	1	0	0	0	2.0691	0.100189	0.504685
BD1L1_MOUSE	Bod1l Kiaa1327	Biorientation of chromosomes in cell division protein 1-like 1	0	0	0	0	0	1	1	0	0	0	2.0691	0.100189	0.504685
PALM3_MOUSE	Palm3	Paralemmin-3	0	0	0	0	0	1	1	0	0	0	2.0691	0.100189	0.504685
KHDC3_MOUSE	Khdc3	KH domain-containing protein 3 (Protein Filia)	0	0	0	0	0	0	0	1	1	0	2.10737	0.0969411	0.504685
T2AG_MOUSE	Gtf2a2	Transcription initiation factor IIA subunit 2 (General transcription factor IIA subunit 2) (Transcription initiation factor IIA gamma chain) (TFIIA-gamma)	0	0	0	0	0	1	1	0	0	0	2.0691	0.100189	0.504685
DUS11_MOUSE	Dusp11 Pir1	RNA/RNP complex-1-interacting phosphatase (EC 3.1.3.-) (Dual specificity protein phosphatase 11) (Phosphatase that interacts with RNA/RNP complex 1)	0	0	0	0	0	0	0	0	1	1	2.10229	0.0973615	0.504685
IF4E2_MOUSE	Eif4e2 Eif4el3	Eukaryotic translation initiation factor 4E type 2 (eIF-4E type 2) (eIF4E type 2) (eIF4E-2) (mRNA cap-binding protein type 2) (Eukaryotic translation initiation factor 4E-like 3) (eIF4E-like protein 4E-LP)	0	0	0	0	0	1	0	0	0	1	2.0904	0.0983692	0.504685
I2BP1_MOUSE	Irf2bp1	Interferon regulatory factor 2-binding protein 1 (IRF-2-binding protein 1) (IRF-2BP1) (Probable E3 ubiquitin-protein ligase IRF2BP1) (EC 2.3.2.27) (Probable RING-type E3 ubiquitin transferase IRF2BP1)	0	0	0	0	0	1	0	0	0	1	2.0904	0.0983692	0.504685
IMA5_MOUSE	Kpna1 Rch2	Importin subunit alpha-5 (Importin alpha-S1) (Karyopherin subunit alpha-1) (Nucleoprotein interactor 1) (NPI-1) (RAG cohort protein 2) (SRP1-beta)	0	0	0	0	0	0	0	1	0	1	2.11198	0.0965577	0.504685
DAPK1_MOUSE	Dapk1	Death-associated protein kinase 1 (DAP kinase 1) (EC 2.7.11.1)	0	0	0	0	0	2	0	0	0	0	2.07405	0.0997599	0.504685
SHRM3_MOUSE	Shroom3 Kiaa1481 Shrm	Protein Shroom3	0	0	0	0	0	2	0	0	0	0	2.07405	0.0997599	0.504685
ST5_MOUSE	St5 Dennd2b	Suppression of tumorigenicity 5 protein (DENN domain-containing protein 2B)	0	0	0	0	0	2	0	0	0	0	2.07405	0.0997599	0.504685
PPR18_MOUSE	Ppp1r18	Phostensin (Protein phosphatase 1 F-actin cytoskeleton-targeting subunit) (Protein phosphatase 1 regulatory subunit 18)	0	0	0	0	0	2	0	0	0	0	2.07405	0.0997599	0.504685
UBP7_MOUSE	Usp7 Hausp	Ubiquitin carboxyl-terminal hydrolase 7 (EC 3.4.19.12) (Deubiquitinating enzyme 7) (Herpesvirus-associated ubiquitin-specific protease) (mHAUSP) (Ubiquitin thioesterase 7) (Ubiquitin-specific-processing protease 7)	0	0	0	0	0	0	2	0	0	0	2.06417	0.100619	0.504685
CISD3_MOUSE	Cisd3 Mel-13 Mel13	CDGSH iron-sulfur domain-containing protein 3, mitochondrial (Melanoma nuclear protein 13)	0	0	0	0	0	2	0	0	0	0	2.07405	0.0997599	0.504685
TF2L1_MOUSE	Tfcp2l1 Crtr1 Tcfcp2l1	Transcription factor CP2-like protein 1 (CP2-related transcriptional repressor 1) (CRTR-1)	0	0	0	0	0	0	2	0	0	0	2.06417	0.100619	0.504685
CE104_MOUSE	Cep104 Kiaa0562	Centrosomal protein of 104 kDa (Cep104)	0	0	0	0	0	0	2	0	0	0	2.06417	0.100619	0.504685
TAP26_MOUSE	Ccdc59 D10Ertd718e Tap26	Thyroid transcription factor 1-associated protein 26 (TTF-1-associated protein 26) (Coiled-coil domain-containing protein 59)	0	0	0	0	0	0	0	2	0	0	2.11708	0.0961372	0.504685
DDB1_MOUSE	Ddb1	DNA damage-binding protein 1 (DDB p127 subunit) (Damage-specific DNA-binding protein 1) (UV-damaged DNA-binding factor)	1	1	0	0	0	2	3	0	0	2	1.57265	0.11179	0.51551
SSXT_MOUSE	Ss18 Ssxt Syt	Protein SSXT (Protein SYT) (Synovial sarcoma-associated Ss18-alpha)	3	2	3	10	5	9	8	8	9	7	0.827504	0.116925	0.529732
H33_MOUSE	H3-3a H3.3a H3f3a; H3-3b H3.3b H3f3b	Histone H3.3	71	48	21	51	26	67	78	43	58	53	0.519775	0.119312	0.534952
PELP1_MOUSE	Pelp1 Mnar	Proline-, glutamic acid- and leucine-rich protein 1 (Modulator of non-genomic activity of estrogen receptor)	2	2	0	1	2	4	4	2	2	3	1.08291	0.120176	0.537469
ARC1B_MOUSE	Arpc1b	Actin-related protein 2/3 complex subunit 1B (Arp2/3 complex 41 kDa subunit) (p41-ARC)	0	0	0	1	4	10	5	0	2	0	1.51939	0.123988	0.547641
PSIP1_MOUSE	Psip1 Ledgf	PC4 and SFRS1-interacting protein (Lens epithelium-derived growth factor) (mLEDGF)	20	28	5	5	5	29	29	25	9	10	0.820106	0.125866	0.55047
RL24_MOUSE	Rpl24	60S ribosomal protein L24	14	12	14	2	5	19	24	25	7	6	0.847175	0.125614	0.55047
SPTB2_MOUSE	Sptbn1 Elf Spnb-2 Spnb2 Sptb2	Spectrin beta chain, non-erythrocytic 1 (Beta-II spectrin) (Embryonic liver fodrin) (Fodrin beta chain)	14	15	13	45	66	204	170	1	31	27	1.29297	0.129233	0.558819
SGO2_MOUSE	Sgo2 Sgol2 Sgol2a	Shugoshin 2 (Shugoshin-2) (Shugoshin-like 2)	8	4	9	6	6	9	7	13	12	11	0.709589	0.128733	0.558819
UTP11_MOUSE	Utp11 Utp11l	Probable U3 small nucleolar RNA-associated protein 11 (U3 snoRNA-associated protein 11) (UTP11-like protein)	3	2	0	0	2	4	3	6	1	1	1.12875	0.133227	0.56642
ZO1_MOUSE	Tjp1 Zo1	Tight junction protein ZO-1 (Tight junction protein 1) (Zona occludens protein 1) (Zonula occludens protein 1)	19	9	22	34	35	65	51	25	29	30	0.679845	0.133526	0.56642
TRIPC_MOUSE	Trip12	E3 ubiquitin-protein ligase TRIP12 (EC 2.3.2.26) (HECT-type E3 ubiquitin transferase TRIP12) (Thyroid receptor-interacting protein 12) (TR-interacting protein 12) (TRIP-12)	26	27	8	41	50	41	47	22	70	69	0.74488	0.13618	0.569015
PUM3_MOUSE	Pum3 D19Bwg1357e Kiaa0020	Pumilio homolog 3	9	7	9	5	16	3	2	53	16	12	1.09568	0.157769	0.578897
ARP3_MOUSE	Actr3 Arp3	Actin-related protein 3 (Actin-like protein 3)	2	2	3	4	6	20	12	1	2	3	1.02573	0.141348	0.578897
ESF1_MOUSE	Esf1 Abtap	ESF1 homolog (ABT1-associated protein)	4	3	4	0	0	1	3	14	1	2	1.0973	0.210571	0.578897
PTBP2_MOUSE	Ptbp2 Brptb Nptb	Polypyrimidine tract-binding protein 2 (Brain-enriched polypyrimidine tract-binding protein) (Brain-enriched PTB) (Neural polypyrimidine tract-binding protein) (RRM-type RNA-binding protein brPTB)	2	0	0	0	2	2	2	2	2	1	1.10729	0.191514	0.578897
SPTN1_MOUSE	Sptan1 Spna2 Spta2	Spectrin alpha chain, non-erythrocytic 1 (Alpha-II spectrin) (Fodrin alpha chain)	19	24	15	46	88	219	166	3	33	14	0.983375	0.231852	0.578897
RAI14_MOUSE	Rai14 Kiaa1334 Norpeg	Ankycorbin (Ankyrin repeat and coiled-coil structure-containing protein) (Novel retinal pigment epithelial cell protein) (Retinoic acid-induced protein 14) (p125)	17	17	7	16	15	65	63	1	9	8	0.905661	0.200668	0.578897
PKHA7_MOUSE	Plekha7 Hadp1	Pleckstrin homology domain-containing family A member 7 (PH domain-containing family A member 7) (Heart adapter protein 1)	18	23	12	17	17	52	46	11	12	18	0.647487	0.141813	0.578897
KNOP1_MOUSE	Knop1 Tsg118	Lysine-rich nucleolar protein 1 (Testis-specific gene 118 protein)	29	33	27	20	22	37	37	74	23	18	0.63265	0.154494	0.578897
KIF23_MOUSE	Kif23	Kinesin-like protein KIF23	16	25	9	17	23	31	23	11	27	26	0.434711	0.246919	0.578897
H13_MOUSE	H1-3 H1f3 Hist1h1d	Histone H1.3 (H1 VAR.4) (H1d)	120	95	71	40	32	118	135	153	55	56	0.636679	0.14302	0.578897
NPM_MOUSE	Npm1	Nucleophosmin (NPM) (Nucleolar phosphoprotein B23) (Nucleolar protein NO38) (Numatrin)	47	48	31	22	18	47	58	37	33	36	0.414098	0.177944	0.578897
ZN106_MOUSE	Znf106 H3a Sh3bp3 Sirm Zfp106 Znf474	Zinc finger protein 106 (Zfp-106) (H3a minor histocompatibility antigen) (Son of insulin receptor mutant) (Zinc finger protein 474)	19	14	10	9	10	17	29	16	10	13	0.496364	0.192795	0.578897
RPB2_MOUSE	Polr2b	DNA-directed RNA polymerase II subunit RPB2 (EC 2.7.7.6) (DNA-directed RNA polymerase II 140 kDa polypeptide) (DNA-directed RNA polymerase II subunit B) (RNA polymerase II subunit 2) (RNA polymerase II subunit B2)	16	15	6	9	13	22	17	6	18	16	0.466937	0.239441	0.578897
NOP2_MOUSE	Nop2 Nol1	Probable 28S rRNA (cytosine-C(5))-methyltransferase (EC 2.1.1.-) (Nucleolar protein 1) (Nucleolar protein 2 homolog) (Proliferating-cell nucleolar antigen p120) (Proliferation-associated nucleolar protein p120)	28	27	16	16	15	22	21	48	22	18	0.492866	0.240212	0.578897
ISY1_MOUSE	Isy1 Kiaa1160	Pre-mRNA-splicing factor ISY1 homolog	26	25	28	28	19	39	34	26	27	38	0.413318	0.178403	0.578897
MPP10_MOUSE	Mphosph10	U3 small nucleolar ribonucleoprotein protein MPP10 (M phase phosphoprotein 10)	11	7	14	8	11	5	8	41	15	8	0.727202	0.245886	0.578897
AHDC1_MOUSE	Ahdc1	AT-hook DNA-binding motif-containing protein 1	14	14	5	8	8	14	16	12	12	12	0.49629	0.193286	0.578897
NUP98_MOUSE	Nup98	Nuclear pore complex protein Nup98-Nup96 (EC 3.4.21.-) [Cleaved into: Nuclear pore complex protein Nup98 (98 kDa nucleoporin) (Nucleoporin Nup98) (Nup98); Nuclear pore complex protein Nup96 (96 kDa nucleoporin) (Nucleoporin Nup96) (Nup96)]	17	20	8	5	10	16	23	13	14	16	0.52757	0.168867	0.578897
DDX51_MOUSE	Ddx51	ATP-dependent RNA helicase DDX51 (EC 3.6.4.13) (DEAD box protein 51)	12	12	4	10	13	12	8	20	19	11	0.559632	0.225362	0.578897
SYF2_MOUSE	Syf2 Cbpin Gcipip	Pre-mRNA-splicing factor SYF2 (CCNDBP1-interactor) (mp29) (p29)	22	25	10	14	15	16	24	26	22	21	0.438428	0.213951	0.578897
BOP1_MOUSE	Bop1 Kiaa0124	Ribosome biogenesis protein BOP1 (Block of proliferation 1 protein)	9	8	5	3	2	20	22	6	3	1	0.916449	0.155623	0.578897
G3P_MOUSE	Gapdh Gapd	Glyceraldehyde-3-phosphate dehydrogenase (GAPDH) (EC 1.2.1.12) (Peptidyl-cysteine S-nitrosylase GAPDH) (EC 2.6.99.-)	15	14	14	9	10	25	22	11	12	12	0.422565	0.249735	0.578897
WDR3_MOUSE	Wdr3	WD repeat-containing protein 3	6	7	4	0	2	7	7	11	3	2	0.754943	0.225111	0.578897
AROS_MOUSE	Rps19bp1 Aros	Active regulator of SIRT1 (40S ribosomal protein S19-binding protein 1) (RPS19-binding protein 1) (S19BP)	6	3	18	7	10	7	10	43	10	12	0.974959	0.148014	0.578897
JADE1_MOUSE	Jade1 Kiaa1807 Phf17	Protein Jade-1 (Jade family PHD finger protein 1) (PHD finger protein 17)	5	7	1	2	4	9	7	3	7	5	0.750427	0.157101	0.578897
DDX52_MOUSE	Ddx52 Rok1	Probable ATP-dependent RNA helicase DDX52 (EC 3.6.4.13) (ATP-dependent RNA helicase ROK1-like) (DEAD box protein 52)	5	6	5	1	2	4	7	15	3	3	0.860503	0.173737	0.578897
CAZA2_MOUSE	Capza2 Cappa2	F-actin-capping protein subunit alpha-2 (CapZ alpha-2)	2	2	1	6	5	11	9	2	2	4	0.738929	0.240271	0.578897
H10_MOUSE	H1-0 H1f0 H1fv	Histone H1.0 (Histone H1') (Histone H1(0)) (MyD196) [Cleaved into: Histone H1.0, N-terminally processed]	8	4	5	1	1	7	15	9	1	1	0.81356	0.245253	0.578897
SRSF3_MOUSE	Srsf3 Sfrs3 Srp20 X16	Serine/arginine-rich splicing factor 3 (Pre-mRNA-splicing factor SRP20) (Protein X16) (Splicing factor, arginine/serine-rich 3)	17	11	7	15	9	20	19	5	18	21	0.521234	0.220938	0.578897
CCDC9_MOUSE	Ccdc9	Coiled-coil domain-containing protein 9	3	5	4	1	1	10	5	2	4	3	0.784614	0.194179	0.578897
UTP4_MOUSE	Utp4 Cirh1a Kiaa1988 Tex292	U3 small nucleolar RNA-associated protein 4 homolog (Cirhin) (Testis-expressed gene 292 protein)	4	3	4	0	0	1	2	4	6	6	0.882213	0.221475	0.578897
SF3B5_MOUSE	Sf3b5 Sf3b10	Splicing factor 3B subunit 5 (SF3b5) (Pre-mRNA-splicing factor SF3b 10 kDa subunit)	8	7	3	10	8	10	9	7	13	12	0.548234	0.22038	0.578897
PKRI1_MOUSE	Prkrip1	PRKR-interacting protein 1 (Protein C114)	0	1	0	1	3	1	4	2	1	2	0.943439	0.24809	0.578897
PIN1_MOUSE	Pin1	Peptidyl-prolyl cis-trans isomerase NIMA-interacting 1 (EC 5.2.1.8) (Peptidyl-prolyl cis-trans isomerase Pin1) (PPIase Pin1)	2	1	1	1	2	3	2	3	2	3	0.893732	0.209762	0.578897
AINX_MOUSE	Ina	Alpha-internexin (Alpha-Inx) (66 kDa neurofilament protein) (NF-66) (Neurofilament-66)	1	0	2	9	6	28	12	0	4	2	1.11258	0.228362	0.578897
FLNB_MOUSE	Flnb	Filamin-B (FLN-B) (ABP-280-like protein) (Actin-binding-like protein) (Beta-filamin)	0	0	3	0	2	7	3	0	2	1	1.20886	0.161678	0.578897
NOC3L_MOUSE	Noc3l Ad24 Fad24	Nucleolar complex protein 3 homolog (NOC3 protein homolog) (Factor for adipocyte differentiation 24) (NOC3-like protein) (Nucleolar complex-associated protein 3-like protein)	4	0	0	0	0	1	2	5	1	0	1.19734	0.217389	0.578897
FUBP2_MOUSE	Khsrp Fubp2	Far upstream element-binding protein 2 (FUSE-binding protein 2) (KH type-splicing regulatory protein) (KSRP)	0	1	1	1	0	1	4	0	1	1	1.07387	0.247969	0.578897
NOC2L_MOUSE	Noc2l Nir	Nucleolar complex protein 2 homolog (Protein NOC2 homolog) (NOC2-like protein) (Novel INHAT repressor)	2	1	0	0	0	3	2	0	1	2	1.30009	0.153402	0.578897
KAT7_MOUSE	Kat7 Hbo1 Myst2	Histone acetyltransferase KAT7 (EC 2.3.1.48) (Histone acetyltransferase binding to ORC1) (Lysine acetyltransferase 7) (MOZ, YBF2/SAS3, SAS2 and TIP60 protein 2) (MYST-2)	1	2	0	1	2	5	7	0	1	1	1.12282	0.155921	0.578897
CR021_MOUSE		UPF0711 protein C18orf21 homolog	1	1	0	1	0	1	2	2	2	0	1.12584	0.221834	0.578897
SPT2_MOUSE	Spty2d1	Protein SPT2 homolog (SPT2 domain-containing protein 1)	0	0	0	1	1	1	1	1	0	3	1.37571	0.173176	0.578897
ELOF1_MOUSE	Elof1	Transcription elongation factor 1 homolog	1	0	2	0	0	2	2	3	1	0	1.2858	0.161366	0.578897
PDZ11_MOUSE	Pdzd11 Pdzk11	PDZ domain-containing protein 11	3	1	2	3	1	10	8	1	0	2	0.969087	0.18989	0.578897
QCR8_MOUSE	Uqcrq	Cytochrome b-c1 complex subunit 8 (Complex III subunit 8) (Complex III subunit VIII) (Ubiquinol-cytochrome c reductase complex 9.5 kDa protein) (Ubiquinol-cytochrome c reductase complex ubiquinone-binding protein QP-C)	3	4	0	1	1	6	3	0	3	4	0.854257	0.226635	0.578897
RL29_MOUSE	Rpl29 Rpl43	60S ribosomal protein L29	2	0	14	0	0	5	8	44	0	0	1.86787	0.182954	0.578897
WDR74_MOUSE	Wdr74	WD repeat-containing protein 74	5	1	1	0	1	7	12	1	0	0	1.21545	0.18317	0.578897
KDM5B_MOUSE	Kdm5b Jarid1b Kiaa4034 Plu1	Lysine-specific demethylase 5B (EC 1.14.11.-) (Histone demethylase JARID1B) (Jumonji/ARID domain-containing protein 1B) (PLU-1)	4	0	1	0	0	4	5	0	2	0	1.04484	0.243385	0.578897
ZMY11_MOUSE	Zmynd11	Zinc finger MYND domain-containing protein 11	0	0	0	1	0	1	0	0	2	1	1.54228	0.180102	0.578897
RM15_MOUSE	Mrpl15	39S ribosomal protein L15, mitochondrial (L15mt) (MRP-L15)	0	0	0	0	1	0	1	0	2	1	1.54246	0.179913	0.578897
UBP54_MOUSE	Usp54	Inactive ubiquitin carboxyl-terminal hydrolase 54 (Inactive ubiquitin-specific peptidase 54)	1	2	1	1	2	12	7	0	0	0	1.27212	0.161094	0.578897
PAWR_MOUSE	Pawr Par4	PRKC apoptosis WT1 regulator protein (Prostate apoptosis response 4 protein) (Par-4)	1	0	1	0	0	6	1	0	0	0	1.50675	0.157313	0.578897
PHIP_MOUSE	Phip Ndrp Phip1 Wdr11	PH-interacting protein (PHIP) (IRS-1 PH domain-binding protein) (Neuronal differentiation-related protein) (NDRP) (WD repeat-containing protein 11)	0	2	0	0	0	5	2	0	0	0	1.5474	0.143382	0.578897
REXO4_MOUSE	Rexo4 Gm111 Pmc2 Xpmc2h	RNA exonuclease 4 (EC 3.1.-.-) (Exonuclease XPMC2) (Prevents mitotic catastrophe 2 protein homolog)	0	2	1	0	1	2	0	7	0	0	1.21748	0.237064	0.578897
NP1L1_MOUSE	Nap1l1 Nrp	Nucleosome assembly protein 1-like 1 (Brain protein DN38) (NAP-1-related protein)	1	0	0	0	0	2	2	0	0	0	1.51706	0.187782	0.578897
MEPCE_MOUSE	Mepce Bcdin3 Bipl1 D5Wsu46e	7SK snRNA methylphosphate capping enzyme (MePCE) (EC 2.1.1.-)	2	1	0	0	0	4	4	0	0	0	1.25322	0.197433	0.578897
DLG5_MOUSE	Dlg5	Disks large homolog 5	0	0	0	0	0	1	0	0	0	0	1.38573	0.239042	0.578897
RAIN_MOUSE	Rasip1	Ras-interacting protein 1 (Rain)	0	0	0	0	0	1	0	0	0	0	1.38573	0.239042	0.578897
PEAK1_MOUSE	Peak1 Kiaa2002 Sgk269	Inactive tyrosine-protein kinase PEAK1 (Pseudopodium-enriched atypical kinase 1) (Sugen kinase 269) (Tyrosine-protein kinase SgK269)	0	0	0	0	0	1	0	0	0	0	1.38573	0.239042	0.578897
MAP7_MOUSE	Map7 Mtap7	Ensconsin (Epithelial microtubule-associated protein of 115 kDa) (E-MAP-115) (Microtubule-associated protein 7) (MAP-7)	0	0	0	0	0	1	0	0	0	0	1.38573	0.239042	0.578897
AFAD_MOUSE	Afdn Af6 Mllt4	Afadin (Afadin adherens junction formation factor) (Protein Af-6)	0	0	0	0	0	1	0	0	0	0	1.38573	0.239042	0.578897
KIF14_MOUSE	Kif14	Kinesin-like protein KIF14	0	0	0	0	0	1	0	0	0	0	1.38573	0.239042	0.578897
RAI3_MOUSE	Gprc5a Rai3 Raig1	Retinoic acid-induced protein 3 (G-protein coupled receptor family C group 5 member A) (Retinoic acid-induced gene 1 protein) (RAIG-1)	0	0	0	0	0	0	0	0	1	0	1.3982	0.23755	0.578897
TCPB_MOUSE	Cct2 Cctb	T-complex protein 1 subunit beta (TCP-1-beta) (CCT-beta)	0	0	0	0	0	0	1	0	0	0	1.38044	0.239682	0.578897
IPO5_MOUSE	Ipo5 Kpnb3 Ranbp5	Importin-5 (Imp5) (Importin subunit beta-3) (Karyopherin beta-3) (Ran-binding protein 5) (RanBP5)	0	0	0	0	0	1	0	0	0	0	1.38573	0.239042	0.578897
AEBP2_MOUSE	Aebp2	Zinc finger protein AEBP2 (Adipocyte enhancer-binding protein 2) (AE-binding protein 2)	0	0	0	0	0	0	0	1	0	0	1.40823	0.236367	0.578897
ADDA_MOUSE	Add1	Alpha-adducin (Erythrocyte adducin subunit alpha)	0	0	0	0	0	1	0	0	0	0	1.38573	0.239042	0.578897
EFHD1_MOUSE	Efhd1 Sws2	EF-hand domain-containing protein D1 (EF-hand domain-containing protein 1) (Mitocalcin) (Swiprosin-2)	0	0	0	0	0	0	1	0	0	0	1.38044	0.239682	0.578897
AMOL2_MOUSE	Amotl2	Angiomotin-like protein 2	0	0	0	0	0	1	0	0	0	0	1.38573	0.239042	0.578897
CIRBP_MOUSE	Cirbp Cirp	Cold-inducible RNA-binding protein (A18 hnRNP) (Glycine-rich RNA-binding protein CIRP)	0	0	0	0	0	1	0	0	0	0	1.38573	0.239042	0.578897
CC85C_MOUSE	Ccdc85c	Coiled-coil domain-containing protein 85C	0	0	0	0	0	1	0	0	0	0	1.38573	0.239042	0.578897
MYO1C_MOUSE	Myo1c	Unconventional myosin-Ic (Myosin I beta) (MMI-beta) (MMIb)	0	0	0	0	0	1	0	0	0	0	1.38573	0.239042	0.578897
DOCK7_MOUSE	Dock7 Gm430 Kiaa1771 Mnlt	Dedicator of cytokinesis protein 7 (Protein moonlight)	0	0	0	0	0	1	0	0	0	0	1.38573	0.239042	0.578897
RAVR1_MOUSE	Raver1 Kiaa1978	Ribonucleoprotein PTB-binding 1 (Protein raver-1)	0	0	0	0	0	0	1	0	0	0	1.38044	0.239682	0.578897
U119B_MOUSE	Unc119b	Protein unc-119 homolog B	0	0	0	0	0	1	0	0	0	0	1.38573	0.239042	0.578897
DYST_MOUSE	Dst Bpag1 Macf2	Dystonin (Bullous pemphigoid antigen 1) (BPA) (Dystonia musculorum protein) (Hemidesmosomal plaque protein) (Microtubule actin cross-linking factor 2)	0	0	0	0	0	1	0	0	0	0	1.38573	0.239042	0.578897
TAM41_MOUSE	Tamm41	Phosphatidate cytidylyltransferase, mitochondrial (EC 2.7.7.41) (CDP-diacylglycerol synthase) (CDP-DAG synthase) (Mitochondrial translocator assembly and maintenance protein 41 homolog) (TAM41)	0	0	0	0	0	1	0	0	0	0	1.38573	0.239042	0.578897
IKBL1_MOUSE	Nfkbil1 Ikbl	NF-kappa-B inhibitor-like protein 1 (Inhibitor of kappa B-like protein) (I-kappa-B-like protein) (IkappaBL) (Nuclear factor of kappa light polypeptide gene enhancer in B-cells inhibitor-like 1)	0	0	0	0	0	0	1	0	0	0	1.38044	0.239682	0.578897
ZN451_MOUSE	Znf451 Zfp451	E3 SUMO-protein ligase ZNF451 (EC 2.3.2.-) (E3 SUMO-protein transferase ZNF451) (Zinc finger protein 451)	0	0	0	0	0	0	1	0	0	0	1.38044	0.239682	0.578897
CBX6_MOUSE	Cbx6	Chromobox protein homolog 6	0	0	0	0	0	0	0	0	1	0	1.3982	0.23755	0.578897
PROF1_MOUSE	Pfn1	Profilin-1 (Profilin I)	0	0	0	0	0	0	1	0	0	0	1.38044	0.239682	0.578897
SMAKA_MOUSE		Small membrane A-kinase anchor protein (Small membrane AKAP) (smAKAP)	0	0	0	0	0	1	0	0	0	0	1.38573	0.239042	0.578897
ECHA_MOUSE	Hadha	Trifunctional enzyme subunit alpha, mitochondrial (Monolysocardiolipin acyltransferase) (EC 2.3.1.-) (TP-alpha) [Includes: Long-chain enoyl-CoA hydratase (EC 4.2.1.17); Long chain 3-hydroxyacyl-CoA dehydrogenase (EC 1.1.1.211)]	0	0	0	0	0	1	0	0	0	0	1.38573	0.239042	0.578897
EXOS2_MOUSE	Exosc2 Rrp4	Exosome complex component RRP4 (Exosome component 2) (Ribosomal RNA-processing protein 4)	0	0	0	0	0	0	1	0	0	0	1.38044	0.239682	0.578897
CMS1_MOUSE	Cmss1	Protein CMSS1 (Cms1 ribosomal small subunit homolog)	0	0	0	0	0	0	0	1	0	0	1.40823	0.236367	0.578897
TKT_MOUSE	Tkt	Transketolase (TK) (EC 2.2.1.1) (P68)	0	0	0	0	0	0	0	0	1	0	1.3982	0.23755	0.578897
LN28A_MOUSE	Lin28a Lin28 Tex17	Protein lin-28 homolog A (Lin-28A) (Testis-expressed protein 17)	0	0	0	0	0	1	0	0	0	0	1.38573	0.239042	0.578897
ZBT43_MOUSE	Zbtb43 Kiaa0414 Zfp297b Znf297b	Zinc finger and BTB domain-containing protein 43 (Zinc finger protein 297B)	0	0	0	0	0	0	0	0	1	0	1.3982	0.23755	0.578897
TRPM2_MOUSE	Trpm2 Ltrpc2 Trpc7	Transient receptor potential cation channel subfamily M member 2 (Long transient receptor potential channel 2) (LTrpC-2) (LTrpC2) (Transient receptor potential channel 7) (TrpC7)	0	0	0	0	0	0	0	1	0	0	1.40823	0.236367	0.578897
CYFP1_MOUSE	Cyfip1 Kiaa0068 Shyc Sra1	Cytoplasmic FMR1-interacting protein 1 (Specifically Rac1-associated protein 1) (Sra-1)	0	0	0	0	0	1	0	0	0	0	1.38573	0.239042	0.578897
ZN143_MOUSE	Znf143 Staf Zfp143	Zinc finger protein 143 (Zfp-143) (Selenocysteine tRNA gene transcription-activating factor) (mStaf)	0	0	0	0	0	0	0	1	0	0	1.40823	0.236367	0.578897
ALDOA_MOUSE	Aldoa Aldo1	Fructose-bisphosphate aldolase A (EC 4.1.2.13) (Aldolase 1) (Muscle-type aldolase)	0	0	0	0	0	1	0	0	0	0	1.38573	0.239042	0.578897
NUFP1_MOUSE	Nufip1	Nuclear fragile X mental retardation-interacting protein 1 (Nuclear FMRP-interacting protein 1)	0	0	0	0	0	0	1	0	0	0	1.38044	0.239682	0.578897
1433E_MOUSE	Ywhae	14-3-3 protein epsilon (14-3-3E)	0	0	0	0	0	0	0	1	0	0	1.40823	0.236367	0.578897
PCGF3_MOUSE	PcgF3 Rnf3 Rnf3a	Polycomb group RING finger protein 3 (RING finger protein 3A)	0	0	0	0	0	0	1	0	0	0	1.38044	0.239682	0.578897
CBY1_MOUSE	Cby1 Cby Pgea1	Protein chibby homolog 1 (Cytosolic leucine-rich protein) (PIGEA-14) (PKD2 interactor, Golgi and endoplasmic reticulum-associated 1)	0	0	0	0	0	1	0	0	0	0	1.38573	0.239042	0.578897
TET2_MOUSE	Tet2 Kiaa1546	Methylcytosine dioxygenase TET2 (EC 1.14.11.n2) (Protein Ayu17-449)	0	0	0	0	0	0	1	0	0	0	1.38044	0.239682	0.578897
LAD1_MOUSE	Lad1	Ladinin-1 (Lad-1) (Linear IgA disease antigen homolog) (LADA)	0	0	0	0	0	1	0	0	0	0	1.38573	0.239042	0.578897
PDCD6_MOUSE	Pdcd6 Alg2	Programmed cell death protein 6 (ALG-257) (Apoptosis-linked gene 2 protein) (ALG-2) (PMP41)	0	0	0	0	0	1	0	0	0	0	1.38573	0.239042	0.578897
SPIN1_MOUSE	Spin1 Spin	Spindlin-1 (30000 Mr metaphase complex) (SSEC P) (Spindlin1)	0	0	0	0	0	0	1	0	0	0	1.38044	0.239682	0.578897
CTSL2_MOUSE	Ctdspl2 D2Ertd485e	CTD small phosphatase-like protein 2 (CTDSP-like 2) (EC 3.1.3.-)	0	0	0	0	0	1	0	0	0	0	1.38573	0.239042	0.578897
RREB1_MOUSE	Rreb1	Ras-responsive element-binding protein 1 (RREB-1) (RAS-responsive zinc finger transcription factor RREB)	0	0	0	0	0	1	0	0	0	0	1.38573	0.239042	0.578897
EXOS1_MOUSE	Exosc1 Csl4	Exosome complex component CSL4 (Exosome component 1)	0	0	0	0	0	0	0	1	0	0	1.40823	0.236367	0.578897
KDM2A_MOUSE	Kdm2a Fbl11 Fbxl11 Jhdm1a Kiaa1004	Lysine-specific demethylase 2A (EC 1.14.11.27) (F-box and leucine-rich repeat protein 11) (F-box/LRR-repeat protein 11) (JmjC domain-containing histone demethylation protein 1A) ([Histone-H3]-lysine-36 demethylase 1A)	0	0	0	0	0	0	0	1	0	0	1.40823	0.236367	0.578897
I2BPL_MOUSE	Irf2bpl Eap1 Kiaa1865	Probable E3 ubiquitin-protein ligase IRF2BPL (EC 2.3.2.27) (Enhanced at puberty protein 1) (Interferon regulatory factor 2-binding protein-like)	0	0	0	0	0	0	0	0	0	1	1.40298	0.236985	0.578897
MAP11_MOUSE	Metap1	Methionine aminopeptidase 1 (MAP 1) (MetAP 1) (EC 3.4.11.18) (Peptidase M 1)	0	0	0	0	0	0	1	0	0	0	1.38044	0.239682	0.578897
ECT2_MOUSE	Ect2 mKIAA4037	Protein ECT2 (Epithelial cell-transforming sequence 2 oncogene)	0	0	0	0	0	1	0	0	0	0	1.38573	0.239042	0.578897
RBM33_MOUSE	Rbm33 Prr8	RNA-binding protein 33 (Proline-rich protein 8) (RNA-binding motif protein 33)	0	0	0	0	0	0	1	0	0	0	1.38044	0.239682	0.578897
CI116_MOUSE		UPF0691 protein C9orf116 homolog (p53-induced expression in RB-null cells protein 1) (Pierce1)	0	0	0	0	0	0	1	0	0	0	1.38044	0.239682	0.578897
TZAP_MOUSE	Zbtb48 Hkr3 Tzap	Telomere zinc finger-associated protein (TZAP) (Krueppel-related zinc finger protein 3 homolog) (Zinc finger and BTB domain-containing protein 48)	0	0	0	0	0	0	0	0	0	1	1.40298	0.236985	0.578897
ELP3_MOUSE	Elp3	Elongator complex protein 3 (Protein lysine acetyltransferase ELP3) (EC 2.3.1.-) (tRNA uridine(34) acetyltransferase) (EC 2.3.1.-)	0	0	0	0	0	0	0	0	0	1	1.40298	0.236985	0.578897
1433F_MOUSE	Ywhah	14-3-3 protein eta	0	0	0	0	0	0	1	0	0	0	1.38044	0.239682	0.578897
MOR2A_MOUSE	Morc2a Kiaa0852 Zcwcc1	ATPase MORC2A (EC 3.6.1.3) (MORC family CW-type zinc finger protein 2A) (Zinc finger CW-type coiled-coil domain protein 1)	0	0	0	0	0	0	0	0	1	0	1.3982	0.23755	0.578897
ATPG_MOUSE	Atp5f1c Atp5c1	ATP synthase subunit gamma, mitochondrial (ATP synthase F1 subunit gamma) (F-ATPase gamma subunit)	0	0	0	0	0	0	1	0	0	0	1.38044	0.239682	0.578897
SP1_MOUSE	Sp1	Transcription factor Sp1 (Specificity protein 1)	0	0	0	0	0	1	0	0	0	0	1.38573	0.239042	0.578897
ITPI2_MOUSE	Itprid2 Kiaa1927 Krap Ssfa2	Protein ITPRID2 (ITPR-interacting domain-containing protein 2) (Ki-ras-induced actin-interacting protein) (Sperm-specific antigen 2 homolog)	0	0	0	0	0	0	1	0	0	0	1.38044	0.239682	0.578897
NUB1_MOUSE	Nub1 Nyren18	NEDD8 ultimate buster 1 (Negative regulator of ubiquitin-like proteins 1) (Protein BS4)	0	0	0	0	0	1	0	0	0	0	1.38573	0.239042	0.578897
SYMPK_MOUSE	Sympk	Symplekin	0	0	0	0	0	1	0	0	0	0	1.38573	0.239042	0.578897
ARP5L_MOUSE	Arpc5l	Actin-related protein 2/3 complex subunit 5-like protein (Arp2/3 complex 16 kDa subunit 2) (ARC16-2)	0	0	0	0	0	1	0	0	0	0	1.38573	0.239042	0.578897
CYTSB_MOUSE	Specc1 Cytsb Kiaa4061	Cytospin-B (Sperm antigen with calponin homology and coiled-coil domains 1)	0	0	0	0	0	1	0	0	0	0	1.38573	0.239042	0.578897
SIPA1_MOUSE	Sipa1 Spa-1 Spa1	Signal-induced proliferation-associated protein 1 (Sipa-1) (GTPase-activating protein Spa-1)	0	0	0	0	0	0	1	0	0	0	1.38044	0.239682	0.578897
NRM_MOUSE	Nrm	Nurim (Nuclear envelope membrane protein) (Nuclear rim protein)	0	0	0	0	0	1	0	0	0	0	1.38573	0.239042	0.578897
NDUA9_MOUSE	Ndufa9	NADH dehydrogenase [ubiquinone] 1 alpha subcomplex subunit 9, mitochondrial (Complex I-39kD) (CI-39kD) (NADH-ubiquinone oxidoreductase 39 kDa subunit)	0	0	0	0	0	0	0	0	0	1	1.40298	0.236985	0.578897
GA2L3_MOUSE	Gas2l3	GAS2-like protein 3 (Growth arrest-specific protein 2-like 3)	0	0	0	0	0	0	1	0	0	0	1.38044	0.239682	0.578897
ALDH2_MOUSE	Aldh2 Ahd-1 Ahd1	Aldehyde dehydrogenase, mitochondrial (EC 1.2.1.3) (AHD-M1) (ALDH class 2) (ALDH-E2) (ALDHI)	0	0	0	0	0	0	1	0	0	0	1.38044	0.239682	0.578897
CRIPT_MOUSE	Cript	Cysteine-rich PDZ-binding protein (Cysteine-rich interactor of PDZ three) (Cysteine-rich interactor of PDZ3)	0	0	0	0	0	0	0	1	0	0	1.40823	0.236367	0.578897
OST48_MOUSE	Ddost	Dolichyl-diphosphooligosaccharide--protein glycosyltransferase 48 kDa subunit (DDOST 48 kDa subunit) (Oligosaccharyl transferase 48 kDa subunit)	0	0	0	0	0	0	1	0	0	0	1.38044	0.239682	0.578897
S11IP_MOUSE	Stk11ip Lip1 Lkb1ip	Serine/threonine-protein kinase 11-interacting protein (LKB1-interacting protein 1)	0	0	0	0	0	0	0	0	0	1	1.40298	0.236985	0.578897
API5_MOUSE	Api5	Apoptosis inhibitor 5 (API-5) (AAC-11)	0	0	0	0	0	0	0	0	0	1	1.40298	0.236985	0.578897
RM04_MOUSE	Mrpl4 MNCb-3848	39S ribosomal protein L4, mitochondrial (L4mt) (MRP-L4)	0	0	0	0	0	0	1	0	0	0	1.38044	0.239682	0.578897
MIF_MOUSE	Mif	Macrophage migration inhibitory factor (MIF) (EC 5.3.2.1) (Delayed early response protein 6) (DER6) (Glycosylation-inhibiting factor) (GIF) (L-dopachrome isomerase) (L-dopachrome tautomerase) (EC 5.3.3.12) (Phenylpyruvate tautomerase)	0	0	0	0	0	0	1	0	0	0	1.38044	0.239682	0.578897
ZN809_MOUSE	Zfp809	Zinc finger protein 809	0	0	0	0	0	0	0	0	1	0	1.3982	0.23755	0.578897
KDM2B_MOUSE	Kdm2b Fbl10 Fbxl10 Jhdm1b Kiaa3014	Lysine-specific demethylase 2B (EC 1.14.11.27) (F-box and leucine-rich repeat protein 10) (F-box protein FBL10) (F-box/LRR-repeat protein 10) (JmjC domain-containing histone demethylation protein 1B) ([Histone-H3]-lysine-36 demethylase 1B)	0	0	0	0	0	0	0	0	1	0	1.3982	0.23755	0.578897
TOM70_MOUSE	Tomm70 D16Wsu109e Tomm70a	Mitochondrial import receptor subunit TOM70 (Mitochondrial precursor proteins import receptor) (Translocase of outer membrane 70 kDa subunit) (Translocase of outer mitochondrial membrane protein 70)	0	0	0	0	0	0	0	0	1	0	1.3982	0.23755	0.578897
MARK4_MOUSE	Mark4 Kiaa1860	MAP/microtubule affinity-regulating kinase 4 (EC 2.7.11.1)	0	0	0	0	0	0	1	0	0	0	1.38044	0.239682	0.578897
CENPC_MOUSE	Cenpc Cenpc1	Centromere protein C (CENP-C) (Centromere autoantigen C) (Centromere protein C 1) (CENP-C 1)	0	0	0	0	0	0	0	0	1	0	1.3982	0.23755	0.578897
VATC1_MOUSE	Atp6v1c1 Atp6c Atp6c1 Vatc	V-type proton ATPase subunit C 1 (V-ATPase subunit C 1) (Vacuolar proton pump subunit C 1)	0	0	0	0	0	0	1	0	0	0	1.38044	0.239682	0.578897
SIN3B_MOUSE	Sin3b Kiaa0700	Paired amphipathic helix protein Sin3b (Histone deacetylase complex subunit Sin3b) (Transcriptional corepressor Sin3b)	0	0	0	0	0	0	1	0	0	0	1.38044	0.239682	0.578897
SCAF4_MOUSE	Scaf4 Kiaa1172 Srsf15	SR-related and CTD-associated factor 4 (CTD-binding SR-like protein RA4) (Splicing factor, arginine/serine-rich 15)	0	0	0	0	0	0	1	0	0	0	1.38044	0.239682	0.578897
NEPRO_MOUSE	Nepro	Nucleolus and neural progenitor protein (Neural progenitor protein)	0	0	0	0	0	0	1	0	0	0	1.38044	0.239682	0.578897
SCAF8_MOUSE	Scaf8 Kiaa1116 Rbm16	SR-related and CTD-associated factor 8 (RNA-binding motif protein 16)	0	0	0	0	0	0	1	0	0	0	1.38044	0.239682	0.578897
SPT5H_MOUSE	Supt5h Supt5	Transcription elongation factor SPT5 (DRB sensitivity-inducing factor large subunit) (DSIF large subunit)	0	0	0	0	0	0	0	0	1	0	1.3982	0.23755	0.578897
CAD23_MOUSE	Cdh23	Cadherin-23 (Otocadherin)	0	0	0	0	0	0	0	0	1	0	1.3982	0.23755	0.578897
PRR14_MOUSE	Prr14	Proline-rich protein 14	0	0	0	0	0	0	0	0	1	0	1.3982	0.23755	0.578897
CCAR2_MOUSE	Ccar2	Cell cycle and apoptosis regulator protein 2 (Cell division cycle and apoptosis regulator protein 2)	0	0	0	0	0	0	0	0	1	0	1.3982	0.23755	0.578897
S1PBP_MOUSE	S100pbp	S100P-binding protein	0	0	0	0	0	0	1	0	0	0	1.38044	0.239682	0.578897
DGCR8_MOUSE	Dgcr8	Microprocessor complex subunit DGCR8 (DiGeorge syndrome critical region 8 homolog) (Gy1)	0	0	0	0	0	0	0	0	0	1	1.40298	0.236985	0.578897
M3K6_MOUSE	Map3k6 Ask2 Mapkkk6 Mekk6	Mitogen-activated protein kinase kinase kinase 6 (EC 2.7.11.25) (Apoptosis signal-regulating kinase 2)	0	0	0	0	0	1	0	0	0	0	1.38573	0.239042	0.578897
SAPC2_MOUSE	Sapcd2	Suppressor APC domain-containing protein 2 (Protein Ang)	0	0	0	0	0	1	0	0	0	0	1.38573	0.239042	0.578897
TIF1A_MOUSE	Trim24 Tif1 Tif1a	Transcription intermediary factor 1-alpha (TIF1-alpha) (EC 2.3.2.27) (E3 ubiquitin-protein ligase Trim24) (RING-type E3 ubiquitin transferase TIF1-alpha) (Tripartite motif-containing protein 24)	0	0	0	0	0	1	0	0	0	0	1.38573	0.239042	0.578897
HAX1_MOUSE	Hax1 Hs1bp1	HCLS1-associated protein X-1 (HS1-associating protein X-1) (HAX-1) (HS1-binding protein 1) (HSP1BP-1)	0	0	0	0	0	1	0	0	0	0	1.38573	0.239042	0.578897
LGI3_MOUSE	Lgi3	Leucine-rich repeat LGI family member 3 (Leubrin) (Leucine-rich glioma-inactivated protein 3)	0	0	0	0	0	0	1	0	0	0	1.38044	0.239682	0.578897
TYW4_MOUSE	Lcmt2 Kiaa0547 Tyw4	tRNA wybutosine-synthesizing protein 4 (tRNA yW-synthesizing protein 4) (EC 2.1.1.290) (EC 2.3.1.231) (Leucine carboxyl methyltransferase 2) (p21WAF1/CIP1 promoter-interacting protein) (tRNA(Phe) (7-(3-amino-3-(methoxycarbonyl)propyl)wyosine(37)-N)-methoxycarbonyltransferase) (tRNA(Phe) (7-(3-amino-3-carboxypropyl)wyosine(37)-O)-methyltransferase)	0	0	0	0	0	0	1	0	0	0	1.38044	0.239682	0.578897
CBX5_MOUSE	Cbx5 Hp1a	Chromobox protein homolog 5 (Heterochromatin protein 1 homolog alpha) (HP1 alpha)	8	9	1	7	7	14	12	2	11	8	0.578535	0.254369	0.584953
RCL1_MOUSE	Rcl1 Rnac	RNA 3'-terminal phosphate cyclase-like protein	7	5	4	2	5	9	10	9	4	2	0.599482	0.255013	0.584953
TPRN_MOUSE	Tprn	Taperin	0	1	0	0	2	3	3	0	0	1	1.07177	0.257137	0.588308
NSA2_MOUSE	Nsa2 Tinp1	Ribosome biogenesis protein NSA2 homolog (L-name-related protein 42) (LNR42) (TGF-beta-inducible nuclear protein 1)	4	6	8	6	6	6	5	20	7	6	0.640271	0.258739	0.590455
TCOF_MOUSE	Tcof1	Treacle protein (Treacher Collins syndrome protein homolog)	245	209	397	436	318	272	310	608	463	523	0.492646	0.260895	0.593095
PHF20_MOUSE	Phf20 Hca58	PHD finger protein 20 (Hepatocellular carcinoma-associated antigen 58 homolog)	1	0	0	0	1	1	1	1	1	1	1.14616	0.261593	0.593166
CECR2_MOUSE	Cecr2 Kiaa1740	Cat eye syndrome critical region protein 2 homolog	3	1	1	0	1	3	4	2	1	1	0.852334	0.266677	0.600107
EXOSX_MOUSE	Exosc10 Pmscl2	Exosome component 10 (EC 3.1.13.-) (Autoantigen PM/Scl 2 homolog) (Polymyositis/scleroderma autoantigen 2 homolog)	2	3	0	1	2	1	7	3	1	2	0.812247	0.266155	0.600107
RS5_MOUSE	Rps5	40S ribosomal protein S5 [Cleaved into: 40S ribosomal protein S5, N-terminally processed]	8	2	8	1	0	8	6	6	4	6	0.694735	0.269629	0.604459
CTNB1_MOUSE	Ctnnb1 Catnb	Catenin beta-1 (Beta-catenin)	13	11	6	8	9	26	25	7	5	6	0.533427	0.278318	0.617624
NSD2_MOUSE	Nsd2 Kiaa1090 Whsc1	Histone-lysine N-methyltransferase NSD2 (EC 2.1.1.43) (Multiple myeloma SET domain-containing protein) (MMSET) (Nuclear SET domain-containing protein 2) (Wolf-Hirschhorn syndrome candidate 1 protein homolog)	0	0	0	1	1	0	0	0	3	2	1.14913	0.278625	0.617624
MYL1_MOUSE	Myl1 Mylf	Myosin light chain 1/3, skeletal muscle isoform (MLC1/MLC3) (MLC1F/MLC3F) (Myosin light chain alkali 1/2) (Myosin light chain A1/A2)	1	0	0	0	1	3	1	0	1	0	1.11506	0.281156	0.621687
H14_MOUSE	H1-4 H1f4 Hist1h1e	Histone H1.4 (H1 VAR.2) (H1e)	107	95	64	37	33	106	110	130	45	41	0.46914	0.284503	0.626418
RL17_MOUSE	Rpl17	60S ribosomal protein L17	18	18	12	1	4	16	20	47	2	1	0.889616	0.286967	0.630618
RPA1_MOUSE	Polr1a Rpa1 Rpo1-4	DNA-directed RNA polymerase I subunit RPA1 (RNA polymerase I subunit A1) (EC 2.7.7.6) (DNA-directed RNA polymerase I largest subunit) (DNA-directed RNA polymerase I subunit A) (RNA polymerase I 194 kDa subunit) (RPA194)	8	13	6	3	5	18	16	3	6	7	0.53219	0.289258	0.632531
LSM3_MOUSE	Lsm3	U6 snRNA-associated Sm-like protein LSm3	3	1	1	3	4	5	8	0	4	3	0.690236	0.290509	0.633708
PHB2_MOUSE	Phb2 Bap Bcap37 Rea	Prohibitin-2 (B-cell receptor-associated protein BAP37) (Repressor of estrogen receptor activity)	1	0	1	1	1	4	1	0	2	1	0.908765	0.295794	0.640527
SPB1_MOUSE	Ftsj3	pre-rRNA 2'-O-ribose RNA methyltransferase FTSJ3 (EC 2.1.1.-) (Protein ftsJ homolog 3) (Putative rRNA methyltransferase 3)	23	23	53	29	33	29	25	99	37	33	0.558967	0.300018	0.648096
BOREA_MOUSE	Cdca8	Borealin (Cell division cycle-associated protein 8) (MESrg)	14	12	3	14	12	9	15	6	26	19	0.512914	0.305849	0.656641
CDYL2_MOUSE	Cdyl2	Chromodomain Y-like protein 2 (CDY-like 2)	1	0	0	0	0	0	0	0	1	2	1.22263	0.306186	0.656641
SAS10_MOUSE	Utp3 Crl1 Crlz1 Sas10	Something about silencing protein 10 (Charged amino acid-rich leucine zipper 1) (Crl-1) (Disrupter of silencing SAS10) (UTP3 homolog)	3	5	3	4	5	3	5	7	6	7	0.545365	0.306846	0.657264
RL11_MOUSE	Rpl11	60S ribosomal protein L11	12	9	12	3	3	14	9	10	10	9	0.476584	0.307969	0.657931
SRFB1_MOUSE	Srfbp1	Serum response factor-binding protein 1 (SRF-dependent transcription regulation-associated protein) (p49/STRAP)	1	1	5	2	1	3	3	9	1	1	0.77751	0.308899	0.657931
MED21_MOUSE	Med21 Srb7 Surb7	Mediator of RNA polymerase II transcription subunit 21 (Mediator complex subunit 21) (RNA polymerase II holoenzyme component SRB7) (RNAPII complex component SRB7)	0	0	0	0	1	0	0	1	1	1	1.21152	0.309715	0.657931
MED6_MOUSE	Med6	Mediator of RNA polymerase II transcription subunit 6 (Mediator complex subunit 6)	1	0	2	0	1	0	1	0	5	2	0.943144	0.310359	0.657931
ARPC2_MOUSE	Arpc2	Actin-related protein 2/3 complex subunit 2 (Arp2/3 complex 34 kDa subunit) (p34-ARC)	0	0	0	0	2	3	2	0	0	0	1.07323	0.309243	0.657931
SNP23_MOUSE	Snap23 Sndt	Synaptosomal-associated protein 23 (SNAP-23) (Syndet) (Vesicle-membrane fusion protein SNAP-23)	0	0	0	1	1	4	1	0	0	0	1.07228	0.30988	0.657931
WDTC1_MOUSE	Wdtc1 Gm695	WD and tetratricopeptide repeats protein 1	0	1	0	0	0	1	1	1	0	0	1.20009	0.313329	0.660812
LEO1_MOUSE	Leo1 Gm185	RNA polymerase-associated protein LEO1	0	0	0	0	1	0	0	0	2	1	1.20218	0.312634	0.660812
H12_MOUSE	H1-2 H1f2 Hist1h1c	Histone H1.2 (H1 VAR.1) (H1c)	105	89	75	34	36	91	112	135	45	45	0.440484	0.315405	0.663039
BCL7B_MOUSE	Bcl7b	B-cell CLL/lymphoma 7 protein family member B	2	1	3	1	1	1	1	5	4	2	0.741634	0.315502	0.663039
TDIF1_MOUSE	Dnttip1 Tdif1	Deoxynucleotidyltransferase terminal-interacting protein 1 (Terminal deoxynucleotidyltransferase-interacting factor 1) (TdIF1) (TdT-interacting factor 1)	0	1	0	0	0	1	1	0	1	0	1.1909	0.316217	0.663758
CXB4_MOUSE	Gjb4 Cxn-30.3	Gap junction beta-4 protein (Connexin-30.3) (Cx30.3)	0	0	1	0	0	1	0	0	1	1	1.18621	0.317735	0.663895
GPAN1_MOUSE	Gpank1 Bat-4 Bat4 G5	G patch domain and ankyrin repeat-containing protein 1 (G5 protein) (HLA-B-associated transcript 4)	0	1	0	0	0	2	1	0	0	0	1.17973	0.319794	0.665771
FXR2_MOUSE	Fxr2 Fxr2h	Fragile X mental retardation syndrome-related protein 2	0	1	0	0	0	2	1	0	0	0	1.17973	0.319794	0.665771
CKAP4_MOUSE	Ckap4	Cytoskeleton-associated protein 4 (63-kDa cytoskeleton-linking membrane protein) (Climp-63) (p63)	0	1	0	0	0	1	2	0	0	0	1.17509	0.321305	0.668134
CTBP2_MOUSE	Ctbp2	C-terminal-binding protein 2 (CtBP2)	0	1	3	0	0	4	2	0	1	1	0.886755	0.323202	0.668365
RBM19_MOUSE	Rbm19	Probable RNA-binding protein 19 (RNA-binding motif protein 19)	0	0	1	0	0	0	2	1	0	0	1.17042	0.322885	0.668365
RBM45_MOUSE	Rbm45 Drb1 Drbp1	RNA-binding protein 45 (Developmentally-regulated RNA-binding protein 1) (RB-1) (RNA-binding motif protein 45)	1	0	0	0	0	1	2	0	0	0	1.17077	0.322705	0.668365
RL8_MOUSE	Rpl8	60S ribosomal protein L8	20	23	16	12	9	26	22	23	14	13	0.358143	0.326563	0.670451
TBX3_MOUSE	Tbx3	T-box transcription factor TBX3 (T-box protein 3)	8	4	1	0	0	5	6	1	5	3	0.691891	0.325645	0.670451
SP130_MOUSE	Sap130	Histone deacetylase complex subunit SAP130 (130 kDa Sin3-associated polypeptide) (Sin3-associated polypeptide p130)	1	2	0	0	0	2	1	0	2	1	0.932508	0.32614	0.670451
KAP0_MOUSE	Prkar1a	cAMP-dependent protein kinase type I-alpha regulatory subunit [Cleaved into: cAMP-dependent protein kinase type I-alpha regulatory subunit, N-terminally processed]	0	0	1	0	0	3	0	0	0	0	1.15939	0.326388	0.670451
MO4L2_MOUSE	Morf4l2 Kiaa0026 Sid393	Mortality factor 4-like protein 2 (MORF-related gene X protein) (Sid 393) (Transcription factor-like protein MRGX)	1	0	0	1	1	1	0	4	0	1	0.957929	0.331424	0.678085
ROA1_MOUSE	Hnrnpa1 Fli-2 Hnrpa1 Tis	Heterogeneous nuclear ribonucleoprotein A1 (hnRNP A1) (HDP-1) (Helix-destabilizing protein) (Single-strand-binding protein) (Topoisomerase-inhibitor suppressed) (hnRNP core protein A1) [Cleaved into: Heterogeneous nuclear ribonucleoprotein A1, N-terminally processed]	16	26	9	12	11	25	32	7	14	17	0.3914	0.331998	0.678323
TAF13_MOUSE	Taf13 Taf2k	Transcription initiation factor TFIID subunit 13 (Transcription initiation factor TFIID 18 kDa subunit) (TAF(II)18) (TAFII-18) (TAFII18)	1	1	3	1	1	3	5	0	1	3	0.719867	0.338396	0.682931
RRS1_MOUSE	Rrs1 Rrr MNCb-2643	Ribosome biogenesis regulatory protein homolog	12	12	12	2	3	16	19	15	5	3	0.545599	0.342301	0.685372
NEUA_MOUSE	Cmas	N-acylneuraminate cytidylyltransferase (EC 2.7.7.43) (CMP-N-acetylneuraminic acid synthase) (CMP-NeuNAc synthase)	9	12	3	6	12	8	10	13	9	13	0.428734	0.34443	0.687315
NOL8_MOUSE	Nol8	Nucleolar protein 8	9	8	10	5	6	8	9	14	5	13	0.44285	0.346038	0.68898
H2A2B_MOUSE	Hist2h2ab	Histone H2A type 2-B (H2a-613A)	27	30	7	7	4	27	32	9	14	16	0.475934	0.349108	0.692768
PRDX1_MOUSE	Prdx1 Msp23 Paga Tdpx2	Peroxiredoxin-1 (EC 1.11.1.15) (Macrophage 23 kDa stress protein) (Osteoblast-specific factor 3) (OSF-3) (Thioredoxin peroxidase 2) (Thioredoxin-dependent peroxide reductase 2)	1	1	3	0	0	3	3	0	2	1	0.779855	0.348824	0.692768
SI1L2_MOUSE	Sipa1l2 Kiaa0545	Signal-induced proliferation-associated 1-like protein 2 (SIPA1-like protein 2)	1	0	1	2	1	6	4	0	0	0	0.836378	0.349634	0.693039
AR6P4_MOUSE	Arl6ip4	ADP-ribosylation factor-like protein 6-interacting protein 4 (ARL-6-interacting protein 4) (Aip-4) (Splicing factor SRrp37)	12	8	5	11	8	7	6	17	14	12	0.4526	0.351448	0.694408
ARPC3_MOUSE	Arpc3	Actin-related protein 2/3 complex subunit 3 (Arp2/3 complex 21 kDa subunit) (p21-ARC)	1	0	1	1	2	7	3	0	0	0	0.841075	0.354494	0.6957
UT14B_MOUSE	Utp14b Jsd	U3 small nucleolar RNA-associated protein 14 homolog B (Juvenile spermatogonial depletion protein)	7	6	9	4	6	6	4	16	7	9	0.491524	0.357245	0.700326
SVIL_MOUSE	Svil	Supervillin (Archvillin) (p205/p250)	4	6	6	23	21	50	32	2	14	8	0.649855	0.358392	0.701031
JHD2C_MOUSE	Jmjd1c Jhdm2c Kiaa1380	Probable JmjC domain-containing histone demethylation protein 2C (EC 1.14.11.-) (Jumonji domain-containing protein 1C)	5	3	0	0	2	7	5	0	3	1	0.685141	0.362362	0.707096
RS18_MOUSE	Rps18	40S ribosomal protein S18 (Ke-3) (Ke3)	10	10	9	6	4	11	5	18	11	5	0.462238	0.364442	0.707424
GAPR1_MOUSE	Glipr2 Gapr1	Golgi-associated plant pathogenesis-related protein 1 (GAPR-1) (Golgi-associated PR-1 protein) (Glioma pathogenesis-related protein 2) (GliPR 2)	1	1	0	0	1	3	3	0	0	0	0.874471	0.364375	0.707424
TOP1_MOUSE	Top1 Top-1	DNA topoisomerase 1 (EC 5.6.2.1) (DNA topoisomerase I)	48	49	82	143	131	61	58	178	163	155	0.499009	0.365585	0.708868
FL2D_MOUSE	Wtap	Pre-mRNA-splicing regulator WTAP (Female-lethal(2)D homolog) (WT1-associated protein) (Wilms tumor 1-associating protein)	7	9	5	16	9	8	10	5	19	20	0.47022	0.368093	0.712179
L10K_MOUSE	D8Ertd738e	Leydig cell tumor 10 kDa protein homolog	1	0	2	1	2	0	0	3	4	3	0.759519	0.368848	0.712865
RL7L_MOUSE	Rpl7l1	60S ribosomal protein L7-like 1	8	13	1	1	2	7	8	10	5	3	0.551052	0.3711	0.715099
MAK16_MOUSE	Mak16 Rbm13	Protein MAK16 homolog (Protein RBM13)	4	3	0	0	0	4	3	1	1	2	0.688117	0.378942	0.723731
DKC1_MOUSE	Dkc1	H/ACA ribonucleoprotein complex subunit DKC1 (EC 5.4.99.-) (Dyskerin) (Nopp140-associated protein of 57 kDa) (Nucleolar protein NAP57) (Nucleolar protein family A member 4) (snoRNP protein DKC1)	41	45	60	51	77	48	52	100	69	65	0.352659	0.383974	0.729428
K1C17_MOUSE	Krt17 Krt1-17	Keratin, type I cytoskeletal 17 (Cytokeratin-17) (CK-17) (Keratin-17) (K17)	2	3	2	5	5	9	7	1	6	2	0.518378	0.384578	0.729796
NH2L1_MOUSE	Snu13 Nhp2l1 Ssfa1	NHP2-like protein 1 (Fertilization antigen 1) (FA-1) (High mobility group-like nuclear protein 2 homolog 1) (Sperm-specific antigen 1) (U4/U6.U5 small nuclear ribonucleoprotein SNU13) (U4/U6.U5 tri-snRNP 15.5 kDa protein) [Cleaved into: NHP2-like protein 1, N-terminally processed]	19	24	14	12	13	18	20	28	16	14	0.318603	0.386482	0.732628
NOLC1_MOUSE	Nolc1 Kiaa0035	Nucleolar and coiled-body phosphoprotein 1 (140 kDa nucleolar phosphoprotein) (Nopp140)	165	175	150	115	94	128	152	279	120	126	0.322429	0.39049	0.737086
SMC1A_MOUSE	Smc1a Sb1.8 Smc1 Smc1l1 Smcb	Structural maintenance of chromosomes protein 1A (SMC protein 1A) (SMC-1-alpha) (SMC-1A) (Chromosome segregation protein SmcB) (Sb1.8)	3	2	0	2	5	2	2	4	5	4	0.56253	0.394495	0.740326
ZC11A_MOUSE	Zc3h11a Kiaa0663	Zinc finger CCCH domain-containing protein 11A	36	41	13	18	19	53	57	14	18	19	0.36332	0.396951	0.741443
RFC4_MOUSE	Rfc4	Replication factor C subunit 4 (Activator 1 subunit 4)	4	3	0	0	0	5	8	0	0	0	0.847567	0.398415	0.743374
RLP24_MOUSE	Rsl24d1	Probable ribosome biogenesis protein RLP24 (Ribosomal L24 domain-containing protein 1) (Ribosomal protein L24-like)	1	0	1	1	1	1	1	5	0	0	0.791477	0.399013	0.743711
CING_MOUSE	Cgn Kiaa1319	Cingulin	18	19	32	16	21	53	37	26	11	14	0.376423	0.406318	0.753381
DPPA4_MOUSE	Dppa4	Developmental pluripotency-associated protein 4 (Embryonic stem cell-associated transcript 15-1 protein) (ECAT15-1)	1	2	1	2	1	5	3	2	1	0	0.624465	0.408322	0.755189
CENPR_MOUSE	Itgb3bp Cenpr Nrif3	Centromere protein R (CENP-R) (Nuclear receptor-interacting factor 3)	1	0	0	0	1	0	0	0	1	3	0.891317	0.413326	0.761296
NCOR2_MOUSE	Ncor2 Smrt	Nuclear receptor corepressor 2 (N-CoR2) (Silencing mediator of retinoic acid and thyroid hormone receptor) (SMRT) (SMRTe) (T3 receptor-associating factor) (TRAC) (Thyroid-, retinoic-acid-receptor-associated corepressor)	0	1	0	1	0	0	0	0	2	2	0.883805	0.413125	0.761296
ACTC_MOUSE	Actc1 Actc	Actin, alpha cardiac muscle 1 (Alpha-cardiac actin) [Cleaved into: Actin, alpha cardiac muscle 1, intermediate form]	42	43	104	112	102	162	137	61	98	89	0.356813	0.414882	0.762104
ZSC10_MOUSE	Zscan10 Zfp206	Zinc finger and SCAN domain-containing protein 10 (Zinc finger protein 206)	38	36	13	36	38	32	37	13	64	53	0.368757	0.414623	0.762104
H2B3B_MOUSE	Hist3h2bb Hist3h2bb-ps	Histone H2B type 3-B	132	120	27	69	63	94	130	57	88	105	0.299327	0.415732	0.762104
WDR12_MOUSE	Wdr12 MNCb-5414	Ribosome biogenesis protein WDR12 (WD repeat-containing protein 12)	3	2	2	1	0	6	8	0	0	0	0.702945	0.418744	0.766048
NUP62_MOUSE	Nup62	Nuclear pore glycoprotein p62 (62 kDa nucleoporin) (Nucleoporin Nup62)	1	1	0	0	0	1	2	0	0	1	0.856203	0.419551	0.766735
NAF1_MOUSE	Naf1	H/ACA ribonucleoprotein complex non-core subunit NAF1	1	0	0	1	0	1	1	0	1	1	0.849118	0.420608	0.767092
ZMAT2_MOUSE	Zmat2	Zinc finger matrin-type protein 2	12	13	2	4	4	9	7	4	10	13	0.415434	0.422295	0.768594
LMNB2_MOUSE	Lmnb2	Lamin-B2	17	17	11	48	50	64	75	7	34	34	0.469331	0.424089	0.7695
SUN1_MOUSE	Sun1 Unc84a	SUN domain-containing protein 1 (Protein unc-84 homolog A) (Sad1/unc-84 protein-like 1)	11	7	4	4	8	15	13	9	4	3	0.399348	0.424653	0.769737
RBM7_MOUSE	Rbm7	RNA-binding protein 7 (RNA-binding motif protein 7)	3	3	0	2	4	4	3	0	6	4	0.532664	0.425649	0.770225
QKI_MOUSE	Qki Qk Qk1 Qka1	Protein quaking (MqkI) (qkI)	1	0	0	1	0	0	2	0	1	1	0.844302	0.425843	0.770225
L2GL2_MOUSE	Llgl2 Llglh2	LLGL scribble cell polarity complex component 2 (Lethal giant larvae-like protein 2) (Lethal(2) giant larvae protein homolog 2)	0	0	0	1	1	0	0	1	3	0	0.863936	0.42622	0.770225
ENOB_MOUSE	Eno3 Eno-3	Beta-enolase (EC 4.2.1.11) (2-phospho-D-glycerate hydro-lyase) (Enolase 3) (Muscle-specific enolase) (MSE) (Skeletal muscle enolase)	0	0	1	1	0	1	1	0	1	1	0.832193	0.428808	0.771826
DYR1A_MOUSE	Dyrk1a Dyrk	Dual specificity tyrosine-phosphorylation-regulated kinase 1A (EC 2.7.12.1) (Dual specificity YAK1-related kinase) (MP86) (Protein kinase minibrain homolog) (MNBH)	1	0	0	1	0	2	1	0	0	1	0.838574	0.42829	0.771826
CE024_MOUSE		UPF0461 protein C5orf24 homolog	1	1	0	0	0	2	2	0	0	0	0.841678	0.42944	0.771826
DDX47_MOUSE	Ddx47	Probable ATP-dependent RNA helicase DDX47 (EC 3.6.4.13) (DEAD box protein 47)	16	18	14	10	15	15	15	27	16	12	0.308792	0.433096	0.773749
DPY30_MOUSE	Dpy30	Protein dpy-30 homolog (Dpy-30-like protein) (Dpy-30L)	2	0	1	3	4	3	2	0	5	5	0.572792	0.433956	0.773749
RL36_MOUSE	Rpl36	60S ribosomal protein L36	4	2	1	0	0	1	6	4	0	0	0.687535	0.433581	0.773749
CLH1_MOUSE	Cltc	Clathrin heavy chain 1	1	0	0	0	1	3	0	0	1	0	0.840417	0.434256	0.773749
CEBPZ_MOUSE	Cebpz Cbf2 Cebpa-rs1	CCAAT/enhancer-binding protein zeta (CCAAT-box-binding transcription factor) (CBF) (CCAAT-binding factor)	12	15	2	6	6	13	16	13	5	4	0.39653	0.438902	0.775814
CCD12_MOUSE	Ccdc12	Coiled-coil domain-containing protein 12	13	28	25	20	28	25	20	31	30	28	0.295293	0.437107	0.775814
TPX2_MOUSE	Tpx2	Targeting protein for Xklp2	42	41	7	37	34	28	47	32	39	43	0.316542	0.441204	0.777668
RPA2_MOUSE	Polr1b Rpa2 Rpo1-2	DNA-directed RNA polymerase I subunit RPA2 (RNA polymerase I subunit 2) (EC 2.7.7.6) (DNA-directed RNA polymerase I 135 kDa polypeptide) (RPA135)	3	7	3	1	2	11	8	2	1	1	0.515789	0.441261	0.777668
HMGA1_MOUSE	Hmga1 Hmgi Hmgiy	High mobility group protein HMG-I/HMG-Y (HMG-I(Y)) (High mobility group AT-hook protein 1) (High mobility group protein A1)	21	19	3	3	3	17	24	12	6	4	0.465975	0.442645	0.77768
TAF12_MOUSE	Taf12	Transcription initiation factor TFIID subunit 12 (Transcription initiation factor TFIID 20 kDa subunits) (TAFII-20) (TAFII20)	4	2	3	3	2	1	3	2	8	5	0.489026	0.444311	0.77768
PARD3_MOUSE	Pard3 Par3	Partitioning defective 3 homolog (PAR-3) (PARD-3) (Atypical PKC isotype-specific-interacting protein) (ASIP) (Ephrin-interacting protein) (PHIP)	0	1	0	3	2	6	2	1	1	0	0.648939	0.441907	0.77768
TCEA3_MOUSE	Tcea3 Tfiish	Transcription elongation factor A protein 3 (Transcription elongation factor S-II protein 3) (Transcription elongation factor TFIIS.h)	8	5	4	6	7	9	8	7	6	7	0.342766	0.450898	0.783023
WIZ_MOUSE	Wiz	Protein Wiz (Widely-interspaced zinc finger-containing protein)	2	1	0	0	2	1	3	0	4	0	0.653162	0.454014	0.786134
MPRIP_MOUSE	Mprip Kiaa0864 Mrip Rhoip3	Myosin phosphatase Rho-interacting protein (Rho-interacting protein 3) (RIP3) (p116Rip)	24	20	13	27	36	83	64	0	22	18	0.524159	0.459897	0.792465
MYL6B_MOUSE	Myl6b	Myosin light chain 6B (Smooth muscle and nonmuscle myosin light chain alkali 6B)	2	2	2	2	3	2	3	2	3	5	0.476829	0.460758	0.79318
ACTG_MOUSE	Actg1 Actg	Actin, cytoplasmic 2 (Gamma-actin) [Cleaved into: Actin, cytoplasmic 2, N-terminally processed]	80	80	150	202	215	322	292	79	152	147	0.339547	0.465732	0.795306
INCE_MOUSE	Incenp	Inner centromere protein	11	11	1	23	25	10	11	2	42	36	0.555266	0.464952	0.795306
DNMT1_MOUSE	Dnmt1 Dnmt Met1 Uim	DNA (cytosine-5)-methyltransferase 1 (Dnmt1) (Met-1) (EC 2.1.1.37) (DNA methyltransferase MmuI) (DNA MTase MmuI) (M.MmuI) (MCMT)	3	8	3	1	1	5	7	2	3	4	0.441381	0.463954	0.795306
ACTB_MOUSE	Actb	Actin, cytoplasmic 1 (Beta-actin) [Cleaved into: Actin, cytoplasmic 1, N-terminally processed]	80	80	149	200	215	320	289	79	150	146	0.334616	0.470988	0.795406
ELAV1_MOUSE	Elavl1 Elra Hua	ELAV-like protein 1 (Elav-like generic protein) (Hu-antigen R) (HuR) (MelG)	9	5	3	5	3	10	10	7	2	3	0.386765	0.469252	0.795406
SDE2_MOUSE	Sde2	Replication stress response regulator SDE2	1	1	0	5	2	1	3	2	4	3	0.530238	0.468732	0.795406
TRI27_MOUSE	Trim27 Rfp	Zinc finger protein RFP (EC 2.3.2.27) (RING-type E3 ubiquitin transferase TRIM27) (Ret finger protein) (Tripartite motif-containing protein 27)	6	8	3	1	6	15	10	0	5	3	0.450633	0.479021	0.806678
GAR1_MOUSE	Gar1 Nola1	H/ACA ribonucleoprotein complex subunit 1 (Nucleolar protein family A member 1) (snoRNP protein GAR1)	6	7	8	11	14	8	7	17	12	12	0.345367	0.480572	0.807761
NLE1_MOUSE	Nle1	Notchless protein homolog 1	1	1	0	0	1	1	2	2	0	0	0.684552	0.48296	0.809481
DNJA3_MOUSE	Dnaja3 Tid1	DnaJ homolog subfamily A member 3, mitochondrial (DnaJ protein Tid-1) (mTid-1) (Tumorous imaginal discs protein Tid56 homolog)	5	3	0	1	1	4	6	0	2	2	0.502848	0.485197	0.811106
SP3_MOUSE	Sp3	Transcription factor Sp3	1	1	0	0	1	1	2	0	1	1	0.672917	0.485638	0.811106
DDX24_MOUSE	Ddx24	ATP-dependent RNA helicase DDX24 (EC 3.6.4.13) (DEAD box protein 24)	6	7	1	4	13	6	4	9	10	9	0.390002	0.489313	0.812252
WDR43_MOUSE	Wdr43 Kiaa0007	WD repeat-containing protein 43	7	12	6	4	3	9	8	16	4	2	0.394164	0.488648	0.812252
GRP75_MOUSE	Hspa9 Grp75 Hsp74 Hspa9a	Stress-70 protein, mitochondrial (75 kDa glucose-regulated protein) (GRP-75) (Heat shock 70 kDa protein 9) (Mortalin) (Peptide-binding protein 74) (PBP74) (p66 MOT)	3	3	4	6	9	7	5	0	11	11	0.43815	0.490089	0.812252
DDX46_MOUSE	Ddx46 Kiaa0801	Probable ATP-dependent RNA helicase DDX46 (EC 3.6.4.13) (DEAD box protein 46)	10	9	0	0	2	16	13	0	1	2	0.640011	0.493891	0.816273
CENPU_MOUSE	Cenpu Mlf1ip	Centromere protein U (CENP-U) (MLF1-interacting protein)	1	0	0	2	7	0	1	0	8	7	0.690818	0.505607	0.831006
H2AX_MOUSE	H2afx H2a.x H2ax Hist5-2ax	Histone H2AX (H2a/x) (Histone H2A.X)	67	88	10	29	25	51	62	34	49	48	0.292748	0.507744	0.832213
NHP2_MOUSE	Nhp2 Nola2	H/ACA ribonucleoprotein complex subunit 2 (Nucleolar protein family A member 2) (snoRNP protein NHP2)	8	6	7	8	8	9	9	13	6	7	0.29722	0.507641	0.832213
PHF12_MOUSE	Phf12 Kiaa1523	PHD finger protein 12 (PHD factor 1) (Pf1)	0	0	3	0	0	2	0	1	1	1	0.651149	0.512831	0.837467
RFC2_MOUSE	Rfc2	Replication factor C subunit 2 (Activator 1 40 kDa subunit) (A1 40 kDa subunit) (Activator 1 subunit 2) (Replication factor C 40 kDa subunit) (RF-C 40 kDa subunit) (RFC40)	1	1	0	1	0	2	3	0	0	0	0.639596	0.513951	0.838527
SRRM2_MOUSE	Srrm2 Kiaa0324	Serine/arginine repetitive matrix protein 2	594	597	745	586	514	578	618	791	635	694	0.188382	0.517215	0.841705
MOCS3_MOUSE	Mocs3 Uba4	Adenylyltransferase and sulfurtransferase MOCS3 (Molybdenum cofactor synthesis protein 3) [Includes: Molybdopterin-synthase adenylyltransferase (EC 2.7.7.80) (Adenylyltransferase MOCS3) (Sulfur carrier protein MOCS2A adenylyltransferase); Molybdopterin-synthase sulfurtransferase (EC 2.8.1.11) (Sulfur carrier protein MOCS2A sulfurtransferase) (Sulfurtransferase MOCS3)]	3	3	2	4	3	5	3	4	4	3	0.37571	0.517189	0.841705
CAPZB_MOUSE	Capzb Cappb1	F-actin-capping protein subunit beta (CapZ beta)	3	3	1	7	11	18	6	4	5	2	0.424194	0.51833	0.842582
CTNA1_MOUSE	Ctnna1 Catna1	Catenin alpha-1 (102 kDa cadherin-associated protein) (Alpha E-catenin) (CAP102)	19	21	22	14	21	58	41	12	10	7	0.331178	0.520985	0.842825
DDX18_MOUSE	Ddx18	ATP-dependent RNA helicase DDX18 (EC 3.6.4.13) (DEAD box protein 18)	17	18	59	16	40	14	20	89	39	25	0.410609	0.519404	0.842825
TPM3_MOUSE	Tpm3 Tpm-5 Tpm5	Tropomyosin alpha-3 chain (Gamma-tropomyosin) (Tropomyosin-3)	8	9	4	21	18	35	24	0	11	17	0.438977	0.52132	0.842825
CDCA5_MOUSE	Cdca5	Sororin (Cell division cycle-associated protein 5)	1	0	0	2	1	0	0	2	1	3	0.595294	0.526706	0.84681
HNRPU_MOUSE	Hnrnpu Hnrpu	Heterogeneous nuclear ribonucleoprotein U (hnRNP U) (Scaffold-attachment factor A) (SAF-A)	81	95	55	63	61	84	82	54	72	82	0.136723	0.529116	0.847729
ZN532_MOUSE	Znf532 Kiaa1629 Zfp532	Zinc finger protein 532	3	3	0	1	2	3	4	1	3	1	0.44021	0.532114	0.849258
MO4L1_MOUSE	Morf4l1 Mrg15 Tex189	Mortality factor 4-like protein 1 (MORF-related gene 15 protein) (Testis-expressed gene 189 protein) (Transcription factor-like protein MRG15)	1	1	0	2	0	1	1	0	1	3	0.568987	0.534011	0.850975
HSP7C_MOUSE	Hspa8 Hsc70 Hsc73	Heat shock cognate 71 kDa protein (Heat shock 70 kDa protein 8)	77	66	83	86	97	95	104	54	106	103	0.183304	0.542279	0.858844
TARA_MOUSE	Triobp Kiaa1662 Tara	TRIO and F-actin-binding protein (Protein Tara) (Trio-associated repeat on actin)	3	3	0	3	3	10	5	0	1	1	0.45236	0.544778	0.858844
FXR1_MOUSE	Fxr1 Fxr1h	Fragile X mental retardation syndrome-related protein 1 (mFxr1p)	3	2	0	1	0	6	3	0	0	0	0.546809	0.544889	0.858844
CGBP1_MOUSE	Cggbp1	CGG triplet repeat-binding protein 1 (CGG-binding protein 1) (20 kDa CGG-binding protein) (p20-CGGBP DNA-binding protein)	0	1	0	0	0	0	0	0	1	1	0.751851	0.546139	0.858844
IN80D_MOUSE	Ino80d	INO80 complex subunit D	0	1	0	0	0	1	0	1	0	0	0.745005	0.548859	0.859302
RPAB2_MOUSE	Polr2f	DNA-directed RNA polymerases I, II, and III subunit RPABC2 (RNA polymerases I, II, and III subunit ABC2) (DNA-directed RNA polymerase II subunit F) (RPB6 homolog)	0	1	0	0	0	1	0	0	0	1	0.739959	0.550818	0.859302
SFRP1_MOUSE	Sfrp1	Secreted frizzled-related protein 1 (sFRP-1)	1	0	0	0	0	0	0	0	1	1	0.747535	0.547843	0.859302
KRI1_MOUSE	Kri1	Protein KRI1 homolog	0	0	1	0	0	0	0	2	0	0	0.741652	0.550227	0.859302
ALKB5_MOUSE	Alkbh5 Abh5 Ofoxd	RNA demethylase ALKBH5 (EC 1.14.11.-) (Alkylated DNA repair protein alkB homolog 5) (Alpha-ketoglutarate-dependent dioxygenase alkB homolog 5)	1	0	0	0	0	1	0	0	0	1	0.735643	0.552529	0.859705
HM20A_MOUSE	Hmg20a Ibraf	High mobility group protein 20A (HMG box-containing protein 20A) (HMG domain-containing protein HMGX1) (Inhibitor of BRAF35) (iBRAF)	0	0	0	0	1	0	0	0	1	1	0.731502	0.55417	0.861505
SFR19_MOUSE	Scaf1 Sfrs19	Splicing factor, arginine/serine-rich 19 (SR-related and CTD-associated factor 1)	35	27	30	11	14	32	45	14	24	20	0.227122	0.558438	0.86185
BRD2_MOUSE	Brd2 Fsrg1 Kiaa4005 Ring3	Bromodomain-containing protein 2 (Female sterile homeotic-related protein 1) (Fsrg-1) (Protein RING3)	5	7	6	9	8	7	9	7	8	10	0.263138	0.556333	0.86185
KHDR1_MOUSE	Khdrbs1	KH domain-containing, RNA-binding, signal transduction-associated protein 1 (GAP-associated tyrosine phosphoprotein p62) (Src-associated in mitosis 68 kDa protein) (Sam68) (p21 Ras GTPase-activating protein-associated p62) (p68)	12	12	6	12	11	13	13	8	14	12	0.224777	0.558084	0.86185
PSPC1_MOUSE	Pspc1 Psp1	Paraspeckle component 1 (Paraspeckle protein 1) (mPSP1)	8	9	0	12	19	15	12	0	20	18	0.445539	0.55875	0.86185
F10C1_MOUSE	Fra10ac1	Protein FRA10AC1 homolog	0	0	0	1	0	0	0	0	1	1	0.726858	0.556001	0.86185
MARH7_MOUSE	March7 Axot	E3 ubiquitin-protein ligase MARCH7 (EC 2.3.2.27) (Axotrophin) (Membrane-associated RING finger protein 7) (Membrane-associated RING-CH protein VII) (MARCH-VII) (RING-type E3 ubiquitin transferase MARCH7)	0	0	0	1	0	1	0	1	0	0	0.720012	0.558744	0.86185
SHKB1_MOUSE	Shkbp1 Sb1	SH3KBP1-binding protein 1 (SETA-binding protein 1)	0	1	0	0	0	2	0	0	0	0	0.72361	0.557258	0.86185
CATIN_MOUSE	Cactin	Cactin	12	19	4	15	14	12	17	7	17	20	0.252657	0.562996	0.86242
PESC_MOUSE	Pes1 Pes	Pescadillo homolog	9	8	6	1	2	10	12	3	3	4	0.327287	0.562984	0.86242
ENY2_MOUSE	Eny2	Transcription and mRNA export factor ENY2 (Enhancer of yellow 2 transcription factor homolog)	2	2	0	0	0	3	3	0	0	0	0.548779	0.561918	0.86242
VATL_MOUSE	Atp6v0c Atp6c Atp6l Atpl Mvp	V-type proton ATPase 16 kDa proteolipid subunit (V-ATPase 16 kDa proteolipid subunit) (PL16) (Vacuolar proton pump 16 kDa proteolipid subunit)	1	0	0	0	0	1	1	0	0	0	0.714347	0.560959	0.86242
UHRF1_MOUSE	Uhrf1 Np95	E3 ubiquitin-protein ligase UHRF1 (EC 2.3.2.27) (Nuclear protein 95) (Nuclear zinc finger protein Np95) (RING-type E3 ubiquitin transferase UHRF1) (Ubiquitin-like PHD and RING finger domain-containing protein 1) (mUhrf1) (Ubiquitin-like-containing PHD and RING finger domains protein 1)	29	34	7	7	14	39	32	10	13	12	0.282601	0.564359	0.862546
MYO1G_MOUSE	Myo1g	Unconventional myosin-Ig	0	0	0	0	1	2	0	0	0	0	0.703261	0.565365	0.862546
PALD_MOUSE	Pald1 Pald	Paladin	0	0	0	0	1	2	0	0	0	0	0.703261	0.565365	0.862546
FLOT2_MOUSE	Flot2 Esa1 M17s1	Flotillin-2 (Epidermal surface antigen) (ESA) (Membrane component chromosome 17 surface marker 1 homolog)	0	0	0	1	0	2	0	0	0	0	0.698616	0.567212	0.863676
CUL4B_MOUSE	Cul4b mKIAA0695	Cullin-4B (CUL-4B)	0	0	1	0	0	1	1	0	0	0	0.69367	0.569205	0.86523
SURF6_MOUSE	Surf6 Surf-6	Surfeit locus protein 6	5	6	15	16	15	3	3	37	14	13	0.407241	0.572579	0.868135
ZN281_MOUSE	Znf281 Zfp281	Zinc finger protein 281	9	14	7	12	15	13	14	12	13	12	0.213532	0.577142	0.868347
ARP5_MOUSE	Actr5	Actin-related protein 5	7	1	4	8	8	5	3	15	7	4	0.355341	0.575399	0.868347
UTP6_MOUSE	Utp6 Mhat	U3 small nucleolar RNA-associated protein 6 homolog (Multiple hat domains protein)	7	8	1	2	1	6	8	7	1	1	0.3702	0.579175	0.868347
RPAC2_MOUSE	Polr1d Rpo1-3	DNA-directed RNA polymerases I and III subunit RPAC2 (RNA polymerases I and III subunit AC2) (AC19) (DNA-directed RNA polymerase I subunit D) (RNA polymerase I 16 kDa subunit) (RPA16)	3	2	3	1	1	2	6	2	2	1	0.382403	0.576858	0.868347
CK098_MOUSE		Uncharacterized protein C11orf98 homolog	5	10	28	1	1	2	2	56	1	0	0.650973	0.578814	0.868347
CDC20_MOUSE	Cdc20	Cell division cycle protein 20 homolog (mmCdc20) (p55CDC)	1	3	0	0	1	4	1	0	1	1	0.493299	0.573426	0.868347
AFF1_MOUSE	Aff1 Mllt2 Mllt2h	AF4/FMR2 family member 1 (Proto-oncogene AF4) (Protein AF-4)	0	0	0	2	2	2	2	0	1	1	0.509707	0.574607	0.868347
CALM1_MOUSE	Calm1 Calm Cam Cam1	Calmodulin-1	1	0	1	2	4	2	4	0	2	3	0.419112	0.580197	0.868587
ACINU_MOUSE	Acin1 Acinus	Apoptotic chromatin condensation inducer in the nucleus (Acinus)	323	305	138	210	175	264	309	205	218	195	0.120431	0.598846	0.86972
RRP5_MOUSE	Pdcd11 Alg4 Kiaa0185	Protein RRP5 homolog (Apoptosis-linked gene 4 protein) (Programmed cell death protein 11)	54	65	24	9	22	29	39	82	21	14	0.295693	0.605124	0.86972
RRP12_MOUSE	Rrp12 Kiaa0690	RRP12-like protein	14	21	35	4	7	21	16	40	9	9	0.32059	0.606401	0.86972
H15_MOUSE	H1-5 H1f5 Hist1h1b	Histone H1.5 (H1 VAR.5) (H1b)	129	112	56	36	36	81	108	129	39	39	0.241347	0.60658	0.86972
H2B2B_MOUSE	Hist2h2bb	Histone H2B type 2-B (H2b 616)	188	196	55	85	81	124	170	85	116	137	0.170941	0.609798	0.86972
H2B1F_MOUSE	H2bc7 H2b-f Hist1h2bf; H2bc11 H2b-j Hist1h2bj; H2bc13 H2b-l Hist1h2bl; H2bc15 H2b-n Hist1h2bn	Histone H2B type 1-F/J/L (H2B 291A)	188	194	55	87	81	126	173	84	116	137	0.176471	0.59676	0.86972
H2B1P_MOUSE	Hist1h2bp	Histone H2B type 1-P	186	194	55	89	81	126	174	84	114	136	0.169717	0.608797	0.86972
ABCF1_MOUSE	Abcf1	ATP-binding cassette sub-family F member 1	16	12	12	6	7	13	14	18	7	7	0.228893	0.603613	0.86972
SF01_MOUSE	Sf1 Zfm1 Zfp162	Splicing factor 1 (CW17) (Mammalian branch point-binding protein) (BBP) (mBBP) (Transcription factor ZFM1) (mZFM) (Zinc finger gene in MEN1 locus) (Zinc finger protein 162)	32	15	4	11	11	21	25	4	18	16	0.259822	0.602783	0.86972
CWC15_MOUSE	Cwc15 Ed1	Spliceosome-associated protein CWC15 homolog (Embryonic development factor 1) (mED1)	17	17	16	22	21	19	24	17	23	20	0.177361	0.594231	0.86972
RL26_MOUSE	Rpl26	60S ribosomal protein L26 (Silica-induced gene 20 protein) (SIG-20)	12	16	26	10	10	12	8	37	12	14	0.281213	0.611247	0.86972
RL5_MOUSE	Rpl5	60S ribosomal protein L5	17	14	1	3	4	11	20	8	4	3	0.323083	0.602364	0.86972
RS25_MOUSE	Rps25	40S ribosomal protein S25	8	9	36	7	8	9	11	47	9	7	0.370409	0.602108	0.86972
RS27L_MOUSE	Rps27l	40S ribosomal protein S27-like	2	3	5	0	0	5	3	2	1	2	0.388492	0.592557	0.86972
F133B_MOUSE	Fam133b	Protein FAM133B	0	0	2	1	2	1	1	1	2	2	0.461985	0.58794	0.86972
M3K19_MOUSE	Map3k19 Ysk4	Mitogen-activated protein kinase kinase kinase 19 (EC 2.7.11.1) (SPS1/STE20-related protein kinase YSK4)	0	1	3	1	1	1	1	3	1	2	0.427233	0.602362	0.86972
BAZ1B_MOUSE	Baz1b Wbscr9 Wstf	Tyrosine-protein kinase BAZ1B (EC 2.7.10.2) (Bromodomain adjacent to zinc finger domain protein 1B) (Williams syndrome transcription factor homolog) (Williams-Beuren syndrome chromosomal region 9 protein homolog)	4	10	0	0	1	11	7	0	1	1	0.468476	0.605571	0.86972
REQU_MOUSE	Dpf2 Baf45d Req Ubid4	Zinc finger protein ubi-d4 (Apoptosis response zinc finger protein) (BRG1-associated factor 45D) (BAF45D) (D4, zinc and double PHD fingers family 2) (Protein requiem)	5	4	1	2	3	2	2	0	6	8	0.3572	0.602947	0.86972
MSH6_MOUSE	Msh6 Gtmbp	DNA mismatch repair protein Msh6 (G/T mismatch-binding protein) (GTBP) (GTMBP) (MutS protein homolog 6) (MutS-alpha 160 kDa subunit) (p160)	2	3	3	0	2	6	4	0	1	2	0.365995	0.608969	0.86972
PCNP_MOUSE	Pcnp	PEST proteolytic signal-containing nuclear protein (PCNP) (PEST-containing nuclear protein)	2	0	0	11	6	10	5	0	6	7	0.451222	0.601022	0.86972
ZN296_MOUSE	Znf296 Zfp296	Zinc finger protein 296 (Hepatocellular carcinoma-associated antigen MHCA108)	5	1	0	3	1	5	3	0	2	3	0.390157	0.591985	0.86972
RPB3_MOUSE	Polr2c Rpo2-3	DNA-directed RNA polymerase II subunit RPB3 (RNA polymerase II subunit 3) (RNA polymerase II subunit B3) (DNA-directed RNA polymerase II 33 kDa polypeptide) (RPB33) (DNA-directed RNA polymerase II subunit C) (RPB31)	1	1	3	3	2	4	3	0	2	4	0.35634	0.608241	0.86972
LSM5_MOUSE	Lsm5	U6 snRNA-associated Sm-like protein LSm5	1	1	1	2	1	2	2	0	2	2	0.405328	0.611112	0.86972
PHF10_MOUSE	Phf10 Baf45a	PHD finger protein 10 (BRG1-associated factor 45a) (BAF45a)	1	1	3	2	3	0	0	11	1	1	0.513683	0.586446	0.86972
SDA1_MOUSE	Sdad1	Protein SDA1 homolog (SDA1 domain-containing protein 1)	2	3	5	1	0	1	2	11	0	0	0.488813	0.610608	0.86972
MYADM_MOUSE	Myadm Mug	Myeloid-associated differentiation marker (Myeloid up-regulated protein)	0	0	0	2	2	1	2	0	3	0	0.506551	0.586442	0.86972
TAF1C_MOUSE	Taf1c	TATA box-binding protein-associated factor RNA polymerase I subunit C (RNA polymerase I-specific TBP-associated factor 95 kDa) (TAFI95) (TATA box-binding protein-associated factor 1C) (TBP-associated factor 1C) (Transcription initiation factor SL1/TIF-IB subunit C)	3	7	6	4	12	4	2	13	12	6	0.310742	0.612634	0.870998
FA50A_MOUSE	Fam50a D0HXS9928E Xap5	Protein FAM50A (Protein XAP-5)	3	5	0	0	0	3	2	0	3	2	0.407083	0.61396	0.872185
TAF10_MOUSE	Taf10 Taf2h Tafii30	Transcription initiation factor TFIID subunit 10 (Transcription initiation factor TFIID 30 kDa subunit) (TAF(II)30) (TAFII-30) (TAFII30) (mTAFII30)	4	7	9	11	8	6	10	11	8	10	0.236976	0.614638	0.872453
H2B1C_MOUSE	H2bc4 Hist1h2bc; H2bc6 Hist1h2be; H2bc8 Hist1h2bg	Histone H2B type 1-C/E/G	190	196	55	87	81	125	172	84	117	138	0.168979	0.615298	0.872693
TM209_MOUSE	Tmem209	Transmembrane protein 209	9	8	3	0	2	3	6	3	7	6	0.301056	0.616703	0.873601
TAF8_MOUSE	Taf8 Tbn	Transcription initiation factor TFIID subunit 8 (Protein taube nuss) (TBP-associated factor 8)	2	2	8	2	4	3	3	4	8	4	0.308873	0.618202	0.874026
NUP42_MOUSE	Nup42 Nupl2	Nucleoporin NUP42 (NLP-1) (Nucleoporin-like protein 2)	5	8	1	0	0	6	6	2	2	1	0.363515	0.621789	0.877008
NUP50_MOUSE	Nup50 Npap60	Nuclear pore complex protein Nup50 (50 kDa nucleoporin) (Nuclear pore-associated protein 60 kDa-like) (Nucleoporin Nup50)	1	0	2	3	1	6	3	1	0	0	0.411546	0.621146	0.877008
RL6_MOUSE	Rpl6	60S ribosomal protein L6 (TAX-responsive enhancer element-binding protein 107) (TAXREB107)	20	20	10	2	0	13	14	12	9	10	0.301657	0.623951	0.879361
H2B1B_MOUSE	Hist1h2bb	Histone H2B type 1-B (h2B-143)	186	194	55	85	81	122	170	84	114	135	0.162661	0.625365	0.879961
RL18_MOUSE	Rpl18	60S ribosomal protein L18	19	21	12	13	15	14	16	18	21	16	0.168192	0.627545	0.881808
ING5_MOUSE	Ing5	Inhibitor of growth protein 5	3	3	0	1	1	2	3	0	3	2	0.361874	0.629112	0.882442
TADBP_MOUSE	Tardbp Tdp43	TAR DNA-binding protein 43 (TDP-43)	6	6	6	5	3	11	9	1	6	4	0.25025	0.63046	0.882942
SOX2_MOUSE	Sox2 Sox-2	Transcription factor SOX-2	7	5	3	4	4	6	9	1	7	4	0.253565	0.630296	0.882942
HMGN1_MOUSE	Hmgn1 Hmg-14 Hmg14	Non-histone chromosomal protein HMG-14 (High mobility group nucleosome-binding domain-containing protein 1)	4	7	8	5	2	3	8	10	6	3	0.262466	0.635621	0.884085
I20L2_MOUSE	Isg20l2	Interferon-stimulated 20 kDa exonuclease-like 2 (EC 3.1.-.-)	5	4	1	1	0	2	3	4	3	1	0.333215	0.634581	0.884085
EAF6_MOUSE	Meaf6	Chromatin modification-related protein MEAF6 (MYST/Esa1-associated factor 6) (Esa1-associated factor 6 homolog) (Protein EAF6 homolog)	1	1	0	0	0	1	0	0	1	1	0.528092	0.633692	0.884085
F207A_MOUSE	Fam207a	Protein FAM207A	0	1	0	0	1	0	0	0	2	1	0.527247	0.636844	0.88423
PKP4_MOUSE	Pkp4 Armrp	Plakophilin-4 (Armadillo-related protein)	18	23	22	35	31	47	42	10	28	25	0.18838	0.646049	0.885928
H2B1M_MOUSE	H2bc14 Hist1h2bm	Histone H2B type 1-M (H2B 291B)	188	196	55	86	81	121	168	84	115	137	0.152902	0.648766	0.885928
UTP20_MOUSE	Utp20 Drim	Small subunit processome component 20 homolog (Down-regulated in metastasis protein)	17	18	12	3	2	12	13	22	4	6	0.278558	0.645331	0.885928
NOL12_MOUSE	Nol12 Nop25	Nucleolar protein 12 (Nucleolar protein of 25 kDa)	2	4	34	16	19	4	1	57	16	16	0.419302	0.641986	0.885928
TERF1_MOUSE	Terf1 Trf1	Telomeric repeat-binding factor 1 (TTAGGG repeat-binding factor 1)	7	9	4	4	5	4	6	5	10	7	0.222701	0.648804	0.885928
RBBP7_MOUSE	Rbbp7 Rbap46	Histone-binding protein RBBP7 (Histone acetyltransferase type B subunit 2) (Nucleosome-remodeling factor subunit RBAP46) (Retinoblastoma-binding protein 7) (RBBP-7) (Retinoblastoma-binding protein p46)	21	23	12	13	16	20	19	17	20	14	0.149427	0.645555	0.885928
GLE1_MOUSE	Gle1 Gle1l	Nucleoporin GLE1 (GLE1-like protein)	7	4	1	0	4	5	7	1	3	3	0.290405	0.647972	0.885928
RPF1_MOUSE	Rpf1 Bxdc5	Ribosome production factor 1 (Brix domain-containing protein 5) (Ribosome biogenesis protein RPF1)	6	3	0	0	0	2	4	1	3	1	0.369943	0.639882	0.885928
LUC7L_MOUSE	Luc7l	Putative RNA-binding protein Luc7-like 1	6	2	0	0	1	3	8	0	0	1	0.408336	0.648231	0.885928
TXTP_MOUSE	Slc25a1	Tricarboxylate transport protein, mitochondrial (Citrate transport protein) (CTP) (Solute carrier family 25 member 1) (Tricarboxylate carrier protein)	0	1	0	0	1	0	1	0	1	1	0.510236	0.643341	0.885928
RRP8_MOUSE	Rrp8	Ribosomal RNA-processing protein 8 (EC 2.1.1.-) (Cerebral protein 1 homolog)	0	0	0	1	1	0	0	0	1	2	0.507587	0.647784	0.885928
CENPA_MOUSE	Cenpa	Histone H3-like centromeric protein A (Centromere protein A) (CENP-A)	1	1	0	0	0	2	0	0	1	0	0.514921	0.642688	0.885928
RRP15_MOUSE	Rrp15	RRP15-like protein (Ribosomal RNA-processing protein 15)	3	4	0	9	11	3	3	6	9	11	0.31139	0.651017	0.887297
SON_MOUSE	Son Nrebp	Protein SON (Negative regulatory element-binding protein) (NRE-binding protein)	269	263	213	182	208	222	240	206	238	240	0.0823708	0.652773	0.887576
FMR1_MOUSE	Fmr1 Fmr-1	Synaptic functional regulator FMR1 (Fragile X mental retardation protein 1 homolog) (FMRP) (Protein FMR-1) (mFmr1p)	1	1	0	0	0	1	2	0	0	0	0.494861	0.653112	0.887576
MYO1B_MOUSE	Myo1b	Unconventional myosin-Ib (MIH-L) (Myosin I alpha) (MMI-alpha) (MMIa)	1	1	0	0	0	3	0	0	0	0	0.503997	0.653309	0.887576
SET1A_MOUSE	Setd1a	Histone-lysine N-methyltransferase SETD1A (EC 2.1.1.43) (SET domain-containing protein 1A)	2	6	1	16	23	10	8	0	21	24	0.379637	0.65578	0.889024
HNRL1_MOUSE	Hnrnpul1 Hnrpul1	Heterogeneous nuclear ribonucleoprotein U-like protein 1	0	1	0	0	1	0	2	0	1	0	0.490814	0.655678	0.889024
UT14A_MOUSE	Utp14a JsdX Kiaa0266	U3 small nucleolar RNA-associated protein 14 homolog A (Juvenile spermatogonial depletion-like X-linked protein) (Jsd-like X-linked protein)	33	31	37	24	22	23	26	60	27	20	0.190707	0.66143	0.890916
HNRPQ_MOUSE	Syncrip Hnrpq Nsap1 Nsap1l	Heterogeneous nuclear ribonucleoprotein Q (hnRNP Q) (Glycine- and tyrosine-rich RNA-binding protein) (GRY-RBP) (NS1-associated protein 1) (Synaptotagmin-binding, cytoplasmic RNA-interacting protein) (pp68)	5	6	4	3	3	7	6	2	5	4	0.227929	0.663873	0.890916
SRP14_MOUSE	Srp14	Signal recognition particle 14 kDa protein (SRP14)	4	4	3	1	2	3	2	7	2	2	0.284913	0.659235	0.890916
RS27_MOUSE	Rps27	40S ribosomal protein S27	5	3	5	0	1	7	5	2	1	2	0.291182	0.664051	0.890916
GPX1_MOUSE	Gpx1	Glutathione peroxidase 1 (GPx-1) (GSHPx-1) (EC 1.11.1.9) (Cellular glutathione peroxidase) (Selenium-dependent glutathione peroxidase 1)	0	0	0	1	1	1	1	1	0	0	0.482795	0.658309	0.890916
RPAB5_MOUSE	Polr2l	DNA-directed RNA polymerases I, II, and III subunit RPABC5 (RNA polymerases I, II, and III subunit ABC5) (DNA-directed RNA polymerase III subunit L) (RPB10 homolog)	1	0	0	0	1	1	2	0	0	0	0.476007	0.66353	0.890916
DHX30_MOUSE	Dhx30 Helg	ATP-dependent RNA helicase DHX30 (EC 3.6.4.13) (DEAH box protein 30)	0	2	0	0	0	0	3	0	0	0	0.491176	0.664183	0.890916
PPRC1_MOUSE	Pprc1 Kiaa0595	Peroxisome proliferator-activated receptor gamma coactivator-related protein 1 (PGC-1-related coactivator) (PRC)	0	0	0	0	5	0	0	0	3	4	0.497161	0.665928	0.892585
RHGBA_MOUSE	Arhgap11a Kiaa0013	Rho GTPase-activating protein 11A (Rho-type GTPase-activating protein 11A)	0	0	0	3	8	2	2	0	6	5	0.403566	0.667901	0.893183
RS27A_MOUSE	Rps27a Uba80 Ubcep1	Ubiquitin-40S ribosomal protein S27a (Ubiquitin carboxyl extension protein 80) [Cleaved into: Ubiquitin; 40S ribosomal protein S27a]	17	17	68	31	26	42	38	46	33	28	0.205978	0.673825	0.897761
RS11_MOUSE	Rps11	40S ribosomal protein S11	28	28	23	14	8	24	26	24	16	17	0.157433	0.674874	0.898465
LYAR_MOUSE	Lyar	Cell growth-regulating nucleolar protein (Ly1 antibody-reactive protein) (Protein expressed in male leptotene and zygotene spermatocytes 264) (MLZ-264)	106	104	181	100	124	105	100	242	118	95	0.180303	0.677845	0.899212
RL13_MOUSE	Rpl13	60S ribosomal protein L13 (A52)	24	24	18	9	9	23	29	17	10	12	0.165903	0.677343	0.899212
NPA1P_MOUSE	Urb1 Kiaa0539 Npa1	Nucleolar pre-ribosomal-associated protein 1 (URB1 ribosome biogenesis 1 homolog)	1	4	4	2	2	2	1	7	4	1	0.289909	0.67845	0.899212
DX39B_MOUSE	Ddx39b Bat1 Bat1a Uap56	Spliceosome RNA helicase Ddx39b (EC 3.6.4.13) (56 kDa U2AF65-associated protein) (DEAD box protein UAP56) (HLA-B-associated transcript 1 protein)	22	34	2	2	3	33	38	3	2	2	0.357568	0.679293	0.899513
RSBN1_MOUSE	Rsbn1 Kiaa3002 Rsbn	Lysine-specific demethylase 9 (KDM9) (EC 1.14.11.-) (Round spermatid basic protein 1) (Rosbin)	3	6	2	3	4	1	3	5	6	5	0.244177	0.681676	0.899513
REST_MOUSE	Rest Nrsf	RE1-silencing transcription factor (Neural-restrictive silencer factor)	2	4	9	4	10	2	2	16	8	5	0.281446	0.686035	0.901213
ZN830_MOUSE	Znf830 Ccdc16 Omcg1 Zfp830	Zinc finger protein 830 (Coiled-coil domain-containing protein 16) (Ovus mutant candidate gene 1 protein)	4	2	4	1	2	3	3	3	3	3	0.249322	0.690611	0.902799
YES_MOUSE	Yes1 Yes	Tyrosine-protein kinase Yes (EC 2.7.10.2) (Proto-oncogene c-Yes) (p61-Yes)	2	2	1	2	2	5	3	0	1	2	0.285975	0.689845	0.902799
LAS1L_MOUSE	Las1l	Ribosomal biogenesis protein LAS1L (Protein LAS1 homolog)	1	0	1	0	1	0	1	1	1	1	0.396529	0.69184	0.902799
DMAP1_MOUSE	Dmap1 Mmtr	DNA methyltransferase 1-associated protein 1 (DNMAP1) (DNMT1-associated protein 1) (MAT1-mediated transcriptional repressor)	2	1	0	0	0	2	1	0	0	1	0.403265	0.690697	0.902799
ROA2_MOUSE	Hnrnpa2b1 Hnrpa2b1	Heterogeneous nuclear ribonucleoproteins A2/B1 (hnRNP A2/B1)	29	35	7	7	4	19	27	6	19	16	0.202963	0.705368	0.903874
RL10_MOUSE	Rpl10 Qm	60S ribosomal protein L10 (Protein QM homolog) (Ribosomal protein L10)	10	14	14	3	7	15	15	6	8	9	0.171895	0.700762	0.903874
MBD3_MOUSE	Mbd3	Methyl-CpG-binding domain protein 3 (Methyl-CpG-binding protein MBD3)	5	5	1	4	1	9	6	1	2	1	0.251876	0.699924	0.903874
NOP16_MOUSE	Nop16 D13Wsu177e	Nucleolar protein 16	12	15	21	1	0	8	7	40	1	0	0.403068	0.704301	0.903874
RAN_MOUSE	Ran Rasl2-8	GTP-binding nuclear protein Ran (GTPase Ran) (Ras-like protein TC4) (Ras-related nuclear protein)	6	9	0	1	2	8	8	0	2	3	0.279681	0.700048	0.903874
ELL_MOUSE	Ell	RNA polymerase II elongation factor ELL (Eleven-nineteen lysine-rich leukemia protein)	1	1	0	4	3	1	1	0	5	4	0.308471	0.702619	0.903874
RBM3_MOUSE	Rbm3	RNA-binding protein 3 (RNA-binding motif protein 3)	1	3	0	0	0	1	1	0	2	1	0.362993	0.702904	0.903874
REV1_MOUSE	Rev1 Rev1l	DNA repair protein REV1 (EC 2.7.7.-) (Rev1-like terminal deoxycytidyl transferase)	0	0	0	1	2	1	0	1	1	1	0.387571	0.700103	0.903874
RPAB4_MOUSE	Polr2k Mt1a	DNA-directed RNA polymerases I, II, and III subunit RPABC4 (RNA polymerases I, II, and III subunit ABC4) (DNA-directed RNA polymerase II subunit K) (Metallothionein-I gene transcription activator) (RPB10alpha)	1	1	1	0	0	1	2	1	0	0	0.38621	0.699598	0.903874
ARPC4_MOUSE	Arpc4 Arc20	Actin-related protein 2/3 complex subunit 4 (Arp2/3 complex 20 kDa subunit) (p20-ARC)	0	1	0	0	4	4	3	0	0	0	0.379501	0.695381	0.903874
PML_MOUSE	Pml	Protein PML	0	3	0	0	0	2	2	0	0	0	0.392536	0.706342	0.903874
ATF1_MOUSE	Atf1	Cyclic AMP-dependent transcription factor ATF-1 (cAMP-dependent transcription factor ATF-1) (Activating transcription factor 1) (TCR-ATF1)	2	1	0	0	0	2	2	0	0	0	0.384412	0.705112	0.903874
SNW1_MOUSE	Snw1 Skiip	SNW domain-containing protein 1 (Nuclear protein SkiP) (Ski-interacting protein)	128	119	97	121	92	99	114	104	115	136	0.0943476	0.709826	0.906968
GPTC4_MOUSE	Gpatch4 Gpatc4	G patch domain-containing protein 4	5	9	37	34	37	12	11	49	38	31	0.246366	0.714357	0.906968
PHRF1_MOUSE	Phrf1 Kiaa1542	PHD and RING finger domain-containing protein 1	7	2	0	1	2	5	4	0	3	2	0.263634	0.712483	0.906968
CKAP2_MOUSE	Ckap2	Cytoskeleton-associated protein 2	1	1	1	2	4	0	4	0	4	3	0.283273	0.71245	0.906968
ATAD5_MOUSE	Atad5 Frag1	ATPase family AAA domain-containing protein 5 (Chromosome fragility-associated gene 1 protein)	2	2	3	0	0	0	0	7	1	0	0.379242	0.713583	0.906968
DDX17_MOUSE	Ddx17	Probable ATP-dependent RNA helicase DDX17 (EC 3.6.4.13) (DEAD box protein 17)	166	157	86	133	125	142	147	98	139	150	0.0821625	0.716189	0.907637
TIAR_MOUSE	Tial1	Nucleolysin TIAR (TIA-1-related protein)	1	1	0	0	1	1	3	0	0	0	0.365793	0.716151	0.907637
NOL7_MOUSE	Nol7 MNCb-1192	Nucleolar protein 7	3	4	6	0	2	4	3	8	1	1	0.256673	0.718357	0.909443
SRRT_MOUSE	Srrt Ars2 Asr2	Serrate RNA effector molecule homolog (Arsenite-resistance protein 2)	43	29	22	51	54	41	47	12	67	54	0.161014	0.724935	0.913888
RL23A_MOUSE	Rpl23a	60S ribosomal protein L23a	13	11	86	6	5	17	13	105	5	3	0.336765	0.726503	0.913905
BBX_MOUSE	Bbx Hbp2	HMG box transcription factor BBX (Bobby sox homolog) (HMG box-containing protein 2)	3	1	0	1	0	1	2	3	0	0	0.313817	0.73062	0.917139
DX39A_MOUSE	Ddx39a Ddx39	ATP-dependent RNA helicase DDX39A (EC 3.6.4.13) (DEAD box protein 39)	17	27	2	1	3	23	30	3	2	1	0.288751	0.734233	0.920376
PININ_MOUSE	Pnn	Pinin	186	215	181	133	127	136	143	208	169	184	0.101199	0.735344	0.920781
IN80B_MOUSE	Ino80b Hmga1l4 Papa1 Znhit4	INO80 complex subunit B (High mobility group AT-hook 1-like 4) (PAP-1-associated protein 1) (PAPA-1) (Zinc finger HIT domain-containing protein 4)	2	1	7	2	2	2	1	10	2	1	0.264988	0.737208	0.920864
NPM3_MOUSE	Npm3	Nucleoplasmin-3	3	3	0	0	1	2	2	3	1	0	0.269998	0.741113	0.923797
H2AJ_MOUSE	H2afj	Histone H2A.J (H2a/j)	177	163	33	49	56	138	136	28	93	102	0.15735	0.742648	0.925062
SRSF4_MOUSE	Srsf4 Sfrs4 MNCb-2616	Serine/arginine-rich splicing factor 4 (Splicing factor, arginine/serine-rich 4)	5	3	4	2	4	4	5	1	5	5	0.184469	0.745038	0.92739
RL4_MOUSE	Rpl4	60S ribosomal protein L4	48	45	22	14	23	46	39	28	17	26	0.118931	0.746736	0.928853
RL19_MOUSE	Rpl19	60S ribosomal protein L19	3	2	5	28	21	6	5	8	22	29	0.24811	0.748823	0.92904
BRPF1_MOUSE	Brpf1	Peregrin (Bromodomain and PHD finger-containing protein 1)	0	0	0	1	3	0	1	0	2	2	0.305894	0.750607	0.929771
ZN207_MOUSE	Znf207 Bugz Zep Zfp207	BUB3-interacting and GLEBS motif-containing protein ZNF207 (BuGZ) (49 kDa zinc finger protein) (Zinc finger protein 207)	1	4	0	0	2	2	1	0	3	2	0.260136	0.751721	0.929821
NUP35_MOUSE	Nup35 Mp44 Nup53	Nucleoporin NUP35 (35 kDa nucleoporin) (Mitotic phosphoprotein 44) (MP-44) (Nuclear pore complex protein Nup53) (Nucleoporin NUP53)	2	3	0	1	0	2	2	0	2	1	0.262714	0.753259	0.929821
MTREX_MOUSE	Mtrex Skiv2l2	Exosome RNA helicase MTR4 (EC 3.6.4.13) (ATP-dependent helicase SKIV2L2) (Superkiller viralicidic activity 2-like 2) (TRAMP-like complex helicase)	10	16	9	4	11	15	15	2	11	11	0.143766	0.755414	0.930151
YTDC1_MOUSE	Ythdc1 Kiaa1966	YTH domain-containing protein 1	33	28	15	25	25	18	34	10	35	35	0.122635	0.755617	0.930151
LENG1_MOUSE	Leng1	Leukocyte receptor cluster member 1 homolog	1	1	3	0	0	1	2	1	1	1	0.266727	0.759917	0.933508
ORC1_MOUSE	Orc1 Orc1l	Origin recognition complex subunit 1	9	15	5	4	8	9	13	7	10	4	0.131651	0.771031	0.934273
PTBP1_MOUSE	Ptbp1 Ptb	Polypyrimidine tract-binding protein 1 (PTB) (Heterogeneous nuclear ribonucleoprotein I) (hnRNP I)	14	11	5	3	5	10	13	6	6	5	0.137091	0.771189	0.934273
PPIE_MOUSE	Ppie Cyp33	Peptidyl-prolyl cis-trans isomerase E (PPIase E) (EC 5.2.1.8) (Cyclophilin E) (Cyclophilin-33) (Rotamase E)	14	13	20	13	12	15	19	14	13	15	0.105261	0.77282	0.934273
TPR_MOUSE	Tpr	Nucleoprotein TPR (NPC-associated intranuclear protein) (Translocated promoter region and nuclear basket protein)	1	1	2	2	1	1	1	2	2	2	0.224707	0.773128	0.934273
CENPP_MOUSE	Cenpp	Centromere protein P (CENP-P)	2	1	0	4	7	0	1	2	9	4	0.24949	0.768345	0.934273
JMJD6_MOUSE	Jmjd6 Kiaa0585 Ptdsr	Bifunctional arginine demethylase and lysyl-hydroxylase JMJD6 (EC 1.14.11.-) (Histone arginine demethylase JMJD6) (JmjC domain-containing protein 6) (Jumonji domain-containing protein 6) (Lysyl-hydroxylase JMJD6) (Peptide-lysine 5-dioxygenase JMJD6) (Phosphatidylserine receptor) (Protein PTDSR)	0	2	0	1	2	1	3	0	1	1	0.256535	0.769307	0.934273
HP1B3_MOUSE	Hp1bp3	Heterochromatin protein 1-binding protein 3	1	1	0	2	1	1	3	1	0	1	0.258528	0.765943	0.934273
PDCD7_MOUSE	Pdcd7	Programmed cell death protein 7 (ES18)	1	3	0	0	2	3	2	1	1	0	0.250892	0.765316	0.934273
FRG1_MOUSE	Frg1	Protein FRG1 (FSHD region gene 1 protein)	33	25	127	88	92	43	35	175	74	70	0.177991	0.777918	0.934341
MYL6_MOUSE	Myl6 Myln	Myosin light polypeptide 6 (17 kDa myosin light chain) (LC17) (Myosin light chain 3) (MLC-3) (Myosin light chain alkali 3) (Myosin light chain A3) (Smooth muscle and nonmuscle myosin light chain alkali 6)	18	17	15	27	25	36	24	5	19	29	0.127856	0.777489	0.934341
BCL7A_MOUSE	Bcl7a	B-cell CLL/lymphoma 7 protein family member A	2	1	3	1	1	1	1	2	3	2	0.213264	0.777632	0.934341
KC1D_MOUSE	Csnk1d Hckid	Casein kinase I isoform delta (CKI-delta) (CKId) (EC 2.7.11.1) (Tau-protein kinase CSNK1D) (EC 2.7.11.26)	2	2	0	1	1	2	3	0	2	0	0.234491	0.777273	0.934341
H2A1F_MOUSE	Hist1h2af	Histone H2A type 1-F	186	188	33	50	56	141	137	32	97	113	0.136451	0.779501	0.935612
CWC27_MOUSE	Cwc27 Sdccag10	Spliceosome-associated protein CWC27 homolog (Probable inactive peptidyl-prolyl cis-trans isomerase CWC27 homolog) (PPIase CWC27)	22	16	9	19	9	13	18	15	15	16	0.105329	0.780822	0.936566
SF3B6_MOUSE	Sf3b6 Sf3b14	Splicing factor 3B subunit 6 (Pre-mRNA branch site protein p14) (SF3b 14 kDa subunit)	16	19	8	17	13	17	25	8	14	13	0.102232	0.783195	0.937233
NOG2_MOUSE	Gnl2	Nucleolar GTP-binding protein 2	13	15	5	7	7	8	13	12	8	7	0.116096	0.786084	0.937821
NOP14_MOUSE	Nop14 Nol14	Nucleolar protein 14 (Nucleolar complex protein 14)	15	14	6	5	8	13	10	16	6	4	0.130895	0.784747	0.937821
UTP18_MOUSE	Utp18 Wdr50	U3 small nucleolar RNA-associated protein 18 homolog (WD repeat-containing protein 50)	13	11	7	15	16	16	13	21	6	9	0.122101	0.788569	0.93827
BCL7C_MOUSE	Bcl7c	B-cell CLL/lymphoma 7 protein family member C (B-cell chronic lymphocytic leukemia/lymphoma 7C protein)	0	1	4	0	2	0	1	2	3	2	0.221792	0.792613	0.93994
ATAD2_MOUSE	Atad2	ATPase family AAA domain-containing protein 2 (EC 3.6.1.3)	1	4	0	0	1	5	2	0	0	0	0.238468	0.796196	0.942414
KDM5A_MOUSE	Kdm5a Jarid1a Rbp2	Lysine-specific demethylase 5A (EC 1.14.11.-) (Histone demethylase JARID1A) (Jumonji/ARID domain-containing protein 1A) (Retinoblastoma-binding protein 2) (RBBP-2)	3	2	14	5	10	2	2	13	11	9	0.181189	0.798437	0.942452
NU214_MOUSE	Nup214 Kiaa0023	Nuclear pore complex protein Nup214 (214 kDa nucleoporin) (Nucleoporin Nup214)	12	22	5	7	9	15	13	8	9	11	0.108016	0.796966	0.942452
RB15B_MOUSE	Rbm15b	Putative RNA-binding protein 15B (RNA-binding motif protein 15B)	6	8	0	1	2	3	6	0	6	3	0.178594	0.798423	0.942452
RBM8A_MOUSE	Rbm8a Rbm8	RNA-binding protein 8A (RNA-binding motif protein 8A) (Ribonucleoprotein RBM8A)	62	64	31	25	29	55	62	33	34	29	0.0788676	0.803079	0.94441
IMP4_MOUSE	Imp4 D1Wsu40e	U3 small nucleolar ribonucleoprotein protein IMP4 (U3 snoRNP protein IMP4)	7	9	9	7	11	5	7	21	6	5	0.135963	0.804317	0.94441
NCOR1_MOUSE	Ncor1 Rxrip13	Nuclear receptor corepressor 1 (N-CoR) (N-CoR1) (Retinoid X receptor-interacting protein 13) (RIP13)	0	0	1	2	3	0	1	0	2	4	0.221881	0.804607	0.94441
AKAP8_MOUSE	Akap8 Akap95	A-kinase anchor protein 8 (AKAP-8) (A-kinase anchor protein 95 kDa) (AKAP 95)	7	3	4	4	6	8	8	2	4	4	0.123287	0.812931	0.94909
RBM5_MOUSE	Rbm5 Luca15	RNA-binding protein 5 (Putative tumor suppressor LUCA15) (RNA-binding motif protein 5)	20	17	2	12	10	22	13	0	12	18	0.150497	0.810739	0.94909
GRTP1_MOUSE	Grtp1 Tbc1d6	Growth hormone-regulated TBC protein 1 (TBC1 domain family member 6)	0	1	0	0	4	3	2	0	1	0	0.218456	0.812201	0.94909
RLA1_MOUSE	Rplp1	60S acidic ribosomal protein P1	3	5	1	1	1	4	5	1	1	1	0.163142	0.815364	0.949835
H2A2A_MOUSE	Hist2h2aa1; Hist2h2aa2	Histone H2A type 2-A (H2a-614) (H2a-615) (Histone H2A.2)	157	168	28	39	50	111	117	21	97	95	0.117893	0.8189	0.95049
HCK_MOUSE	Hck	Tyrosine-protein kinase HCK (EC 2.7.10.2) (B-cell/myeloid kinase) (BMK) (Hematopoietic cell kinase) (Hemopoietic cell kinase) (p56-HCK/p59-HCK)	2	1	1	2	2	4	2	0	1	2	0.173705	0.816598	0.95049
MIC19_MOUSE	Chchd3 Mic19	MICOS complex subunit Mic19 (Coiled-coil-helix-coiled-coil-helix domain-containing protein 3)	1	2	3	6	4	5	0	0	5	8	0.176333	0.818793	0.95049
TOP2A_MOUSE	Top2a Top-2 Top2	DNA topoisomerase 2-alpha (EC 5.6.2.2) (DNA topoisomerase II, alpha isozyme)	113	106	40	14	29	99	126	45	29	17	0.12777	0.822897	0.952025
CWC25_MOUSE	Cwc25 Ccdc49	Pre-mRNA-splicing factor CWC25 homolog (Coiled-coil domain-containing protein 49) (Spliceosome-associated protein homolog CWC25)	16	13	8	11	13	9	15	10	14	14	0.0848436	0.8227	0.952025
ZMYM4_MOUSE	Zmym4 Kiaa0425 Zfp262 Znf262	Zinc finger MYM-type protein 4 (Zinc finger protein 262)	8	4	0	2	1	4	6	0	3	3	0.153201	0.825575	0.953617
WDR70_MOUSE	Wdr70	WD repeat-containing protein 70	1	4	4	3	6	2	0	2	6	9	0.157172	0.827132	0.954451
CADH1_MOUSE	Cdh1	Cadherin-1 (ARC-1) (Epithelial cadherin) (E-cadherin) (Uvomorulin) (CD antigen CD324) [Cleaved into: E-Cad/CTF1; E-Cad/CTF2; E-Cad/CTF3]	0	0	3	1	1	2	3	0	1	0	0.188213	0.829487	0.955655
RBBP4_MOUSE	Rbbp4 Rbap48	Histone-binding protein RBBP4 (Chromatin assembly factor 1 subunit C) (CAF-1 subunit C) (Chromatin assembly factor I p48 subunit) (CAF-I 48 kDa subunit) (CAF-I p48) (Nucleosome-remodeling factor subunit RBAP48) (Retinoblastoma-binding protein 4) (RBBP-4) (Retinoblastoma-binding protein p48)	21	23	12	8	16	21	20	11	18	11	0.0758118	0.832033	0.956113
HSPB1_MOUSE	Hspb1 Hsp25 Hsp27	Heat shock protein beta-1 (HspB1) (Growth-related 25 kDa protein) (Heat shock 25 kDa protein) (HSP 25) (Heat shock 27 kDa protein) (HSP 27) (p25)	8	6	1	0	4	6	7	1	3	3	0.134806	0.831947	0.956113
TECR_MOUSE	Tecr Gpsn2	Very-long-chain enoyl-CoA reductase (EC 1.3.1.93) (Synaptic glycoprotein SC2) (Trans-2,3-enoyl-CoA reductase) (TER)	3	3	0	0	4	4	4	0	2	1	0.159266	0.830736	0.956113
CG050_MOUSE		Uncharacterized protein C7orf50 homolog	0	0	2	1	5	0	0	1	4	4	0.198946	0.831767	0.956113
RBPS2_MOUSE	Rbpms2	RNA-binding protein with multiple splicing 2	10	14	2	2	4	13	13	1	4	3	0.131506	0.833054	0.956668
INO80_MOUSE	Ino80 Inoc1 Kiaa1259	Chromatin-remodeling ATPase INO80 (EC 3.6.4.-) (DNA helicase-related INO80 complex homolog 1) (DNA helicase-related protein INO80)	6	5	26	12	16	6	9	26	15	13	0.126349	0.836195	0.959038
TPM1_MOUSE	Tpm1 Tpm-1 Tpma	Tropomyosin alpha-1 chain (Alpha-tropomyosin) (Tropomyosin-1)	7	8	4	20	18	26	19	0	9	13	0.137894	0.836087	0.959038
IMB1_MOUSE	Kpnb1 Impnb	Importin subunit beta-1 (Karyopherin subunit beta-1) (Nuclear factor p97) (Pore targeting complex 97 kDa subunit) (PTAC97) (SCG)	3	3	2	1	3	5	4	1	2	1	0.134563	0.837112	0.959471
SLU7_MOUSE	Slu7 D11Ertd730e	Pre-mRNA-splicing factor SLU7	29	21	20	12	20	17	19	24	21	20	0.0708338	0.839097	0.959892
XRCC1_MOUSE	Xrcc1 Xrcc-1	DNA repair protein XRCC1 (X-ray repair cross-complementing protein 1)	1	2	8	0	0	1	2	6	2	1	0.177574	0.838586	0.959892
TRIR_MOUSE	Trir	Telomerase RNA component interacting RNase (EC 3.1.13.-) (Exoribonuclease Trir)	6	5	3	0	1	6	6	2	2	0	0.132513	0.848312	0.96607
RL7_MOUSE	Rpl7	60S ribosomal protein L7	21	25	11	2	4	15	26	12	5	6	0.108449	0.852212	0.966334
RS23_MOUSE	Rps23	40S ribosomal protein S23	12	16	29	6	6	14	11	33	6	6	0.115602	0.852871	0.966334
RL15_MOUSE	Rpl15	60S ribosomal protein L15	13	18	8	7	6	11	14	11	8	8	0.0763584	0.852191	0.966334
RPAB1_MOUSE	Polr2e	DNA-directed RNA polymerases I, II, and III subunit RPABC1 (RNA polymerases I, II, and III subunit ABC1) (DNA-directed RNA polymerase II subunit E) (RPB5 homolog)	3	3	4	2	5	4	5	2	3	4	0.10655	0.852829	0.966334
DDX27_MOUSE	Ddx27	Probable ATP-dependent RNA helicase DDX27 (EC 3.6.4.13) (DEAD box protein 27)	19	23	65	24	35	20	16	70	35	28	0.105139	0.85408	0.967088
PRPF3_MOUSE	Prpf3	U4/U6 small nuclear ribonucleoprotein Prp3 (Pre-mRNA-splicing factor 3)	64	56	52	54	41	51	54	62	47	50	0.0495791	0.855474	0.96805
H2B2E_MOUSE	Hist2h2be	Histone H2B type 2-E (H2b 613)	128	119	27	60	63	86	120	35	69	85	0.0709705	0.856485	0.96843
RS15A_MOUSE	Rps15a	40S ribosomal protein S15a	4	6	4	1	2	4	8	2	3	1	0.109348	0.857318	0.96843
DERPC_MOUSE	Derpc	Decreased expression in renal and prostate cancer protein	16	13	0	7	10	3	9	5	15	13	0.108803	0.860419	0.971177
RGAP1_MOUSE	Racgap1 Mgcracgap	Rac GTPase-activating protein 1 (Male germ cell RacGap) (MgcRacGAP)	18	16	1	13	11	14	15	3	14	14	0.0869749	0.867488	0.974545
C19L2_MOUSE	Cwf19l2	CWF19-like protein 2	43	34	28	39	35	43	31	25	39	41	0.0473954	0.873007	0.97856
PDIP3_MOUSE	Poldip3	Polymerase delta-interacting protein 3 (S6K1 Aly/REF-like target) (SKAR)	114	110	41	119	90	109	94	40	113	121	0.0597038	0.874427	0.978918
MYH9_MOUSE	Myh9	Myosin-9 (Cellular myosin heavy chain, type A) (Myosin heavy chain 9) (Myosin heavy chain, non-muscle IIa) (Non-muscle myosin heavy chain A) (NMMHC-A) (Non-muscle myosin heavy chain IIa) (NMMHC II-a) (NMMHC-IIA)	102	103	40	322	317	320	255	6	235	206	0.114146	0.877521	0.979448
ZCH18_MOUSE	Zc3h18 Nhn1	Zinc finger CCCH domain-containing protein 18 (Nuclear protein NHN1)	78	61	31	86	79	77	80	46	62	75	0.0501623	0.879852	0.979448
DCA13_MOUSE	Dcaf13 Gm83 Wdsof1	DDB1- and CUL4-associated factor 13 (WD repeat and SOF domain-containing protein 1)	5	3	7	2	6	2	9	7	3	3	0.0881521	0.879102	0.979448
K1C19_MOUSE	Krt19 Krt1-19	Keratin, type I cytoskeletal 19 (Cytokeratin-19) (CK-19) (Keratin-19) (K19)	2	3	2	5	5	5	4	1	6	2	0.0868176	0.88498	0.983925
RPB1_MOUSE	Polr2a Rpii215 Rpo2-1	DNA-directed RNA polymerase II subunit RPB1 (RNA polymerase II subunit B1) (EC 2.7.7.6) (DNA-directed RNA polymerase II subunit A) (DNA-directed RNA polymerase III largest subunit)	33	29	12	14	30	31	31	6	24	27	0.0557387	0.893976	0.992687
NUMA1_MOUSE	Numa1	Nuclear mitotic apparatus protein 1 (Nuclear mitotic apparatus protein) (NuMA protein)	88	94	6	138	149	69	71	23	165	146	0.0529253	0.937192	0.997859
NOP56_MOUSE	Nop56 Nol5a	Nucleolar protein 56 (Nucleolar protein 5A)	132	151	172	97	116	88	93	253	97	91	0.021269	0.961591	0.997859
SMRC1_MOUSE	Smarcc1 Baf155 Srg3	SWI/SNF complex subunit SMARCC1 (BRG1-associated factor 155) (SWI/SNF complex 155 kDa subunit) (SWI/SNF-related matrix-associated actin-dependent regulator of chromatin subfamily C member 1) (SWI3-related protein) (BAF155)	63	51	143	100	119	74	70	114	123	98	0.0299896	0.946416	0.997859
RRP1B_MOUSE	Rrp1b	Ribosomal RNA processing protein 1 homolog B (RRP1-like protein B)	27	22	11	44	44	14	16	23	45	47	0.0479682	0.928939	0.997859
HNRL2_MOUSE	Hnrnpul2 Hnrpul2 Manp	Heterogeneous nuclear ribonucleoprotein U-like protein 2 (MLF1-associated nuclear protein)	48	63	10	16	18	32	37	22	31	20	0.00327881	0.994057	0.997859
ELYS_MOUSE	Ahctf1 Elys	Protein ELYS (Embryonic large molecule derived from yolk sac) (Protein MEL-28) (Putative AT-hook-containing transcription factor 1)	23	30	3	11	15	25	35	4	10	10	0.0602013	0.912592	0.997859
H2B1K_MOUSE	H2bc12 Hist1h2bk	Histone H2B type 1-K	185	193	55	78	81	120	167	62	97	119	0.0253694	0.942479	0.997859
ATAD3_MOUSE	Atad3 Atad3a Kiaa1273	ATPase family AAA domain-containing protein 3 (AAA-ATPase TOB3)	21	20	3	20	19	25	21	10	12	15	0.0352754	0.935984	0.997859
ADNP_MOUSE	Adnp	Activity-dependent neuroprotector homeobox protein (Activity-dependent neuroprotective protein)	13	17	5	3	8	12	11	3	8	10	0.0162417	0.973013	0.997859
TIF1B_MOUSE	Trim28 Kap1 Krip1 Tif1b	Transcription intermediary factor 1-beta (TIF1-beta) (E3 SUMO-protein ligase TRIM28) (EC 2.3.2.27) (KRAB-A-interacting protein) (KRIP-1) (RING-type E3 ubiquitin transferase TIF1-beta) (Tripartite motif-containing protein 28)	17	10	8	17	19	18	16	8	17	12	0.0164693	0.966947	0.997859
GLYR1_MOUSE	Glyr1 Np60	Putative oxidoreductase GLYR1 (EC 1.-.-.-) (Glyoxylate reductase 1 homolog) (Nuclear protein NP60)	12	18	1	12	23	9	11	4	19	20	0.0174149	0.976632	0.997859
P66A_MOUSE	Gatad2a	Transcriptional repressor p66 alpha (GATA zinc finger domain-containing protein 2A)	22	16	6	15	10	10	9	12	16	19	0.0480383	0.912767	0.997859
CENPV_MOUSE	Cenpv Prr6	Centromere protein V (CENP-V) (Proline-rich protein 6)	8	15	0	47	33	14	7	2	39	41	0.0209937	0.981131	0.997859
PO121_MOUSE	Pom121 Nup121	Nuclear envelope pore membrane protein POM 121 (Nucleoporin Nup121) (Pore membrane protein of 121 kDa)	15	11	2	9	11	16	12	5	7	7	0.00894459	0.984661	0.997859
ARI1A_MOUSE	Arid1a Baf250 Baf250a Osa1 Smarcf1	AT-rich interactive domain-containing protein 1A (ARID domain-containing protein 1A) (BRG1-associated factor 250) (BAF250) (BRG1-associated factor 250a) (BAF250A) (Osa homolog 1) (SWI-like protein) (SWI/SNF complex protein p270) (SWI/SNF-related, matrix-associated, actin-dependent regulator of chromatin subfamily F member 1)	13	16	1	2	3	12	17	2	2	2	0.0542034	0.9395	0.997859
P66B_MOUSE	Gatad2b	Transcriptional repressor p66-beta (GATA zinc finger domain-containing protein 2B) (p66/p68)	15	16	3	7	15	12	13	5	11	14	0.0478374	0.915462	0.997859
DEK_MOUSE	Dek	Protein DEK	14	11	8	10	11	13	14	11	9	7	0.0429685	0.910961	0.997859
SMD3_MOUSE	Snrpd3	Small nuclear ribonucleoprotein Sm D3 (Sm-D3) (snRNP core protein D3)	22	33	20	23	26	33	30	18	23	20	0.0342633	0.907267	0.997859
EBP2_MOUSE	Ebna1bp2 Ebp2	Probable rRNA-processing protein EBP2	23	26	15	7	6	17	12	22	13	8	0.0341557	0.942064	0.997859
U3IP2_MOUSE	Rrp9 Rnu3ip2 U3-55k	U3 small nucleolar RNA-interacting protein 2 (RRP9 homolog) (U3 small nucleolar ribonucleoprotein-associated 55 kDa protein) (U3 snoRNP-associated 55 kDa protein) (U3-55K)	10	9	19	11	9	8	6	26	8	7	0.0151518	0.978627	0.997859
CDK1_MOUSE	Cdk1 Cdc2 Cdc2a Cdkn1	Cyclin-dependent kinase 1 (CDK1) (EC 2.7.11.22) (EC 2.7.11.23) (Cell division control protein 2 homolog) (Cell division protein kinase 1) (p34 protein kinase)	10	11	3	6	9	10	13	4	5	7	0.0397533	0.930699	0.997859
H2AY_MOUSE	H2afy	Core histone macro-H2A.1 (Histone macroH2A1) (mH2A1) (H2A.y) (H2A/y)	23	22	0	7	11	23	17	3	12	6	0.0227177	0.971667	0.997859
NOM1_MOUSE	Nom1 Gm1040	Nucleolar MIF4G domain-containing protein 1 (SGD1 homolog)	4	3	0	4	10	1	3	6	5	5	0.020748	0.976267	0.997859
PINX1_MOUSE	Pinx1 Lpts	PIN2/TERF1-interacting telomerase inhibitor 1 (67-11-3 protein) (LPTS1) (Liver-related putative tumor suppressor) (Pin2-interacting protein X1) (TRF1-interacting protein 1)	9	8	13	2	5	6	6	16	6	2	0.0610138	0.91959	0.997859
UTP15_MOUSE	Utp15	U3 small nucleolar RNA-associated protein 15 homolog (Src-associated protein SAW)	13	9	11	6	9	9	15	11	6	6	0.00925616	0.982652	0.997859
RL14_MOUSE	Rpl14	60S ribosomal protein L14	14	12	4	3	3	11	11	5	5	3	0.0317164	0.952086	0.997859
CMC2_MOUSE	Slc25a13 Aralar2	Calcium-binding mitochondrial carrier protein Aralar2 (Citrin) (Mitochondrial aspartate glutamate carrier 2) (Solute carrier family 25 member 13)	3	7	6	0	3	7	8	1	2	2	0.0738717	0.908388	0.997859
NDC1_MOUSE	Ndc1 Tmem48	Nucleoporin NDC1 (Transmembrane protein 48)	2	3	1	1	1	2	3	1	1	1	0.0455923	0.952129	0.997859
MLF2_MOUSE	Mlf2	Myeloid leukemia factor 2 (Myelodysplasia-myeloid leukemia factor 2)	4	4	1	1	2	2	2	1	4	3	0.0798242	0.906475	0.997859
PRP18_MOUSE	Prpf18 Prp18	Pre-mRNA-splicing factor 18 (PRP18 homolog)	2	1	1	1	1	1	1	1	1	2	0.0544111	0.948798	0.997859
RS30_MOUSE	Fau	40S ribosomal protein S30	12	13	7	3	3	8	10	12	4	3	0.0660827	0.90148	0.997859
LRWD1_MOUSE	LRWD1 Orca	Leucine-rich repeat and WD repeat-containing protein 1 (ORC-associated protein) (ORCA) (Origin recognition complex-associated protein)	1	3	0	0	3	1	2	1	1	2	0.06567	0.93701	0.997859
CCNQ_MOUSE	Ccnq Fam58a Fam58b	Cyclin-Q (CDK10-activating cyclin) (Cyclin-M) (Cyclin-related protein FAM58A) (Cyclin-related protein FAM58B)	2	2	2	0	2	1	2	2	1	2	0.0592932	0.938834	0.997859
RRP36_MOUSE	Rrp36	Ribosomal RNA processing protein 36 homolog	1	0	2	1	1	1	1	1	1	1	0.0265789	0.974858	0.997859
HCFC1_MOUSE	Hcfc1	Host cell factor 1 (HCF) (HCF-1) (C1 factor) [Cleaved into: HCF N-terminal chain 1; HCF N-terminal chain 2; HCF N-terminal chain 3; HCF N-terminal chain 4; HCF N-terminal chain 5; HCF N-terminal chain 6; HCF C-terminal chain 1; HCF C-terminal chain 2; HCF C-terminal chain 3; HCF C-terminal chain 4; HCF C-terminal chain 5; HCF C-terminal chain 6]	5	4	0	7	23	7	5	0	17	12	0.0852191	0.919758	0.997859
ICE1_MOUSE	Ice1 Kiaa0947	Little elongation complex subunit 1 (Interactor of little elongator complex ELL subunit 1)	6	2	0	8	14	3	2	0	11	13	0.00508671	0.995319	0.997859
RL36A_MOUSE	Rpl36a Rpl44	60S ribosomal protein L36a (60S ribosomal protein L44)	6	2	27	1	0	3	4	28	0	1	0.105379	0.925952	0.997859
PCID2_MOUSE	Pcid2	PCI domain-containing protein 2 (CSN12-like protein)	3	5	1	2	3	3	5	0	5	1	0.0360624	0.955951	0.997859
EMSY_MOUSE	Emsy	BRCA2-interacting transcriptional repressor EMSY	3	4	2	2	2	2	5	0	4	2	0.0343728	0.957658	0.997859
WDR82_MOUSE	Wdr82 Cdw5	WD repeat-containing protein 82	1	4	0	4	7	4	2	0	5	5	0.0315013	0.964916	0.997859
NOSIP_MOUSE	Nosip	Nitric oxide synthase-interacting protein (E3 ubiquitin-protein ligase NOSIP) (EC 2.3.2.27) (RING-type E3 ubiquitin transferase NOSIP)	6	3	2	5	6	2	2	0	7	10	0.00995023	0.988685	0.997859
CXXC1_MOUSE	Cxxc1 Cgbp Pccx1	CXXC-type zinc finger protein 1 (CpG-binding protein) (PHD finger and CXXC domain-containing protein 1)	1	1	0	2	5	3	2	0	2	2	0.00537258	0.992695	0.997859
ESCO2_MOUSE	Esco2	N-acetyltransferase ESCO2 (EC 2.3.1.-) (Establishment of cohesion 1 homolog 2) (ECO1 homolog 2)	1	2	1	2	2	2	1	3	2	0	0.0514822	0.947062	0.997859
NSUN5_MOUSE	Nsun5 Wbscr20 Wbscr20a	Probable 28S rRNA (cytosine-C(5))-methyltransferase (EC 2.1.1.-) (NOL1/NOP2/Sun domain family member 5) (Williams-Beuren syndrome chromosomal region 20A protein homolog)	3	3	0	4	1	0	2	2	3	4	0.088318	0.905195	0.997859
CPSF5_MOUSE	Nudt21 Cpsf5	Cleavage and polyadenylation specificity factor subunit 5 (Nucleoside diphosphate-linked moiety X motif 21) (Nudix motif 21) (Nudix hydrolase 21)	3	8	0	1	5	6	4	0	4	3	0.0644863	0.924781	0.997859
H2AW_MOUSE	H2afy2 H2afy3	Core histone macro-H2A.2 (Histone macroH2A2) (mH2A2)	6	3	0	1	1	3	5	2	1	0	0.0605977	0.936189	0.997859
TE2IP_MOUSE	Terf2ip Rap1 MNCb-0448 MNCb-0628	Telomeric repeat-binding factor 2-interacting protein 1 (TERF2-interacting telomeric protein 1) (TRF2-interacting telomeric protein 1) (Repressor/activator protein 1 homolog) (RAP1 homolog)	0	3	1	1	1	0	2	1	2	1	0.0550987	0.949189	0.997859
K1C42_MOUSE	Krt42 Ka22	Keratin, type I cytoskeletal 42 (Cytokeratin-42) (CK-42) (Keratin-17n) (Keratin-42) (K42) (Type I keratin Ka22)	1	2	0	2	2	2	1	0	3	1	0.0394143	0.960847	0.997859
K1C14_MOUSE	Krt14 Krt1-14	Keratin, type I cytoskeletal 14 (Cytokeratin-14) (CK-14) (Keratin-14) (K14)	1	3	0	3	3	2	2	0	5	1	0.0335953	0.963873	0.997859
ORC2_MOUSE	Orc2 Orc2l	Origin recognition complex subunit 2	2	1	0	1	0	0	1	1	1	1	0.067837	0.946135	0.997859
PCNA_MOUSE	Pcna	Proliferating cell nuclear antigen (PCNA) (Cyclin)	1	1	0	0	2	1	1	1	0	1	0.05039	0.958975	0.997859
RBM34_MOUSE	Rbm34 D8Ertd233e	RNA-binding protein 34 (RNA-binding motif protein 34)	4	5	1	0	1	4	6	1	0	0	0.0372191	0.962554	0.997859
UTP23_MOUSE	Utp23	rRNA-processing protein UTP23 homolog	1	2	5	8	8	0	0	8	9	6	0.0175632	0.983615	0.997859
DDX1_MOUSE	Ddx1	ATP-dependent RNA helicase DDX1 (EC 3.6.4.13) (DEAD box protein 1)	5	2	0	0	0	2	4	0	0	1	0.0583174	0.949095	0.997859
ZC3H4_MOUSE	Zc3h4 Kiaa1064	Zinc finger CCCH domain-containing protein 4	0	0	0	2	4	1	0	0	3	2	0.0129124	0.9876	0.997859
NSUN2_MOUSE	Nsun2 D13Wsu123e Misu	RNA cytosine C(5)-methyltransferase NSUN2 (EC 2.1.1.-) (Myc-induced SUN domain-containing protein) (Misu) (NOL1/NOP2/Sun domain family member 2) (mRNA cytosine C(5)-methyltransferase) (EC 2.1.1.-) (tRNA cytosine C(5)-methyltransferase) (EC 2.1.1.-) (EC 2.1.1.203)	1	1	1	0	2	0	1	2	0	2	0.0673498	0.9427	0.997859
RAC1_MOUSE	Rac1	Ras-related C3 botulinum toxin substrate 1 (EC 3.6.5.2) (p21-Rac1)	0	0	0	1	2	1	1	0	1	0	0.00336989	0.993319	0.997859
WDR18_MOUSE	Wdr18	WD repeat-containing protein 18	0	0	1	1	1	1	1	0	1	0	0.00280367	0.993565	0.997859
CENPT_MOUSE	Cenpt	Centromere protein T (CENP-T)	1	1	0	2	1	1	0	0	3	1	0.0484569	0.957947	0.997859
AP2M1_MOUSE	Ap2m1 Clapm1	AP-2 complex subunit mu (AP-2 mu chain) (Adaptor protein complex AP-2 subunit mu) (Adaptor-related protein complex 2 subunit mu) (Clathrin assembly protein complex 2 mu medium chain) (Clathrin coat assembly protein AP50) (Clathrin coat-associated protein AP50) (Mu2-adaptin) (Plasma membrane adaptor AP-2 50 kDa protein)	1	2	0	0	0	1	1	1	0	0	0.0646303	0.953605	0.997859
CHAP1_MOUSE	Champ1 D8Ertd457e Kiaa1802 Zfp828 Znf828	Chromosome alignment-maintaining phosphoprotein 1 (Zinc finger protein 828)	2	1	0	0	0	1	1	0	1	0	0.0525215	0.961402	0.997859
QCR6_MOUSE	Uqcrh	Cytochrome b-c1 complex subunit 6, mitochondrial (Complex III subunit 6) (Complex III subunit VIII) (Cytochrome c1 non-heme 11 kDa protein) (Mitochondrial hinge protein) (Ubiquinol-cytochrome c reductase complex 11 kDa protein)	1	1	0	1	0	1	0	1	1	0	0.0574993	0.958007	0.997859
DIAP3_MOUSE	Diaph3 Diap3	Protein diaphanous homolog 3 (Diaphanous-related formin-3) (DRF3) (p134mDIA2) (mDIA2)	1	1	0	0	1	1	0	0	1	1	0.0568678	0.958393	0.997859
KBTB3_MOUSE	Kbtbd3 Bklhd3	Kelch repeat and BTB domain-containing protein 3 (BTB and kelch domain-containing protein 3)	1	1	0	0	1	1	1	0	1	0	0.0392771	0.969797	0.997859
RRBP1_MOUSE	Rrbp1	Ribosome-binding protein 1 (Ribosome receptor protein) (RRp) (mRRp)	5	4	1	0	1	7	4	0	0	0	0.0189344	0.981824	0.997859
GBB2_MOUSE	Gnb2	Guanine nucleotide-binding protein G(I)/G(S)/G(T) subunit beta-2 (G protein subunit beta-2) (Transducin beta chain 2)	1	1	1	1	1	3	2	0	0	0	0.000326224	0.996319	0.997859
RRP1_MOUSE	Rrp1 Nnp1	Ribosomal RNA processing protein 1 homolog A (Novel nuclear protein 1) (NNP-1) (Nucleolar protein Nop52) (RRP1-like protein)	3	1	1	0	0	3	2	0	0	0	0.0239042	0.978128	0.997859
LSM6_MOUSE	Lsm6	U6 snRNA-associated Sm-like protein LSm6	2	2	0	0	0	0	3	0	1	0	0.0515901	0.959375	0.997859
ACD_MOUSE	Acd	Adrenocortical dysplasia protein	2	1	0	0	0	2	0	0	1	0	0.0587164	0.957716	0.997859
KLF2_MOUSE	Klf2 Lklf	Krueppel-like factor 2 (Lung krueppel-like factor)	0	0	0	2	1	0	0	1	0	2	0.0434101	0.967903	0.997859
MARK3_MOUSE	Mark3 Emk2 Mpk10	MAP/microtubule affinity-regulating kinase 3 (EC 2.7.11.1) (ELKL motif kinase 2) (EMK-2) (MPK-10)	1	1	0	0	0	1	1	0	0	0	0.0381802	0.973907	0.997859
AF10_MOUSE	Mllt10 Af10	Protein AF-10	1	1	0	0	0	0	0	0	1	1	0.0713682	0.955962	0.997859
CETN3_MOUSE	Cetn3 Cen3	Centrin-3	1	1	1	0	0	2	1	0	0	0	0.0248407	0.979323	0.997859
LMBL3_MOUSE	L3mbtl3 Mbt1	Lethal(3)malignant brain tumor-like protein 3 (L(3)mbt-like protein 3) (MBT-1)	1	1	0	0	0	1	1	0	0	0	0.0381802	0.973907	0.997859
DDX20_MOUSE	Ddx20 Dp103 Gemin3	Probable ATP-dependent RNA helicase DDX20 (EC 3.6.4.13) (Component of gems 3) (DEAD box protein 20) (DEAD box protein DP 103) (Gemin-3) (Regulator of steroidogenic factor 1) (ROSF-1)	1	1	0	0	0	1	1	0	0	0	0.0381802	0.973907	0.997859
AEN_MOUSE	Aen Isg20l1	Apoptosis-enhancing nuclease (EC 3.1.-.-) (Interferon-stimulated 20 kDa exonuclease-like 1)	1	0	0	0	1	0	0	1	0	1	0.0618625	0.961155	0.997859
RNPC3_MOUSE	Rnpc3 Kiaa1839 Rbm40	RNA-binding region-containing protein 3 (RNA-binding motif protein 40) (RNA-binding protein 40)	1	1	0	0	0	0	0	0	1	1	0.0713682	0.955962	0.997859
PUM1_MOUSE	Pum1 Kiaa0099	Pumilio homolog 1	1	0	0	0	1	1	1	0	0	0	0.018986	0.984309	0.997859
ZMAT3_MOUSE	Zmat3 Pag608 Wig1	Zinc finger matrin-type protein 3 (Wild-type p53-induced gene 1 protein) (Zinc finger protein WIG-1) (p53-activated gene 608 protein)	0	0	0	1	1	0	0	0	1	1	0.0324195	0.977034	0.997859
VAPA_MOUSE	Vapa Vap33	Vesicle-associated membrane protein-associated protein A (VAMP-A) (VAMP-associated protein A) (VAP-A) (33 kDa VAMP-associated protein) (VAP-33)	1	0	0	0	1	1	1	0	0	0	0.018986	0.984309	0.997859
ADNP2_MOUSE	Adnp2 Kiaa0863 Zfp508 Znf508	Activity-dependent neuroprotector homeobox protein 2 (ADNP homeobox protein 2) (Zinc finger protein 508)	0	2	0	0	0	0	0	0	1	1	0.0753961	0.953772	0.997859
PABP1_MOUSE	Pabpc1 Pabp1	Polyadenylate-binding protein 1 (PABP-1) (Poly(A)-binding protein 1)	1	1	0	0	0	1	1	0	0	0	0.0381802	0.973907	0.997859
ATPK_MOUSE	Atp5mf Atp5j2	ATP synthase subunit f, mitochondrial (ATP synthase membrane subunit f)	1	1	0	0	0	0	1	1	0	0	0.0595224	0.962415	0.997859
YTHD2_MOUSE	Ythdf2	YTH domain-containing family protein 2	1	1	0	0	0	1	1	0	0	0	0.0381802	0.973907	0.997859
ZN710_MOUSE	Znf710 Zfp710	Zinc finger protein 710	0	0	0	1	1	0	0	0	1	1	0.0324195	0.977034	0.997859
DCAF7_MOUSE	Dcaf7 Han11 Wdr68	DDB1- and CUL4-associated factor 7 (WD repeat-containing protein 68) (WD repeat-containing protein An11 homolog)	0	0	0	1	0	0	1	0	0	0	0.00500874	0.991329	0.997859
CSK22_MOUSE	Csnk2a2	Casein kinase II subunit alpha' (CK II alpha') (EC 2.7.11.1)	2	0	1	0	0	0	3	0	0	0	0.00312834	0.993851	0.997859
DCA10_MOUSE	Dcaf10 Wdr32	DDB1- and CUL4-associated factor 10 (WD repeat-containing protein 32)	0	1	0	0	0	0	1	0	0	0	0.0300019	0.981491	0.997859
UN45A_MOUSE	Unc45a Smap1	Protein unc-45 homolog A (Unc-45A) (Stromal membrane-associated protein 1) (SMAP-1)	0	0	0	0	2	2	0	0	0	0	0.00865589	0.989894	0.997859
NO40_MOUSE	Zcchc17 Ps1d Ldc4	Nucleolar protein of 40 kDa (pNO40) (Putative S1 RNA-binding domain protein) (PS1D protein) (Zinc finger CCHC domain-containing protein 17)	0	0	0	0	2	0	0	0	2	0	0.0323108	0.977093	0.997859
AJUBA_MOUSE	Ajuba Jub	LIM domain-containing protein ajuba	1	0	0	0	0	0	1	0	0	0	0.0256859	0.983203	0.997859
KRT81_MOUSE	Krt81 Krt2-19	Keratin, type II cuticular Hb1 (Keratin-81) (K81) (Type II hair keratin Hb1)	0	0	2	0	0	0	0	0	2	0	0.0233441	0.981916	0.997859
MCM6_MOUSE	Mcm6 Mcmd6 Mis5	DNA replication licensing factor MCM6 (EC 3.6.4.12) (Mis5 homolog)	0	2	0	0	0	0	2	0	0	0	0.0372733	0.974398	0.997859
NDUA4_MOUSE	Ndufa4	Cytochrome c oxidase subunit NDUFA4	0	0	1	0	1	2	0	0	0	0	0.00417806	0.992302	0.997859
G3BP2_MOUSE	G3bp2	Ras GTPase-activating protein-binding protein 2 (G3BP-2) (GAP SH3 domain-binding protein 2)	1	1	0	0	0	2	0	0	0	0	0.0431267	0.971216	0.997859
EF1B_MOUSE	Eef1b Eef1b2	Elongation factor 1-beta (EF-1-beta)	0	0	1	0	0	1	0	0	0	0	0.0102924	0.989236	0.997859
RFA3_MOUSE	Rpa3	Replication protein A 14 kDa subunit (RP-A p14) (Replication factor A protein 3) (RF-A protein 3)	1	1	0	0	0	0	2	0	0	0	0.0332454	0.976591	0.997859
TBL1R_MOUSE	Tbl1xr1 Ira1 Tblr1	F-box-like/WD repeat-containing protein TBL1XR1 (Nuclear receptor corepressor/HDAC3 complex subunit TBLR1) (TBL1-related protein 1) (Transducin beta-like 1X-related protein 1)	0	0	0	1	0	0	1	0	0	0	0.00500874	0.991329	0.997859
NC2B_MOUSE	Dr1	Protein Dr1 (Down-regulator of transcription 1) (Negative cofactor 2-beta) (NC2-beta) (TATA-binding protein-associated phosphoprotein)	1	0	0	0	0	0	1	0	0	0	0.0256859	0.983203	0.997859
CENPB_MOUSE	Cenpb Cenp-b	Major centromere autoantigen B (Centromere protein B) (CENP-B)	0	1	0	0	0	0	1	0	0	0	0.0300019	0.981491	0.997859
TBRG1_MOUSE	Tbrg1 Niam	Transforming growth factor beta regulator 1 (Nuclear interactor of ARF and Mdm2)	0	0	1	0	0	0	0	1	0	0	0.0327988	0.980416	0.997859
LRIF1_MOUSE	Lrif1	Ligand-dependent nuclear receptor-interacting factor 1	0	1	0	0	0	0	0	0	1	0	0.0477593	0.974494	0.997859
NUP37_MOUSE	Nup37	Nucleoporin Nup37 (Nup107-160 subcomplex subunit Nup37)	0	1	0	0	0	0	1	0	0	0	0.0300019	0.981491	0.997859
CDPF1_MOUSE	Cdpf1	Cysteine-rich DPF motif domain-containing protein 1	1	0	0	0	0	1	0	0	0	0	0.0309695	0.981111	0.997859
MAN1_MOUSE	Lemd3 Man1	Inner nuclear membrane protein Man1 (LEM domain-containing protein 3)	0	0	0	0	2	2	0	0	0	0	0.00865589	0.989894	0.997859
LACTB_MOUSE	Lactb Lact1	Serine beta-lactamase-like protein LACTB, mitochondrial (EC 3.4.-.-)	0	1	0	0	0	0	1	0	0	0	0.0300019	0.981491	0.997859
HBB1_MOUSE	Hbb-b1	Hemoglobin subunit beta-1 (Beta-1-globin) (Hemoglobin beta-1 chain) (Hemoglobin beta-major chain)	1	0	0	0	0	1	0	0	0	0	0.0309695	0.981111	0.997859
PSMD2_MOUSE	Psmd2	26S proteasome non-ATPase regulatory subunit 2 (26S proteasome regulatory subunit RPN1) (26S proteasome regulatory subunit S2) (26S proteasome subunit p97)	0	1	0	0	0	1	0	0	0	0	0.0352855	0.979399	0.997859
MSL2_MOUSE	Msl2 Kiaa1585 Msl2l1 Rnf184	E3 ubiquitin-protein ligase MSL2 (EC 2.3.2.-) (E3 ubiquitin-protein transferase MSL2) (Male-specific lethal 2-like 1) (MSL2-like 1) (Male-specific lethal-2 homolog) (MSL-2) (Male-specific lethal-2 homolog 1) (RING finger protein 184)	1	0	0	0	0	0	1	0	0	0	0.0256859	0.983203	0.997859
REXO1_MOUSE	Rexo1 Kiaa1138 Tceb3bp1	RNA exonuclease 1 homolog (EC 3.1.-.-) (Transcription elongation factor B polypeptide 3-binding protein 1)	0	0	0	0	1	0	0	0	1	0	0.0274106	0.982515	0.997859
CEP55_MOUSE	Cep55	Centrosomal protein of 55 kDa (Cep55)	1	0	0	0	0	0	1	0	0	0	0.0256859	0.983203	0.997859
ATP68_MOUSE	Atp5mpl Mp68	ATP synthase subunit ATP5MPL, mitochondrial (6.8 kDa mitochondrial proteolipid protein) (MLQ)	0	1	0	0	0	0	1	0	0	0	0.0300019	0.981491	0.997859
ASF1A_MOUSE	Asf1a	Histone chaperone ASF1A (Anti-silencing function protein 1 homolog A)	0	0	0	0	1	0	0	0	1	0	0.0274106	0.982515	0.997859
TFB1M_MOUSE	Tfb1m	Dimethyladenosine transferase 1, mitochondrial (EC 2.1.1.-) (Mitochondrial 12S rRNA dimethylase 1) (Mitochondrial transcription factor B1) (mtTFB1) (S-adenosylmethionine-6-N', N'-adenosyl(rRNA) dimethyltransferase 1)	0	1	0	0	0	1	0	0	0	0	0.0352855	0.979399	0.997859
G45IP_MOUSE	Gadd45gip1 Mrpl59	Growth arrest and DNA damage-inducible proteins-interacting protein 1 (39S ribosomal protein L59, mitochondrial) (MRP-L59)	0	0	0	0	1	1	0	0	0	0	0.0149368	0.987422	0.997859
COF1_MOUSE	Cfl1	Cofilin-1 (Cofilin, non-muscle isoform)	0	0	1	0	0	0	1	0	0	0	0.00500874	0.991329	0.997859
TCF15_MOUSE	Tcf15 Bhlhec2	Transcription factor 15 (TCF-15) (Meso1) (Paraxis) (Protein bHLH-EC2)	1	0	0	0	0	0	1	0	0	0	0.0256859	0.983203	0.997859
PSRC1_MOUSE	Psrc1 Dda3	Proline/serine-rich coiled-coil protein 1	9	13	2	3	6	0	1	0	2	1	-2.75864	0.000180717	0.0268064
TEFM_MOUSE	Tefm	Transcription elongation factor, mitochondrial	1	1	3	1	4	0	0	0	0	0	-4.10083	0.0006891	0.0613299
KTN1_MOUSE	Ktn1	Kinectin	3	4	1	0	2	0	0	0	0	0	-4.02714	0.000832887	0.0705971
TASOR_MOUSE	Tasor D14Abb1e Fam208a Kiaa1105	Protein TASOR (Transgene activation suppressor protein)	23	29	4	13	23	6	7	0	4	7	-1.84714	0.00103551	0.0768002
ANM1_MOUSE	Prmt1 Hrmt1l2 Mrmt1	Protein arginine N-methyltransferase 1 (EC 2.1.1.319) (Histone-arginine N-methyltransferase PRMT1)	1	1	0	1	8	0	0	0	0	0	-4.23423	0.000998232	0.0768002
MED24_MOUSE	Med24 D11Ertd307e Thrap4 Trap100	Mediator of RNA polymerase II transcription subunit 24 (Mediator complex subunit 24) (Thyroid hormone receptor-associated protein 4) (Thyroid hormone receptor-associated protein complex 100 kDa component) (Trap100) (mTRAP100)	0	0	3	1	7	0	0	0	0	0	-4.28875	0.00116323	0.0796365
SMC5_MOUSE	Smc5 Kiaa0594 Smc5l1	Structural maintenance of chromosomes protein 5 (SMC protein 5) (SMC-5) (mSMC5) (Protein expressed in male leptotene and zygotene spermatocytes 453) (MLZ-453)	6	6	1	2	3	0	1	0	1	0	-2.75508	0.001365	0.0867875
KLDC4_MOUSE	Klhdc4	Kelch domain-containing protein 4	1	1	7	7	8	0	0	1	1	1	-2.7859	0.00161473	0.0991109
AT2A2_MOUSE	Atp2a2	Sarcoplasmic/endoplasmic reticulum calcium ATPase 2 (SERCA2) (SR Ca(2+)-ATPase 2) (EC 7.2.2.10) (Calcium pump 2) (Calcium-transporting ATPase sarcoplasmic reticulum type, slow twitch skeletal muscle isoform) (Endoplasmic reticulum class 1/2 Ca(2+) ATPase)	1	2	0	2	3	0	0	0	0	0	-3.77	0.00204504	0.113755
TAF11_MOUSE	Taf11	Transcription initiation factor TFIID subunit 11 (TFIID subunit p30-beta) (Transcription initiation factor TFIID 28 kDa subunit) (TAF(II)28) (TAFII-28) (TAFII28)	0	1	4	1	2	0	0	0	0	0	-3.81465	0.00226468	0.118563
RL37_MOUSE	Rpl37	60S ribosomal protein L37	2	4	2	0	0	0	0	0	0	0	-3.72743	0.00251829	0.124516
KIF2C_MOUSE	Kif2c	Kinesin-like protein KIF2C (Mitotic centromere-associated kinesin) (MCAK)	9	10	9	2	1	3	2	0	0	1	-2.2128	0.00292674	0.126616
RABL6_MOUSE	Rabl6 Parf	Rab-like protein 6 (GTP-binding protein Parf) (Rab-like protein 1) (RBEL1)	0	0	5	1	2	0	0	0	0	0	-3.85479	0.00297333	0.126616
AF9_MOUSE	Mllt3 Af9	Protein AF-9 (Myeloid/lymphoid or mixed-lineage leukemia translocated to chromosome 3 protein homolog)	1	4	0	0	3	0	0	0	0	0	-3.7296	0.00271283	0.126616
ZFP62_MOUSE	Zfp62	Zinc finger protein 62 (Zfp-62) (ZT3)	1	0	10	0	0	0	0	0	0	0	-4.32487	0.00286498	0.126616
MED14_MOUSE	Med14 Crsp2 Gm641 Trap170	Mediator of RNA polymerase II transcription subunit 14 (Cofactor required for Sp1 transcriptional activation subunit 2) (CRSP complex subunit 2) (Mediator complex subunit 14) (Thyroid hormone receptor-associated protein complex 170 kDa component) (Trap170)	2	5	10	9	19	3	0	0	5	1	-2.28164	0.0037165	0.149275
STML2_MOUSE	Stoml2 Slp2	Stomatin-like protein 2, mitochondrial (SLP-2) (mslp2)	0	0	2	2	3	0	0	0	0	0	-3.64556	0.00377381	0.149275
TAF2_MOUSE	Taf2	Transcription initiation factor TFIID subunit 2 (TBP-associated factor 150 kDa) (Transcription initiation factor TFIID 150 kDa subunit) (TAF(II)150) (TAFII-150) (TAFII150)	10	12	31	13	34	9	7	5	9	6	-1.48509	0.00466037	0.169295
ZNF22_MOUSE	Znf22 Krox25 Krox26 Zfp422	Zinc finger protein 22 (Zinc finger protein 422) (Zinc finger protein Krox-25) (Zinc finger protein Krox-26)	2	0	5	0	0	0	0	0	0	0	-3.63484	0.00567392	0.194223
SAM50_MOUSE	Samm50	Sorting and assembly machinery component 50 homolog	0	2	2	2	5	0	0	0	1	0	-2.83315	0.00636485	0.209804
RNC_MOUSE	Drosha Etohi2 Rn3 Rnasen	Ribonuclease 3 (EC 3.1.26.3) (Protein Drosha) (Ribonuclease III) (RNase III)	6	10	0	1	3	2	1	0	0	0	-2.40874	0.00673763	0.210403
MED23_MOUSE	Med23 Crsp3 Kiaa1216 Sur2	Mediator of RNA polymerase II transcription subunit 23 (Cofactor required for Sp1 transcriptional activation subunit 3) (CRSP complex subunit 3) (Mediator complex subunit 23) (Protein sur-2 homolog) (mSur-2)	0	0	1	1	4	0	0	0	0	0	-3.43467	0.0073391	0.221417
DYL2_MOUSE	Dynll2 Dlc2	Dynein light chain 2, cytoplasmic (8 kDa dynein light chain b) (DLC8) (DLC8b) (Dynein light chain LC8-type 2)	5	9	10	6	12	2	5	4	2	2	-1.42546	0.00880919	0.248894
SMU1_MOUSE	Smu1	WD40 repeat-containing protein SMU1 (Smu-1 suppressor of mec-8 and unc-52 protein homolog) [Cleaved into: WD40 repeat-containing protein SMU1, N-terminally processed]	88	94	63	49	68	49	61	21	46	39	-0.704244	0.00939272	0.257216
R12BB_MOUSE	Rbm12b2 Rbm12bb	RNA-binding protein 12B-B (RNA-binding motif protein 12B-B)	6	7	0	0	6	1	0	1	0	1	-2.30714	0.0104367	0.269707
PRP8_MOUSE	Prpf8 Prp8	Pre-mRNA-processing-splicing factor 8 (Splicing factor Prp8)	409	478	542	279	364	243	274	267	253	213	-0.675287	0.0121905	0.277454
MPCP_MOUSE	Slc25a3	Phosphate carrier protein, mitochondrial (Phosphate transport protein) (PTP) (Solute carrier family 25 member 3)	4	4	6	2	6	0	4	1	1	0	-1.76783	0.0134552	0.277454
SRPK1_MOUSE	Srpk1	SRSF protein kinase 1 (EC 2.7.11.1) (SFRS protein kinase 1) (Serine/arginine-rich protein-specific kinase 1) (SR-protein-specific kinase 1)	2	2	6	0	0	1	0	0	0	0	-2.70557	0.0137041	0.277454
ANM5_MOUSE	Prmt5 Jbp1 Skb1	Protein arginine N-methyltransferase 5 (EC 2.1.1.320) (Histone-arginine N-methyltransferase PRMT5) (Jak-binding protein 1) (Shk1 kinase-binding protein 1 homolog) (SKB1 homolog)	0	2	2	0	1	0	0	0	0	0	-3.15161	0.0129676	0.277454
SPAS2_MOUSE	Spats2 Scr59	Spermatogenesis-associated serine-rich protein 2 (Serine-rich spermatocytes and round spermatid 59 kDa protein) (p59scr)	1	2	2	0	0	0	0	0	0	0	-3.13848	0.013202	0.277454
CCNL1_MOUSE	Ccnl1 Ania6a Ccn1	Cyclin-L1 (Cyclin-L) (Cyclin Ania-6a)	0	0	0	2	3	0	0	0	0	0	-3.19523	0.0134996	0.277454
S61A1_MOUSE	Sec61a1 Sec61a	Protein transport protein Sec61 subunit alpha isoform 1 (Sec61 alpha-1)	1	3	1	0	0	0	0	0	0	0	-3.1164	0.0140286	0.277454
RALY_MOUSE	Raly Merc	RNA-binding protein Raly (Maternally-expressed hnRNP C-related protein) (hnRNP associated with lethal yellow protein)	23	27	18	9	13	13	9	10	3	6	-1.04981	0.0156424	0.290975
ZC3H8_MOUSE	Zc3h8 Fliz1 Zc3hdc8	Zinc finger CCCH domain-containing protein 8 (Fetal liver zinc finger protein 1)	2	2	4	7	9	0	0	2	3	1	-1.8708	0.015693	0.290975
PDS5B_MOUSE	Pds5b Aprin As3 Kiaa0979	Sister chromatid cohesion protein PDS5 homolog B (Androgen-induced proliferation inhibitor) (Androgen-induced prostate proliferative shutoff-associated protein AS3)	8	9	1	0	1	0	1	0	0	2	-2.27095	0.0155374	0.290975
MSH2_MOUSE	Msh2	DNA mismatch repair protein Msh2 (MutS protein homolog 2)	2	3	0	0	0	0	0	0	0	0	-3.09447	0.0150649	0.290975
M18BP_MOUSE	Mis18bp1 Kiaa1903 Knl2 M18bp1	Mis18-binding protein 1 (Kinetochore-associated protein KNL-2 homolog)	2	3	0	1	3	0	0	0	1	0	-2.50809	0.0160808	0.295092
WBP11_MOUSE	Wbp11 Sipp1	WW domain-binding protein 11 (WBP-11) (Splicing factor that interacts with PQBP-1 and PP1)	59	60	75	54	44	39	42	25	35	37	-0.689281	0.0164653	0.296043
RFOX2_MOUSE	Rbfox2 Fox2 Fxh Hrnbp2 Rbm9	RNA binding protein fox-1 homolog 2 (Fox-1 homolog B) (Fox-1 homolog Fxh) (Hexaribonucleotide-binding protein 2) (RNA-binding motif protein 9) (RNA-binding protein 9)	19	17	9	9	10	7	6	6	5	6	-1.00124	0.0172521	0.307087
SIN3A_MOUSE	Sin3a Kiaa4126	Paired amphipathic helix protein Sin3a (Histone deacetylase complex subunit Sin3a) (Transcriptional corepressor Sin3a)	5	2	0	1	1	1	0	0	0	0	-2.49823	0.0181931	0.320631
HNRH2_MOUSE	Hnrnph2 Hnrph2	Heterogeneous nuclear ribonucleoprotein H2 (hnRNP H2) (Heterogeneous nuclear ribonucleoprotein H') (hnRNP H') [Cleaved into: Heterogeneous nuclear ribonucleoprotein H2, N-terminally processed]	31	36	34	24	33	22	19	15	21	17	-0.703471	0.0188245	0.326963
RSMB_MOUSE	Snrpb	Small nuclear ribonucleoprotein-associated protein B (snRNP-B) (snRPB) (Sm protein B) (Sm-B) (SmB)	35	47	33	9	28	22	24	10	11	10	-0.935348	0.0248719	0.326963
TCF20_MOUSE	Tcf20 Spbp	Transcription factor 20 (TCF-20) (Nuclear factor SPBP) (Stromelysin-1 PDGF-responsive element-binding protein) (SPRE-binding protein)	11	18	3	25	25	7	6	1	10	8	-1.32574	0.0259928	0.326963
CXG1_MOUSE	Gjc1 Cxn-45 Gja7	Gap junction gamma-1 protein (Connexin-45) (Cx45) (Gap junction alpha-7 protein)	8	4	28	9	15	6	3	7	3	5	-1.40285	0.0234896	0.326963
UBP36_MOUSE	Usp36 Kiaa1453	Ubiquitin carboxyl-terminal hydrolase 36 (EC 3.4.19.12) (Deubiquitinating enzyme 36) (Ubiquitin thioesterase 36) (Ubiquitin-specific-processing protease 36)	1	3	1	8	10	1	1	1	1	2	-1.83609	0.0203475	0.326963
NSMA3_MOUSE	Smpd4 Kiaa1418	Sphingomyelin phosphodiesterase 4 (EC 3.1.4.12) (Neutral sphingomyelinase 3) (nSMase-3) (nSMase3) (Neutral sphingomyelinase III)	5	5	1	0	3	1	2	0	0	0	-1.95223	0.0240039	0.326963
MED20_MOUSE	Med20 Trfp	Mediator of RNA polymerase II transcription subunit 20 (Mediator complex subunit 20) (TRF-proximal protein homolog)	3	1	1	4	5	2	0	0	1	0	-2.00892	0.0197248	0.326963
SPAG5_MOUSE	Spag5	Sperm-associated antigen 5 (Mastrin) (Mitotic spindle-associated protein p126) (MAP126)	0	0	0	0	4	0	0	0	0	0	-2.89071	0.0241909	0.326963
INT3_MOUSE	Ints3	Integrator complex subunit 3 (Int3) (SOSS complex subunit A) (Sensor of single-strand DNA complex subunit A) (SOSS-A) (Sensor of ssDNA subunit A)	1	2	0	0	1	0	0	0	0	0	-2.84197	0.0259796	0.326963
SLF2_MOUSE	Slf2 Fam178a	SMC5-SMC6 complex localization factor protein 2	1	0	0	1	2	0	0	0	0	0	-2.88093	0.0245443	0.326963
ZCHC7_MOUSE	Zcchc7 D4Wsu132e	Zinc finger CCHC domain-containing protein 7 (TRAMP-like complex RNA-binding factor ZCCHC7)	1	1	0	1	1	0	0	0	0	0	-2.86343	0.0251831	0.326963
CDC6_MOUSE	Cdc6	Cell division control protein 6 homolog (CDC6-related protein) (p62(cdc6))	2	2	0	0	0	0	0	0	0	0	-2.8283	0.0264962	0.326963
DAZP1_MOUSE	Dazap1	DAZ-associated protein 1 (Deleted in azoospermia-associated protein 1)	2	2	0	0	0	0	0	0	0	0	-2.8283	0.0264962	0.326963
SUGP2_MOUSE	Sugp2 Sfrs14 Srsf14	SURP and G-patch domain-containing protein 2 (Arginine/serine-rich-splicing factor 14) (Splicing factor, arginine/serine-rich 14)	0	0	0	3	1	0	0	0	0	0	-2.90324	0.0237549	0.326963
RECQ5_MOUSE	Recql5	ATP-dependent DNA helicase Q5 (EC 3.6.4.12) (DNA helicase, RecQ-like type 5) (RecQ5) (RECQL5beta) (RecQ protein-like 5)	1	1	1	0	1	0	0	0	0	0	-2.86343	0.0251831	0.326963
SUV92_MOUSE	Suv39h2	Histone-lysine N-methyltransferase SUV39H2 (EC 2.1.1.43) (Histone H3-K9 methyltransferase 2) (H3-K9-HMTase 2) (Suppressor of variegation 3-9 homolog 2) (Su(var)3-9 homolog 2)	1	0	0	1	2	0	0	0	0	0	-2.88093	0.0245443	0.326963
FA98A_MOUSE	Fam98a	Protein FAM98A	2	1	0	0	1	0	0	0	0	0	-2.84556	0.0258427	0.326963
CSTOS_MOUSE	Custos	Protein CUSTOS	0	1	2	0	1	0	0	0	0	0	-2.88143	0.0245311	0.326963
CARF_MOUSE	Cdkn2aip Carf	CDKN2A-interacting protein (Collaborator of ARF)	1	0	3	0	0	0	0	0	0	0	-2.88924	0.0242515	0.326963
NR5A2_MOUSE	Nr5a2 Lrh1	Nuclear receptor subfamily 5 group A member 2 (Liver receptor homolog 1) (LRH-1)	0	3	0	1	0	0	0	0	0	0	-2.84245	0.0259662	0.326963
ERCC3_MOUSE	Ercc3 Xpb Xpbc	General transcription and DNA repair factor IIH helicase subunit XPB (TFIIH subunit XPB) (EC 3.6.4.12) (Basic transcription factor 2 89 kDa subunit) (BTF2 p89) (DNA excision repair protein ERCC-3) (DNA repair protein complementing XP-B cells) (TFIIH 89 kDa subunit) (Xeroderma pigmentosum group B-complementing protein)	1	3	0	0	0	0	0	0	0	0	-2.82473	0.0266346	0.326963
AP3S1_MOUSE	Ap3s1	AP-3 complex subunit sigma-1 (AP-3 complex subunit sigma-3A) (Adaptor-related protein complex 3 subunit sigma-1) (Sigma-3A-adaptin) (Sigma3A-adaptin) (Sigma-adaptin 3a)	1	1	2	0	0	0	0	0	0	0	-2.86755	0.0250348	0.326963
DNLI1_MOUSE	Lig1 Lig-1	DNA ligase 1 (EC 6.5.1.1) (DNA ligase I) (Polydeoxyribonucleotide synthase [ATP] 1)	2	2	0	0	0	0	0	0	0	0	-2.8283	0.0264962	0.326963
ZN292_MOUSE	Zfp292 Zfp15	Zinc finger protein 292 (Zinc finger protein 15) (Zfp-15)	1	3	0	0	0	0	0	0	0	0	-2.82473	0.0266346	0.326963
SC61B_MOUSE	Sec61b	Protein transport protein Sec61 subunit beta	1	0	1	1	1	0	0	0	0	0	-2.88508	0.0243977	0.326963
AP3S2_MOUSE	Ap3s2	AP-3 complex subunit sigma-2 (AP-3 complex subunit sigma-3B) (Adaptor-related protein complex 3 subunit sigma-2) (Sigma-3B-adaptin) (Sigma3B-adaptin) (Sigma-adaptin 3b)	0	0	4	0	0	0	0	0	0	0	-2.90743	0.0236104	0.326963
MA7D2_MOUSE	Map7d2 Mtap7d2	MAP7 domain-containing protein 2	0	0	0	1	3	0	0	0	0	0	-2.89488	0.0240452	0.326963
TM10C_MOUSE	Trmt10c Mrpp1 Rg9mtd1	tRNA methyltransferase 10 homolog C (Mitochondrial ribonuclease P protein 1) (Mitochondrial RNase P protein 1) (RNA (guanine-9-)-methyltransferase domain-containing protein 1) (mRNA methyladenosine-N(1)-methyltransferase) (EC 2.1.1.-) (tRNA (adenine(9)-N(1))-methyltransferase) (EC 2.1.1.218) (tRNA (guanine(9)-N(1))-methyltransferase) (EC 2.1.1.221)	1	1	1	0	1	0	0	0	0	0	-2.86343	0.0251831	0.326963
COX2_MOUSE	Mtco2 COII COX2 mt-Co2	Cytochrome c oxidase subunit 2 (Cytochrome c oxidase polypeptide II)	0	1	0	1	2	0	0	0	0	0	-2.87729	0.0246781	0.326963
CDK9_MOUSE	Cdk9	Cyclin-dependent kinase 9 (EC 2.7.11.22) (EC 2.7.11.23) (Cell division protein kinase 9)	8	7	6	9	14	4	6	0	4	5	-1.18436	0.0272734	0.328018
MED17_MOUSE	Med17 Crsp6 Trap80	Mediator of RNA polymerase II transcription subunit 17 (Cofactor required for Sp1 transcriptional activation subunit 6) (CRSP complex subunit 6) (Mediator complex subunit 17) (Thyroid hormone receptor-associated protein complex 80 kDa component)	1	0	6	8	7	2	1	0	2	1	-1.85354	0.0271225	0.328018
MYEF2_MOUSE	Myef2 Kiaa1341 Mef2	Myelin expression factor 2 (MEF-2) (MyEF-2)	37	33	25	41	39	26	20	15	25	19	-0.70237	0.0274947	0.328461
RLA2_MOUSE	Rplp2	60S acidic ribosomal protein P2	8	9	6	0	0	3	2	0	0	0	-2.02149	0.0282919	0.331313
PLRG1_MOUSE	Plrg1	Pleiotropic regulator 1	116	111	106	72	99	69	80	61	72	67	-0.477301	0.029376	0.339541
NIPBL_MOUSE	Nipbl Scc2	Nipped-B-like protein (Delangin homolog) (SCC2 homolog)	2	5	0	3	3	1	2	0	0	0	-1.87849	0.0293216	0.339541
MED1_MOUSE	Med1 Crsp210 Drip205 Pbp Pparbp Trap220 Trip2	Mediator of RNA polymerase II transcription subunit 1 (Mediator complex subunit 1) (Peroxisome proliferator-activated receptor-binding protein) (PBP) (PPAR-binding protein) (Thyroid hormone receptor-associated protein complex 220 kDa component) (Trap220) (Thyroid receptor-interacting protein 2) (TR-interacting protein 2) (TRIP-2)	4	2	6	11	13	1	2	0	6	3	-1.5608	0.0297776	0.341251
U5S1_MOUSE	Eftud2 Snrp116	116 kDa U5 small nuclear ribonucleoprotein component (Elongation factor Tu GTP-binding domain-containing protein 2) (U5 snRNP-specific protein, 116 kDa) (U5-116 kDa)	253	293	213	125	158	163	189	115	121	108	-0.526281	0.0301071	0.341342
CLK1_MOUSE	Clk1 Clk Sty	Dual specificity protein kinase CLK1 (EC 2.7.12.1) (CDC-like kinase 1) (Protein kinase STY)	8	12	4	2	11	5	6	1	2	0	-1.33992	0.0310837	0.346844
NUP93_MOUSE	Nup93 Cip4 Kiaa0095	Nuclear pore complex protein Nup93 (93 kDa nucleoporin) (CBP-interacting protein 4) (Nucleoporin Nup93)	4	6	2	2	5	3	1	1	1	0	-1.51685	0.031177	0.346844
TBA1A_MOUSE	Tuba1a Tuba1	Tubulin alpha-1A chain (Alpha-tubulin 1) (Alpha-tubulin isotype M-alpha-1) (Tubulin alpha-1 chain) [Cleaved into: Detyrosinated tubulin alpha-1A chain]	27	44	14	22	25	23	18	3	14	11	-0.895624	0.0325271	0.357028
VDAC2_MOUSE	Vdac2 Vdac6	Voltage-dependent anion-selective channel protein 2 (VDAC-2) (mVDAC2) (Outer mitochondrial membrane protein porin 2) (Voltage-dependent anion-selective channel protein 6) (VDAC-6) (mVDAC6)	3	5	1	4	8	2	2	1	1	1	-1.47415	0.0326386	0.357028
LENG8_MOUSE	Leng8	Leukocyte receptor cluster member 8 homolog	10	5	2	9	9	3	4	0	4	3	-1.26294	0.0326942	0.357028
R12BA_MOUSE	Rbm12b1 Rbm12b Rbm12ba	RNA-binding protein 12B-A (RNA-binding motif protein 12B-A)	4	6	0	0	4	1	0	1	0	1	-1.89398	0.0332867	0.361283
PPIG_MOUSE	Ppig	Peptidyl-prolyl cis-trans isomerase G (PPIase G) (Peptidyl-prolyl isomerase G) (EC 5.2.1.8) (Cyclophilin G) (Rotamase G)	87	84	71	48	43	47	50	37	41	42	-0.551795	0.0358165	0.384056
U520_MOUSE	Snrnp200 Kiaa0788	U5 small nuclear ribonucleoprotein 200 kDa helicase (EC 3.6.4.13) (BRR2 homolog) (U5 snRNP-specific 200 kDa protein) (U5-200KD)	332	417	372	139	278	245	284	131	166	154	-0.622878	0.0437904	0.406472
AQR_MOUSE	Aqr Kiaa0560	RNA helicase aquarius (EC 3.6.4.13) (Intron-binding protein of 160 kDa)	52	72	72	38	68	47	45	32	43	32	-0.56917	0.0503055	0.406472
SMD2_MOUSE	Snrpd2	Small nuclear ribonucleoprotein Sm D2 (Sm-D2) (snRNP core protein D2)	59	54	33	34	43	41	45	20	17	11	-0.718993	0.0453602	0.406472
SAP18_MOUSE	Sap18	Histone deacetylase complex subunit SAP18 (18 kDa Sin3-associated polypeptide) (Sin3-associated polypeptide p18)	88	91	60	46	72	46	68	48	45	33	-0.511912	0.0493556	0.406472
TBA1B_MOUSE	Tuba1b Tuba2	Tubulin alpha-1B chain (Alpha-tubulin 2) (Alpha-tubulin isotype M-alpha-2) (Tubulin alpha-2 chain) [Cleaved into: Detyrosinated tubulin alpha-1B chain]	27	43	13	22	25	23	18	3	14	11	-0.873666	0.0386697	0.406472
RSMN_MOUSE	Snrpn Smn	Small nuclear ribonucleoprotein-associated protein N (snRNP-N) (Sm protein D) (Sm-D) (Sm protein N) (Sm-N) (SmN) (Tissue-specific-splicing protein)	35	46	33	9	28	25	26	9	11	10	-0.865508	0.0438278	0.406472
HNRDL_MOUSE	Hnrnpdl Hnrpdl Jktbp	Heterogeneous nuclear ribonucleoprotein D-like (hnRNP D-like) (hnRNP DL) (JKT41-binding protein)	15	5	1	2	3	1	4	2	0	1	-1.52532	0.0428623	0.406472
CXB5_MOUSE	Gjb5 Cxn-31.1	Gap junction beta-5 protein (Connexin-31.1) (Cx31.1)	1	2	17	3	5	4	2	1	2	0	-1.6773	0.0412497	0.406472
TTF1_MOUSE	Ttf1	Transcription termination factor 1 (TTF-1) (RNA polymerase I termination factor) (Transcription termination factor I) (TTF-I) (mTFF-I)	1	3	3	2	5	0	0	1	1	2	-1.61181	0.0458853	0.406472
HMMR_MOUSE	Hmmr Ihabp Rhamm	Hyaluronan mediated motility receptor (Intracellular hyaluronic acid-binding protein) (Receptor for hyaluronan-mediated motility) (CD antigen CD168)	7	5	0	1	2	1	3	0	0	0	-1.69212	0.0493624	0.406472
STRBP_MOUSE	Strbp Spnr	Spermatid perinuclear RNA-binding protein	8	8	0	1	9	1	6	0	0	0	-1.80446	0.0462981	0.406472
PCM1_MOUSE	Pcm1	Pericentriolar material 1 protein (PCM-1) (mPCM-1)	3	5	1	0	1	1	1	0	0	0	-1.94533	0.0409513	0.406472
PR40B_MOUSE	Prpf40b Hypc	Pre-mRNA-processing factor 40 homolog B (Huntingtin yeast partner C) (Huntingtin-interacting protein C)	0	5	4	1	2	2	0	1	0	0	-1.76271	0.0501636	0.406472
YBOX1_MOUSE	Ybx1 Msy-1 Msy1 Nsep1 Yb1	Y-box-binding protein 1 (YB-1) (CCAAT-binding transcription factor I subunit A) (CBF-A) (DNA-binding protein B) (DBPB) (Enhancer factor I subunit A) (EFI-A) (Nuclease-sensitive element-binding protein 1) (Y-box transcription factor)	1	5	2	2	2	2	1	0	0	0	-1.7706	0.039185	0.406472
GDF3_MOUSE	Gdf3 Gdf-3 Vgr-2	Growth/differentiation factor 3 (GDF-3) (VG-1-related protein 2)	4	3	1	2	2	2	0	0	0	1	-1.74713	0.0398001	0.406472
MED18_MOUSE	Med18	Mediator of RNA polymerase II transcription subunit 18 (Mediator complex subunit 18)	1	2	1	2	3	1	1	0	0	0	-1.86073	0.0486758	0.406472
TROAP_MOUSE	Troap	Tastin (Troap protein) (Trophinin-assisting protein) (Trophinin-associated protein)	0	0	1	4	2	0	1	0	0	0	-2.27772	0.0419788	0.406472
IF2B1_MOUSE	Igf2bp1 Vickz1	Insulin-like growth factor 2 mRNA-binding protein 1 (IGF2 mRNA-binding protein 1) (IMP-1) (Coding region determinant-binding protein) (CRD-BP) (IGF-II mRNA-binding protein 1) (VICKZ family member 1) (Zipcode-binding protein 1) (ZBP-1)	3	2	2	0	0	0	1	0	0	0	-2.18318	0.0441852	0.406472
BASP1_MOUSE	Basp1 Nap22	Brain acid soluble protein 1 (22 kDa neuronal tissue-enriched acidic protein) (Neuronal axonal membrane protein NAP-22)	1	1	2	0	3	0	1	0	0	0	-2.22122	0.0402252	0.406472
FBRS_MOUSE	Fbrs Fbs Fbs1	Probable fibrosin-1	2	1	0	2	2	0	0	0	1	0	-2.19291	0.0412532	0.406472
CCNK_MOUSE	Ccnk	Cyclin-K	0	1	3	1	2	0	0	1	0	0	-2.21438	0.0414945	0.406472
ZN609_MOUSE	Znf609 Kiaa0295 Zfp609	Zinc finger protein 609	2	0	1	0	0	0	0	0	0	0	-2.51029	0.0506074	0.406472
DRS7B_MOUSE	Dhrs7b Sdr32c1	Dehydrogenase/reductase SDR family member 7B (EC 1.1.-.-) (Short-chain dehydrogenase/reductase family 32C member 1)	0	1	0	1	1	0	0	0	0	0	-2.52095	0.0499882	0.406472
PIP30_MOUSE	Fam192a Nip30	PSME3-interacting protein (NEFA-interacting nuclear protein NIP30) (PA28G-interacting protein)	0	0	3	0	0	0	0	0	0	0	-2.54807	0.0484317	0.406472
MERL_MOUSE	Nf2 Nf-2	Merlin (Moesin-ezrin-radixin-like protein) (Neurofibromin-2) (Schwannomin)	1	0	2	0	0	0	0	0	0	0	-2.52909	0.0495163	0.406472
MED25_MOUSE	Med25	Mediator of RNA polymerase II transcription subunit 25 (Mediator complex subunit 25) (mMED25)	0	0	0	2	1	0	0	0	0	0	-2.54373	0.0486751	0.406472
ATPO_MOUSE	Atp5po Atp5o D12Wsu28e	ATP synthase subunit O, mitochondrial (ATP synthase peripheral stalk subunit OSCP) (Oligomycin sensitivity conferral protein) (OSCP)	0	0	2	0	1	0	0	0	0	0	-2.54373	0.0486751	0.406472
APLF_MOUSE	Aplf	Aprataxin and PNK-like factor (EC 4.2.99.18) (Apurinic-apyrimidinic endonuclease APLF)	0	0	0	2	1	0	0	0	0	0	-2.54373	0.0486751	0.406472
DENR_MOUSE	Denr	Density-regulated protein (DRP)	1	0	1	0	1	0	0	0	0	0	-2.5248	0.0497612	0.406472
FKBP8_MOUSE	Fkbp8 Fkbp38 Sam11	Peptidyl-prolyl cis-trans isomerase FKBP8 (PPIase FKBP8) (EC 5.2.1.8) (38 kDa FK506-binding protein) (38 kDa FKBP) (FKBP-38) (mFKBP38) (FK506-binding protein 8) (FKBP-8) (FKBPR38) (Rotamase)	0	0	1	1	1	0	0	0	0	0	-2.54373	0.0486751	0.406472
SP2_MOUSE	Sp2 Kiaa0048	Transcription factor Sp2	0	0	0	2	1	0	0	0	0	0	-2.54373	0.0486751	0.406472
CBLN4_MOUSE	Cbln4 Cblnl1	Cerebellin-4 (Cerebellin-like glycoprotein 1)	1	0	2	0	0	0	0	0	0	0	-2.52909	0.0495163	0.406472
HVM52_MOUSE	Gm5629	Ig heavy chain V region VH558 A1/A4	0	1	0	0	2	0	0	0	0	0	-2.51667	0.0502336	0.406472
ANR17_MOUSE	Ankrd17 Foe Gtar Kiaa0697	Ankyrin repeat domain-containing protein 17 (Ankyrin repeat domain-containing protein FOE) (Gene trap ankyrin repeat protein)	0	0	1	1	1	0	0	0	0	0	-2.54373	0.0486751	0.406472
NUP43_MOUSE	Nup43	Nucleoporin Nup43 (Nup107-160 subcomplex subunit Nup43)	2	1	0	0	0	0	0	0	0	0	-2.48785	0.0519341	0.409038
SAC31_MOUSE	Sac3d1 Shd1	SAC3 domain-containing protein 1 (SAC3 homology domain-containing protein 1)	1	2	0	0	0	0	0	0	0	0	-2.48406	0.0521638	0.409038
PIMRE_MOUSE	Pimreg Cats Fam64a Rcs1	Protein PIMREG (CALM-interactor expressed in thymus and spleen homolog) (PICALM-interacting mitotic regulator) (Regulator of chromosome segregation protein 1)	2	1	0	0	0	0	0	0	0	0	-2.48785	0.0519341	0.409038
VDAC3_MOUSE	Vdac3	Voltage-dependent anion-selective channel protein 3 (VDAC-3) (mVDAC3) (Outer mitochondrial membrane protein porin 3)	0	2	0	0	1	0	0	0	0	0	-2.4984	0.0513106	0.409038
HNRH1_MOUSE	Hnrnph1 Hnrph Hnrph1	Heterogeneous nuclear ribonucleoprotein H (hnRNP H) [Cleaved into: Heterogeneous nuclear ribonucleoprotein H, N-terminally processed]	36	41	41	30	37	29	30	19	23	24	-0.531638	0.054462	0.424663
RBMX2_MOUSE	Rbmx2	RNA-binding motif protein, X-linked 2	10	14	11	4	11	7	4	8	3	2	-0.970142	0.0546336	0.424663
SF3A1_MOUSE	Sf3a1	Splicing factor 3A subunit 1 (SF3a120)	143	145	102	125	131	100	101	59	106	99	-0.429532	0.0551849	0.427083
PP1G_MOUSE	Ppp1cc	Serine/threonine-protein phosphatase PP1-gamma catalytic subunit (PP-1G) (EC 3.1.3.16) (Protein phosphatase 1C catalytic subunit)	24	39	3	12	30	16	16	2	8	7	-1.08858	0.0570409	0.435763
KI18B_MOUSE	Kif18b	Kinesin-like protein KIF18B	3	3	2	0	1	0	1	1	0	0	-1.80913	0.056899	0.435763
ADT1_MOUSE	Slc25a4 Anc1 Ant1	ADP/ATP translocase 1 (ADP,ATP carrier protein 1) (ADP,ATP carrier protein, heart/skeletal muscle isoform T1) (Adenine nucleotide translocator 1) (ANT 1) (Solute carrier family 25 member 4) (mANC1)	45	29	19	20	29	21	26	4	20	12	-0.748108	0.063047	0.466297
AK17B_MOUSE	Akap17b Sfrs17b	A-kinase anchor protein 17B (AKAP-17B) (Protein Talia) (Protein kinase A-anchoring protein 17B) (PRKA17B) (Splicing factor, arginine/serine-rich 17B)	10	9	0	1	1	2	2	0	2	0	-1.58181	0.0631334	0.466297
IF2A_MOUSE	Eif2s1 Eif2a	Eukaryotic translation initiation factor 2 subunit 1 (Eukaryotic translation initiation factor 2 subunit alpha) (eIF-2-alpha) (eIF-2A) (eIF-2alpha)	0	2	5	1	3	1	0	0	1	1	-1.67684	0.0630514	0.466297
SF3B3_MOUSE	Sf3b3 Kiaa0017	Splicing factor 3B subunit 3 (Pre-mRNA-splicing factor SF3b 130 kDa subunit) (SF3b130) (Spliceosome-associated protein 130) (SAP 130)	146	172	113	98	144	126	123	43	90	87	-0.49692	0.0637003	0.46854
MTCH2_MOUSE	Mtch2	Mitochondrial carrier homolog 2	5	3	1	1	1	0	1	0	1	1	-1.60592	0.0644004	0.47174
ATPB_MOUSE	Atp5f1b Atp5b	ATP synthase subunit beta, mitochondrial (EC 7.1.2.2) (ATP synthase F1 subunit beta)	1	2	8	3	5	2	3	2	0	0	-1.40952	0.065258	0.471995
MED7_MOUSE	Med7 Crsp9	Mediator of RNA polymerase II transcription subunit 7 (Cofactor required for Sp1 transcriptional activation subunit 9) (CRSP complex subunit 9) (Mediator complex subunit 7)	2	1	2	6	4	0	1	0	2	2	-1.46852	0.065121	0.471995
DNJB6_MOUSE	Dnajb6 Hsj2 Mrj	DnaJ homolog subfamily B member 6 (Heat shock protein J2) (HSJ-2) (MRJ) (mDj4)	4	7	4	0	1	3	2	0	0	0	-1.52017	0.0653896	0.471995
Z280C_MOUSE	Znf280c Kiaa1584 Suhw3 Zfp280c	Zinc finger protein 280C (Suppressor of hairy wing homolog 3)	6	4	0	0	2	2	0	0	0	1	-1.69405	0.0659473	0.471995
MED15_MOUSE	Med15 Pcqap	Mediator of RNA polymerase II transcription subunit 15 (Mediator complex subunit 15) (Positive cofactor 2 glutamine/Q-rich-associated protein) (PC2 glutamine/Q-rich-associated protein) (mPcqap)	3	5	1	8	9	2	4	1	3	1	-1.19767	0.0680359	0.478672
PHF6_MOUSE	Phf6 Kiaa1823	PHD finger protein 6	5	2	2	0	0	0	2	0	0	0	-1.8239	0.0678772	0.478672
EIF3D_MOUSE	Eif3d Eif3s7	Eukaryotic translation initiation factor 3 subunit D (eIF3d) (Eukaryotic translation initiation factor 3 subunit 7) (eIF-3-zeta) (eIF3 p66)	4	4	0	0	1	0	2	0	0	0	-1.79611	0.071449	0.492943
MED26_MOUSE	Med26 Crsp7	Mediator of RNA polymerase II transcription subunit 26 (Cofactor required for Sp1 transcriptional activation subunit 7) (CRSP complex subunit 7) (Mediator complex subunit 26)	4	2	5	10	11	2	1	0	6	4	-1.2663	0.0723911	0.495661
CDK12_MOUSE	Cdk12 Crk7 Crkrs Kiaa0904	Cyclin-dependent kinase 12 (EC 2.7.11.22) (EC 2.7.11.23) (Cdc2-related kinase, arginine/serine-rich) (CrkRS) (Cell division cycle 2-related protein kinase 7) (CDC2-related protein kinase 7) (Cell division protein kinase 12)	24	24	1	15	20	10	14	2	8	6	-1.01796	0.0738444	0.49789
MED16_MOUSE	Med16 Thrap5	Mediator of RNA polymerase II transcription subunit 16 (Mediator complex subunit 16) (Thyroid hormone receptor-associated protein 5) (Thyroid hormone receptor-associated protein complex 95 kDa component) (Trap95) (Vitamin D3 receptor-interacting protein complex 92 kDa component) (DRIP92)	0	0	0	4	5	0	1	0	0	1	-1.92622	0.0753278	0.503212
TXN4A_MOUSE	Txnl4a Dim1 Txnl4	Thioredoxin-like protein 4A (DIM1 protein homolog) (Spliceosomal U5 snRNP-specific 15 kDa protein) (Thioredoxin-like U5 snRNP protein U5-15kD)	0	1	6	1	1	0	0	2	0	0	-1.8622	0.0754817	0.503212
PED1B_MOUSE	Pced1b Fam113b	PC-esterase domain-containing protein 1B (Protein FAM113B)	2	3	0	0	1	0	1	0	0	0	-1.96384	0.075064	0.503212
BCLA3_MOUSE	Bclaf3	BCLAF1 and THRAP3 family member 3	110	135	56	80	91	47	59	32	87	71	-0.58279	0.083902	0.504685
LITD1_MOUSE	L1td1 Ecat11	LINE-1 type transposase domain-containing protein 1 (ES cell-associated protein 11)	80	84	32	32	44	55	59	5	13	10	-0.957774	0.0833279	0.504685
CWC22_MOUSE	Cwc22 Ncm	Pre-mRNA-splicing factor CWC22 homolog (Nucampholin homolog)	58	60	57	38	52	29	30	48	34	28	-0.561778	0.0845564	0.504685
DDX3Y_MOUSE	Ddx3y D1Pas1-rs1 Dead2	ATP-dependent RNA helicase DDX3Y (EC 3.6.4.13) (D1Pas1-related sequence 1) (DEAD box protein 3, Y-chromosomal) (DEAD-box RNA helicase DEAD2) (mDEAD2)	86	91	27	35	48	47	61	16	31	20	-0.663952	0.0930545	0.504685
RCC2_MOUSE	Rcc2 Kiaa1470	Protein RCC2	30	28	23	30	40	18	23	16	24	19	-0.556415	0.0877599	0.504685
DLGP5_MOUSE	Dlgap5 Dlg7 Kiaa0008	Disks large-associated protein 5 (DAP-5) (Discs large homolog 7) (Disks large-associated protein DLG7) (Hepatoma up-regulated protein homolog) (HURP)	16	17	10	12	14	6	10	7	10	9	-0.646534	0.0946869	0.504685
FUS_MOUSE	Fus	RNA-binding protein FUS (Protein pigpen)	39	66	17	21	47	22	33	3	26	20	-0.816993	0.0917646	0.504685
CIR1_MOUSE	Cir1 Cir	Corepressor interacting with RBPJ 1 (CBF1-interacting corepressor)	16	18	13	5	8	9	11	8	1	1	-0.939225	0.091076	0.504685
GNL3L_MOUSE	Gnl3l	Guanine nucleotide-binding protein-like 3-like protein	13	21	7	4	6	5	5	6	7	3	-0.838043	0.0966921	0.504685
MED19_MOUSE	Med19	Mediator of RNA polymerase II transcription subunit 19 (Mediator complex subunit 19)	15	10	24	15	15	9	12	11	11	4	-0.737987	0.0991912	0.504685
PLK1_MOUSE	Plk1 Plk	Serine/threonine-protein kinase PLK1 (EC 2.7.11.21) (Polo-like kinase 1) (PLK-1) (Serine/threonine-protein kinase 13) (STPK13)	9	13	5	3	3	4	6	2	2	2	-0.948247	0.0918881	0.504685
MTA1_MOUSE	Mta1	Metastasis-associated protein MTA1	9	8	2	6	4	4	4	1	2	3	-0.963859	0.08832	0.504685
KLF4_MOUSE	Klf4 Ezf Gklf Zie	Krueppel-like factor 4 (Epithelial zinc finger protein EZF) (Gut-enriched krueppel-like factor)	8	8	4	8	12	3	5	3	6	4	-0.866497	0.0844306	0.504685
RUXF_MOUSE	Snrpf	Small nuclear ribonucleoprotein F (snRNP-F) (Sm protein F) (Sm-F) (SmF)	13	14	7	5	10	5	7	4	7	5	-0.725032	0.105236	0.504685
FBLL1_MOUSE	Fbll1	rRNA/tRNA 2'-O-methyltransferase fibrillarin-like protein 1 (EC 2.1.1.-) (Protein-glutamine methyltransferase)	17	28	19	8	14	5	11	16	9	6	-0.756325	0.100513	0.504685
ZN462_MOUSE	Znf462 Zfp462	Zinc finger protein 462 (Zinc finger PBX1-interacting protein) (ZFPIP)	6	9	1	4	3	3	2	2	2	1	-1.07179	0.089452	0.504685
RS3_MOUSE	Rps3	40S ribosomal protein S3 (EC 4.2.99.18)	1	4	21	0	1	2	5	1	1	0	-1.66424	0.094457	0.504685
MED27_MOUSE	Med27 Crsp8	Mediator of RNA polymerase II transcription subunit 27 (Cofactor required for Sp1 transcriptional activation subunit 8) (CRSP complex subunit 8) (Mediator complex subunit 27)	2	2	5	1	4	1	1	0	2	1	-1.36298	0.0785325	0.504685
TASO2_MOUSE	Tasor2 Fam208b Kiaa2006 Pap20	Protein TASOR 2 (Peripheral benzodiazepine receptor-associated protein 20)	3	4	1	3	4	0	2	0	3	1	-1.1917	0.106631	0.504685
PAPD5_MOUSE	Tent4b Papd5	Terminal nucleotidyltransferase 4B (Non-canonical poly(A) RNA polymerase PAPD5) (EC 2.7.7.19) (PAP-associated domain-containing protein 5) (Terminal guanylyltransferase) (EC 2.7.7.-) (Terminal uridylyltransferase 3) (TUTase 3) (Topoisomerase-related function protein 4-2) (TRF4-2)	2	5	0	4	5	0	1	0	3	2	-1.26432	0.104551	0.504685
CQ080_MOUSE	D11Wsu47e	Uncharacterized protein C17orf80 homolog	2	5	0	2	5	1	2	0	2	0	-1.33799	0.0928191	0.504685
KIF2A_MOUSE	Kif2a Kif2 Kns2	Kinesin-like protein KIF2A (Kinesin-2)	2	2	5	0	1	2	1	0	0	0	-1.5518	0.0899078	0.504685
CD2B2_MOUSE	Cd2bp2	CD2 antigen cytoplasmic tail-binding protein 2 (CD2 cytoplasmic domain-binding protein 2) (CD2 tail-binding protein 2)	4	5	2	2	2	3	3	0	0	0	-1.21255	0.10336	0.504685
PPBT_MOUSE	Alpl Akp-2 Akp2	Alkaline phosphatase, tissue-nonspecific isozyme (AP-TNAP) (TNSALP) (EC 3.1.3.1) (Alkaline phosphatase 2) (Alkaline phosphatase liver/bone/kidney isozyme)	0	0	1	4	3	1	1	0	0	0	-1.77188	0.0827149	0.504685
PPIL4_MOUSE	Ppil4	Peptidyl-prolyl cis-trans isomerase-like 4 (PPIase) (EC 5.2.1.8) (Cyclophilin-like protein PPIL4) (Rotamase PPIL4)	0	1	2	3	2	0	1	1	0	0	-1.71546	0.0793699	0.504685
KI18A_MOUSE	Kif18a	Kinesin-like protein KIF18A	0	2	2	2	2	0	0	1	1	0	-1.68168	0.0822127	0.504685
PHF8_MOUSE	Phf8 Kiaa1111	Histone lysine demethylase PHF8 (EC 1.14.11.27) (PHD finger protein 8)	1	0	1	0	0	0	0	0	0	0	-2.05456	0.106461	0.504685
SMN_MOUSE	Smn1 Smn	Survival motor neuron protein	0	0	2	0	0	0	0	0	0	0	-2.07436	0.1047	0.504685
ZFP57_MOUSE	Zfp57	Zinc finger protein 57 (Zfp-57)	0	0	0	1	1	0	0	0	0	0	-2.06987	0.105093	0.504685
PAIRB_MOUSE	Serbp1 Pairbp1	Plasminogen activator inhibitor 1 RNA-binding protein (PAI1 RNA-binding protein 1) (PAI-RBP1) (SERPINE1 mRNA-binding protein 1)	0	0	2	0	0	0	0	0	0	0	-2.07436	0.1047	0.504685
TYY1_MOUSE	Yy1 Ucrbp	Transcriptional repressor protein YY1 (Delta transcription factor) (NF-E1) (UCR-motif DNA-binding protein) (Yin and yang 1) (YY-1)	0	1	1	0	0	0	0	0	0	0	-2.05048	0.106832	0.504685
SKAP_MOUSE	Knstrn D2Ertd750e Skap Traf4af1	Small kinetochore-associated protein (SKAP) (Kinetochore-localized astrin-binding protein) (Kinastrin) (Kinetochore-localized astrin/SPAG5-binding protein) (TRAF4-associated factor 1)	1	0	0	0	1	0	0	0	0	0	-2.05012	0.106855	0.504685
LYRIC_MOUSE	Mtdh Lyric	Protein LYRIC (3D3/LYRIC) (Lysine-rich CEACAM1 co-isolated protein) (Metadherin) (Metastasis adhesion protein)	1	0	1	0	0	0	0	0	0	0	-2.05456	0.106461	0.504685
MED11_MOUSE	Med11	Mediator of RNA polymerase II transcription subunit 11 (Mediator complex subunit 11)	0	1	0	1	0	0	0	0	0	0	-2.05048	0.106832	0.504685
DDX28_MOUSE	Ddx28	Probable ATP-dependent RNA helicase DDX28 (EC 3.6.4.13) (Mitochondrial DEAD box protein 28)	1	0	0	0	1	0	0	0	0	0	-2.05012	0.106855	0.504685
NUP85_MOUSE	Nup85 Pcnt1	Nuclear pore complex protein Nup85 (85 kDa nucleoporin) (FROUNT) (Nucleoporin Nup85) (Pericentrin-1)	2	0	0	0	0	0	0	0	0	0	-2.03496	0.108222	0.504685
MCE1_MOUSE	Rngtt Cap1a	mRNA-capping enzyme (HCE) (MCE1) [Includes: Polynucleotide 5'-triphosphatase (TPase) (mRNA 5'-triphosphatase) (EC 3.1.3.33); mRNA guanylyltransferase (EC 2.7.7.50) (GTP--RNA guanylyltransferase) (GTase)]	1	1	0	0	0	0	0	0	0	0	-2.03092	0.108592	0.504685
LDHA_MOUSE	Ldha Ldh-1 Ldh1	L-lactate dehydrogenase A chain (LDH-A) (EC 1.1.1.27) (LDH muscle subunit) (LDH-M)	0	0	2	0	0	0	0	0	0	0	-2.07436	0.1047	0.504685
RNF17_MOUSE	Rnf17	RING finger protein 17 (Mad member-interacting protein 2) (Mmip-2)	0	0	1	0	1	0	0	0	0	0	-2.06987	0.105093	0.504685
FWCH1_MOUSE	Flywch1 Kiaa1552	FLYWCH-type zinc finger-containing protein 1	1	1	0	0	0	0	0	0	0	0	-2.03092	0.108592	0.504685
SYNC_MOUSE	NARS1 Nars	Asparagine--tRNA ligase, cytoplasmic (EC 6.1.1.22) (Asparaginyl-tRNA synthetase) (AsnRS) (Asparaginyl-tRNA synthetase 1)	0	0	2	0	0	0	0	0	0	0	-2.07436	0.1047	0.504685
MTX2_MOUSE	Mtx2 MNCb-0780	Metaxin-2 (Mitochondrial outer membrane import complex protein 2)	0	1	0	0	1	0	0	0	0	0	-2.04605	0.107225	0.504685
PHF11_MOUSE	Phf11 D14Ertd668e Phf11d Phf11l	PHD finger protein 11 (PHD finger protein 11-like) (PHD finger protein 11D)	1	1	0	0	0	0	0	0	0	0	-2.03092	0.108592	0.504685
SRPK2_MOUSE	Srpk2	SRSF protein kinase 2 (EC 2.7.11.1) (SFRS protein kinase 2) (Serine/arginine-rich protein-specific kinase 2) (SR-protein-specific kinase 2) [Cleaved into: SRSF protein kinase 2 N-terminal; SRSF protein kinase 2 C-terminal]	0	0	2	0	0	0	0	0	0	0	-2.07436	0.1047	0.504685
PARL_MOUSE	Parl Psarl	Presenilins-associated rhomboid-like protein, mitochondrial (EC 3.4.21.105) (Mitochondrial intramembrane-cleaving protease PARL) [Cleaved into: P-beta (Pbeta)]	0	1	0	0	1	0	0	0	0	0	-2.04605	0.107225	0.504685
ORC5_MOUSE	Orc5 Orc5l	Origin recognition complex subunit 5	1	1	0	0	0	0	0	0	0	0	-2.03092	0.108592	0.504685
TRAIP_MOUSE	Traip Trip	E3 ubiquitin-protein ligase TRAIP (EC 2.3.2.27) (RING-type E3 ubiquitin transferase TRAIP) (TRAF-interacting protein)	1	1	0	0	0	0	0	0	0	0	-2.03092	0.108592	0.504685
NACAM_MOUSE	Naca Gm1878	Nascent polypeptide-associated complex subunit alpha, muscle-specific form (Alpha-NAC, muscle-specific form) (skNAC)	0	0	2	0	0	0	0	0	0	0	-2.07436	0.1047	0.504685
GTR1_MOUSE	Slc2a1 Glut1	Solute carrier family 2, facilitated glucose transporter member 1 (Glucose transporter type 1, erythrocyte/brain) (GLUT-1) (GT1)	0	1	1	0	0	0	0	0	0	0	-2.05048	0.106832	0.504685
EAPP_MOUSE	Eapp	E2F-associated phosphoprotein (EAPP)	1	0	1	0	0	0	0	0	0	0	-2.05456	0.106461	0.504685
EXOS8_MOUSE	Exosc8 Rrp43	Exosome complex component RRP43 (Exosome component 8) (Ribosomal RNA-processing protein 43)	0	1	1	0	0	0	0	0	0	0	-2.05048	0.106832	0.504685
TF3C1_MOUSE	Gtf3c1	General transcription factor 3C polypeptide 1 (TF3C-alpha) (TFIIIC box B-binding subunit) (Transcription factor IIIC 220 kDa subunit) (TFIIIC 220 kDa subunit) (TFIIIC220) (Transcription factor IIIC subunit alpha)	1	1	0	0	0	0	0	0	0	0	-2.03092	0.108592	0.504685
MED9_MOUSE	Med9 Med25	Mediator of RNA polymerase II transcription subunit 9 (Mediator complex subunit 9)	0	0	1	0	1	0	0	0	0	0	-2.06987	0.105093	0.504685
MARC2_MOUSE	Marc2 Mg87 Mosc2	Mitochondrial amidoxime reducing component 2 (mARC2) (EC 1.7.-.-) (Molybdenum cofactor sulfurase C-terminal domain-containing protein 2) (MOSC domain-containing protein 2) (Moco sulfurase C-terminal domain-containing protein 2)	0	0	0	1	1	0	0	0	0	0	-2.06987	0.105093	0.504685
MAFG_MOUSE	Mafg	Transcription factor MafG (V-maf musculoaponeurotic fibrosarcoma oncogene homolog G)	1	1	0	0	0	0	0	0	0	0	-2.03092	0.108592	0.504685
APC10_MOUSE	Anapc10 Apc10	Anaphase-promoting complex subunit 10 (APC10) (Cyclosome subunit 10)	2	0	0	0	0	0	0	0	0	0	-2.03496	0.108222	0.504685
CIP1_MOUSE	Ccnb1ip1 Gm288 Hei10 Mei4	E3 ubiquitin-protein ligase CCNB1IP1 (EC 2.3.2.27) (Cyclin-B1-interacting protein 1) (RING-type E3 ubiquitin transferase CCNB1IP1)	1	1	0	0	0	0	0	0	0	0	-2.03092	0.108592	0.504685
IF4B_MOUSE	Eif4b	Eukaryotic translation initiation factor 4B (eIF-4B)	0	0	2	0	0	0	0	0	0	0	-2.07436	0.1047	0.504685
HMCES_MOUSE	Hmces Srap1 Srapd1	Abasic site processing protein HMCES (Embryonic stem cell-specific 5-hydroxymethylcytosine-binding protein) (ES cell-specific 5hmC-binding protein) (Peptidase HMCES) (EC 3.4.-.-) (Putative endonuclease HMCES) (EC 3.1.25.-) (SRAP domain-containing protein 1)	1	1	0	0	0	0	0	0	0	0	-2.03092	0.108592	0.504685
ZN120_MOUSE	Zfp120	Zinc finger protein 120 (Zinc finger protein 31) (mZF31)	2	0	0	0	0	0	0	0	0	0	-2.03496	0.108222	0.504685
TI17B_MOUSE	Timm17b Tim17b	Mitochondrial import inner membrane translocase subunit Tim17-B	1	1	0	0	0	0	0	0	0	0	-2.03092	0.108592	0.504685
SAMD1_MOUSE	Samd1	Atherin (Sterile alpha motif domain-containing protein 1) (SAM domain-containing protein 1)	1	1	0	0	0	0	0	0	0	0	-2.03092	0.108592	0.504685
RM16_MOUSE	Mrpl16	39S ribosomal protein L16, mitochondrial (L16mt) (MRP-L16)	1	1	0	0	0	0	0	0	0	0	-2.03092	0.108592	0.504685
EIF3A_MOUSE	Eif3a Csma Eif3 Eif3s10	Eukaryotic translation initiation factor 3 subunit A (eIF3a) (Centrosomin) (Eukaryotic translation initiation factor 3 subunit 10) (eIF-3-theta) (eIF3 p167) (eIF3 p180) (eIF3 p185) (p162)	1	1	0	0	0	0	0	0	0	0	-2.03092	0.108592	0.504685
EXOS3_MOUSE	Exosc3 Rrp40	Exosome complex component RRP40 (EC 3.1.13.-) (Exosome component 3) (Ribosomal RNA-processing protein 40)	0	1	0	1	0	0	0	0	0	0	-2.05048	0.106832	0.504685
RPC2_MOUSE	Polr3b	DNA-directed RNA polymerase III subunit RPC2 (RNA polymerase III subunit C2) (EC 2.7.7.6) (C128) (DNA-directed RNA polymerase III 127.6 kDa polypeptide) (DNA-directed RNA polymerase III subunit B)	1	1	0	0	0	0	0	0	0	0	-2.03092	0.108592	0.504685
FARP1_MOUSE	Farp1	FERM, ARHGEF and pleckstrin domain-containing protein 1 (FERM, RhoGEF and pleckstrin domain-containing protein 1)	1	1	0	0	0	0	0	0	0	0	-2.03092	0.108592	0.504685
DPM1_MOUSE	Dpm1	Dolichol-phosphate mannosyltransferase subunit 1 (EC 2.4.1.83) (Dolichol-phosphate mannose synthase subunit 1) (DPM synthase subunit 1) (Dolichyl-phosphate beta-D-mannosyltransferase subunit 1) (Mannose-P-dolichol synthase subunit 1) (MPD synthase)	1	1	0	0	0	0	0	0	0	0	-2.03092	0.108592	0.504685
TOP3A_MOUSE	Top3a Top3	DNA topoisomerase 3-alpha (EC 5.6.2.1) (DNA topoisomerase III alpha)	0	2	0	0	0	0	0	0	0	0	-2.02689	0.108963	0.505089
TEX10_MOUSE	Tex10	Testis-expressed protein 10	4	8	2	1	1	4	1	0	0	1	-1.25346	0.11009	0.508988
ESPL1_MOUSE	Espl1 Esp1 Kiaa0165	Separin (EC 3.4.22.49) (Caspase-like protein ESPL1) (Extra spindle poles-like 1 protein) (Separase)	5	3	0	0	0	1	1	0	0	0	-1.62394	0.112192	0.516027
RPA43_MOUSE	Twistnb	DNA-directed RNA polymerase I subunit RPA43 (Twist neighbor protein)	3	2	8	16	13	1	3	1	8	6	-1.14717	0.113645	0.521359
BRX1_MOUSE	Brix1 Brix Bxdc2	Ribosome biogenesis protein BRX1 homolog (Brix domain-containing protein 2)	17	23	3	2	8	5	14	0	2	2	-1.14044	0.114044	0.521846
MTA3_MOUSE	Mta3	Metastasis-associated protein MTA3	7	10	3	5	4	5	4	1	2	3	-0.868972	0.116958	0.529732
ATPA_MOUSE	Atp5f1a Atp5a1	ATP synthase subunit alpha, mitochondrial (ATP synthase F1 subunit alpha)	4	2	7	6	12	6	5	2	2	1	-0.980011	0.116238	0.529732
CXA1_MOUSE	Gja1 Cxn-43	Gap junction alpha-1 protein (Connexin-43) (Cx43) (Gap junction 43 kDa heart protein)	9	13	103	67	67	18	9	38	31	25	-1.09759	0.116797	0.529732
JCAD_MOUSE	Jcad Gm328 Kiaa1462	Junctional protein associated with coronary artery disease (JCAD)	0	0	2	0	3	1	0	0	0	0	-1.80952	0.117854	0.532438
CTR9_MOUSE	Ctr9 Kiaa0155 Sh2bp1	RNA polymerase-associated protein CTR9 homolog (SH2 domain-binding protein 1) (Tetratricopeptide repeat-containing, SH2-binding phosphoprotein of 150 kDa) (TPR-containing, SH2-binding phosphoprotein of 150 kDa) (p150TSP)	0	0	0	3	5	0	0	0	2	0	-1.74055	0.119193	0.534952
EF2_MOUSE	Eef2	Elongation factor 2 (EF-2)	1	1	1	0	2	0	0	1	0	0	-1.74437	0.119235	0.534952
MK_MOUSE	Mdk Mk	Midkine (MK) (Retanoic acid-responsive protein) (Retinoic acid-induced differentiation factor)	1	1	4	1	2	0	1	1	1	0	-1.39312	0.121597	0.540454
NRDE2_MOUSE	Nrde2	Nuclear exosome regulator NRDE2 (Protein NRDE2 homolog)	2	0	1	0	2	0	0	1	0	0	-1.74642	0.121583	0.540454
MEN1_MOUSE	Men1	Menin	2	2	0	0	1	0	1	0	0	0	-1.73782	0.121754	0.540454
SENP1_MOUSE	Senp1 Supr2	Sentrin-specific protease 1 (EC 3.4.22.-) (SUMO-1 protease 2) (SuPr-2) (Sentrin/SUMO-specific protease SENP1)	4	5	1	5	3	4	2	2	0	0	-1.07662	0.122568	0.542716
DDX42_MOUSE	Ddx42	ATP-dependent RNA helicase DDX42 (EC 3.6.4.13) (DEAD box protein 42)	5	9	1	2	3	2	3	1	2	1	-1.0196	0.124525	0.54865
PPHLN_MOUSE	Pphln1	Periphilin-1	4	7	1	3	8	4	2	1	3	1	-0.97631	0.125716	0.55047
SUN2_MOUSE	Sun2 Unc84b	SUN domain-containing protein 2 (Protein unc-84 homolog B) (Sad1/unc-84 protein-like 2)	3	7	0	3	2	2	3	1	0	0	-1.18343	0.126467	0.551745
RBPMS_MOUSE	Rbpms Hermes	RNA-binding protein with multiple splicing (RBP-MS) (Heart and RRM expressed sequence) (Hermes)	9	13	3	0	2	3	7	0	0	0	-1.34092	0.12828	0.558284
SYF1_MOUSE	Xab2 Syf1	Pre-mRNA-splicing factor SYF1 (XPA-binding protein 2)	65	53	75	50	57	43	51	46	43	34	-0.433774	0.130286	0.558819
CLK3_MOUSE	Clk3	Dual specificity protein kinase CLK3 (EC 2.7.12.1) (CDC-like kinase 3)	3	2	0	0	0	0	1	0	0	0	-1.72127	0.129771	0.558819
ARP8_MOUSE	Actr8 Arp8	Actin-related protein 8	0	1	4	0	0	0	0	1	0	0	-1.7713	0.130129	0.558819
PCGF2_MOUSE	Pcgf2 Mel-18 Mel18 Rnf110 Zfp144 Znf144	Polycomb group RING finger protein 2 (DNA-binding protein Mel-18) (Melanoma nuclear protein 18) (RING finger protein 110) (Zinc finger protein 144) (Zfp-144)	3	2	0	0	0	0	1	0	0	0	-1.72127	0.129771	0.558819
PR38A_MOUSE	Prpf38a	Pre-mRNA-splicing factor 38A	25	27	21	13	23	18	21	5	16	13	-0.547006	0.131205	0.561407
IMA4_MOUSE	Kpna3 Qip2	Importin subunit alpha-4 (Importin alpha Q2) (Qip2) (Karyopherin subunit alpha-3)	1	0	6	1	3	1	0	1	1	1	-1.33465	0.132961	0.56642
MD1L1_MOUSE	Mad1l1 Mad1	Mitotic spindle assembly checkpoint protein MAD1 (Mitotic arrest deficient 1-like protein 1) (MAD1-like protein 1)	3	2	0	0	2	1	1	0	0	0	-1.48739	0.13365	0.56642
UBP42_MOUSE	Usp42	Ubiquitin carboxyl-terminal hydrolase 42 (EC 3.4.19.12) (Deubiquitinating enzyme 42) (Ubiquitin thioesterase 42) (Ubiquitin-specific-processing protease 42)	10	13	11	11	12	10	7	6	9	4	-0.62117	0.135624	0.568024
PHF5A_MOUSE	Phf5a	PHD finger-like domain-containing protein 5A (PHD finger-like domain protein 5A) (Splicing factor 3B-associated 14 kDa protein) (SF3b14b)	20	23	53	14	10	16	21	15	8	11	-0.762098	0.135519	0.568024
PP1B_MOUSE	Ppp1cb	Serine/threonine-protein phosphatase PP1-beta catalytic subunit (PP-1B) (EC 3.1.3.16) (EC 3.1.3.53)	23	35	2	11	26	14	19	2	7	9	-0.874657	0.135621	0.568024
ZN326_MOUSE	Znf326 Zan75 Zfp326 Zird	DBIRD complex subunit ZNF326 (Zinc finger protein 326) (Zinc finger protein interacting with mRNPs) (Zinc finger protein-associated with nuclear matrix of 75 kDa)	6	5	5	11	15	4	3	3	7	6	-0.828002	0.134528	0.568024
TMCO1_MOUSE	Tmco1	Calcium load-activated calcium channel (CLAC channel) (Transmembrane and coiled-coil domain-containing protein 1)	4	3	0	1	1	1	1	0	1	0	-1.3425	0.134787	0.568024
U2AFL_MOUSE	Zrsr1 Sp2 Sp2-7 U2af1-rs1 U2af1l1	U2 small nuclear ribonucleoprotein auxiliary factor 35 kDa subunit-related protein 1 (CCCH type zinc finger, RNA-binding motif and serine/arginine rich protein 1) (SP2) (U2(RNU2) small nuclear RNA auxiliary factor 1-like 1)	5	3	0	2	1	0	1	1	1	1	-1.24151	0.136731	0.569979
SF3B1_MOUSE	Sf3b1 Sap155	Splicing factor 3B subunit 1 (Pre-mRNA-splicing factor SF3b 155 kDa subunit) (SF3b155) (Spliceosome-associated protein 155) (SAP 155)	256	236	189	171	213	204	195	51	173	140	-0.470946	0.138252	0.574975
TBL3_MOUSE	Tbl3	Transducin beta-like protein 3	3	7	7	2	4	1	3	5	1	1	-0.958314	0.139065	0.576674
ZN568_MOUSE	Znf568 chato Zfp568	Zinc finger protein 568	0	0	5	0	0	0	0	0	1	0	-1.8343	0.139309	0.576674
TRA2B_MOUSE	Tra2b Sfrs10 Silg41	Transformer-2 protein homolog beta (TRA-2 beta) (TRA2-beta) (Silica-induced gene 41 protein) (SIG-41) (Splicing factor, arginine/serine-rich 10) (Transformer-2 protein homolog B)	65	73	10	43	54	24	32	6	44	30	-0.764509	0.140104	0.57862
HNRPM_MOUSE	Hnrnpm Hnrpm	Heterogeneous nuclear ribonucleoprotein M (hnRNP M)	323	329	201	216	217	218	247	179	215	216	-0.187542	0.250502	0.578897
DHX9_MOUSE	Dhx9 Ddx9	ATP-dependent RNA helicase A (EC 3.6.4.13) (DEAH box protein 9) (mHEL-5) (Nuclear DNA helicase II) (NDH II) (RNA helicase A) (RHA)	146	162	44	51	74	89	105	21	49	36	-0.621438	0.152654	0.578897
DDX3X_MOUSE	Ddx3x D1Pas1-rs2 Ddx3 Dead3 Erh	ATP-dependent RNA helicase DDX3X (EC 3.6.4.13) (D1Pas1-related sequence 2) (DEAD box RNA helicase DEAD3) (mDEAD3) (DEAD box protein 3, X-chromosomal) (Embryonic RNA helicase)	156	160	40	55	67	94	103	27	50	35	-0.570981	0.182531	0.578897
IF4A3_MOUSE	Eif4a3 Ddx48	Eukaryotic initiation factor 4A-III (eIF-4A-III) (eIF4A-III) (EC 3.6.4.13) (ATP-dependent RNA helicase DDX48) (ATP-dependent RNA helicase eIF4A-3) (DEAD box protein 48) (Eukaryotic translation initiation factor 4A isoform 3) [Cleaved into: Eukaryotic initiation factor 4A-III, N-terminally processed]	180	225	128	84	107	119	128	87	108	91	-0.359422	0.149755	0.578897
RED_MOUSE	Ik Red Rer	Protein Red (Cytokine IK) (IK factor) (Protein RER)	111	102	54	79	79	71	76	26	70	69	-0.399216	0.186506	0.578897
PRP19_MOUSE	Prpf19 Prp19 Snev	Pre-mRNA-processing factor 19 (EC 2.3.2.27) (Nuclear matrix protein 200) (PRP19/PSO4 homolog) (RING-type E3 ubiquitin transferase PRP19) (Senescence evasion factor)	181	206	140	120	129	125	153	106	126	113	-0.254259	0.145082	0.578897
RBM10_MOUSE	Rbm10 Kiaa0122	RNA-binding protein 10 (RNA-binding motif protein 10)	66	67	10	20	23	35	42	6	17	16	-0.611411	0.244717	0.578897
MFA1A_MOUSE	Mfap1a	Microfibrillar-associated protein 1A (Spliceosome B complex protein MFAP1A)	74	81	62	65	58	51	53	43	60	60	-0.28673	0.236476	0.578897
SF3A3_MOUSE	Sf3a3 Sap61	Splicing factor 3A subunit 3 (SF3a60) (Spliceosome-associated protein 61) (SAP 61)	56	58	42	52	54	36	43	26	45	44	-0.384788	0.148765	0.578897
FNBP4_MOUSE	Fnbp4 Fbp30 Kiaa1014	Formin-binding protein 4 (Formin-binding protein 30)	38	32	12	25	20	26	25	1	15	14	-0.634231	0.200338	0.578897
TFP11_MOUSE	Tfip11 Stip Tip39	Tuftelin-interacting protein 11 (Septin and tuftelin-interacting protein 1) (STIP-1) (Tuftelin-interacting protein 39)	35	37	10	10	25	27	26	4	7	4	-0.769163	0.162996	0.578897
HNRPF_MOUSE	Hnrnpf Hnrpf	Heterogeneous nuclear ribonucleoprotein F (hnRNP F) [Cleaved into: Heterogeneous nuclear ribonucleoprotein F, N-terminally processed]	75	95	52	37	36	48	58	38	40	33	-0.364304	0.215652	0.578897
HNRPL_MOUSE	Hnrnpl Hnrpl	Heterogeneous nuclear ribonucleoprotein L (hnRNP L)	42	56	28	35	29	31	34	23	29	21	-0.400473	0.144295	0.578897
IGKC_MOUSE	Igkc	Immunoglobulin kappa constant (Ig kappa chain C region MOPC 21)	33	30	105	105	191	53	39	37	78	73	-0.756428	0.186913	0.578897
NCBP1_MOUSE	Ncbp1 Cbp80	Nuclear cap-binding protein subunit 1 (80 kDa nuclear cap-binding protein) (CBP80) (NCBP 80 kDa subunit)	12	16	6	12	28	9	10	4	12	10	-0.676104	0.156633	0.578897
TAF5_MOUSE	Taf5	Transcription initiation factor TFIID subunit 5 (Transcription initiation factor TFIID 100 kDa subunit) (TAF(II)100) (TAFII-100) (TAFII100)	15	11	36	20	25	12	11	18	18	12	-0.573043	0.229312	0.578897
INT6_MOUSE	Ints6 Dbi1 Ddx26	Integrator complex subunit 6 (Int6) (DBI-1) (Protein DDX26)	24	30	12	5	10	13	18	4	9	1	-0.79441	0.153144	0.578897
CDC73_MOUSE	Cdc73	Parafibromin (Cell division cycle protein 73 homolog) (Hyperparathyroidism 2 protein homolog)	17	19	11	25	32	9	15	6	21	19	-0.535622	0.248283	0.578897
PP1A_MOUSE	Ppp1ca Ppp1a	Serine/threonine-protein phosphatase PP1-alpha catalytic subunit (PP-1A) (EC 3.1.3.16)	28	44	4	12	26	22	20	4	7	10	-0.792434	0.144045	0.578897
RS4X_MOUSE	Rps4x Rps4	40S ribosomal protein S4, X isoform	33	27	52	18	18	20	25	24	20	15	-0.473884	0.246592	0.578897
ERH_MOUSE	Erh	Enhancer of rudimentary homolog (Mer)	49	53	34	52	53	35	39	19	36	47	-0.41115	0.188349	0.578897
SF3A2_MOUSE	Sf3a2 Sap62	Splicing factor 3A subunit 2 (SF3a66) (Spliceosome-associated protein 62) (SAP 62)	28	23	16	19	20	19	19	6	17	13	-0.48224	0.160922	0.578897
ATRX_MOUSE	Atrx Hp1bp2 Xnp	Transcriptional regulator ATRX (EC 3.6.4.12) (ATP-dependent helicase ATRX) (HP1 alpha-interacting protein) (HP1-BP38 protein) (Heterochromatin protein 2) (X-linked nuclear protein)	6	6	4	12	18	3	5	4	8	6	-0.785035	0.162531	0.578897
MMTA2_MOUSE	Mmtag2	Multiple myeloma tumor-associated protein 2 homolog	5	15	17	14	23	3	6	14	10	11	-0.671347	0.226892	0.578897
VIR_MOUSE	Virma Kiaa1429	Protein virilizer homolog	11	9	1	7	18	4	2	1	10	7	-0.839236	0.202625	0.578897
BUD31_MOUSE	Bud31	Protein BUD31 homolog (Protein G10 homolog)	32	29	42	22	25	20	25	27	21	17	-0.39951	0.250656	0.578897
CDCA2_MOUSE	Cdca2	Cell division cycle-associated protein 2	10	9	5	6	9	4	3	8	4	4	-0.659316	0.184263	0.578897
SRSF9_MOUSE	Srsf9 Sfrs9	Serine/arginine-rich splicing factor 9 (Splicing factor, arginine/serine-rich 9)	24	22	6	10	13	10	20	1	10	3	-0.743536	0.170947	0.578897
NKRF_MOUSE	Nkrf Nrf	NF-kappa-B-repressing factor (NFkB-repressing factor) (Transcription factor NRF)	10	10	4	5	8	7	6	5	2	2	-0.679964	0.17607	0.578897
CXB3_MOUSE	Gjb3 Cxn-31	Gap junction beta-3 protein (Connexin-31) (Cx31)	7	5	18	10	12	7	5	8	7	5	-0.685608	0.183807	0.578897
CBX1_MOUSE	Cbx1 Cbx	Chromobox protein homolog 1 (Heterochromatin protein 1 homolog beta) (HP1 beta) (Heterochromatin protein p25) (M31) (Modifier 1 protein)	18	20	1	4	9	8	9	3	6	4	-0.677167	0.233038	0.578897
IF4A1_MOUSE	Eif4a1 Ddx2a Eif4a	Eukaryotic initiation factor 4A-I (eIF-4A-I) (eIF4A-I) (EC 3.6.4.13) (ATP-dependent RNA helicase eIF4A-1)	18	23	27	12	14	17	14	10	13	10	-0.517293	0.167275	0.578897
NGDN_MOUSE	Ngdn Ngd	Neuroguidin (EIF4E-binding protein)	12	15	11	8	10	7	9	10	6	6	-0.488059	0.235101	0.578897
BUB3_MOUSE	Bub3	Mitotic checkpoint protein BUB3 (WD repeat type I transmembrane protein A72.5)	8	9	6	4	5	6	5	1	5	3	-0.61916	0.22608	0.578897
DYL1_MOUSE	Dynll1 Dlc1 Dncl1 Dnclc1	Dynein light chain 1, cytoplasmic (8 kDa dynein light chain) (DLC8) (Dynein light chain LC8-type 1) (Protein inhibitor of neuronal nitric oxide synthase) (PIN) (mPIN)	17	18	15	10	10	10	13	7	10	6	-0.554879	0.147054	0.578897
PHC1_MOUSE	Phc1 Edr Edr1 Rae28	Polyhomeotic-like protein 1 (mPH1) (Early development regulatory protein 1) (RAE-28)	7	6	1	6	6	3	3	1	4	4	-0.712059	0.216543	0.578897
CFA20_MOUSE	Cfap20 Gtl3	Cilia- and flagella-associated protein 20 (Gene trap locus 3 protein)	12	11	2	3	5	7	5	1	3	3	-0.704032	0.215422	0.578897
RL30_MOUSE	Rpl30	60S ribosomal protein L30	7	11	6	4	6	6	9	1	2	2	-0.732502	0.175256	0.578897
TAF4B_MOUSE	Taf4b Taf2c2 Tafii105	Transcription initiation factor TFIID subunit 4B (Transcription initiation factor TFIID 105 kDa subunit) (TAF(II)105) (TAFII-105) (TAFII105)	2	4	9	5	6	2	2	5	3	3	-0.736836	0.226554	0.578897
RL22L_MOUSE	Rpl22l1	60S ribosomal protein L22-like 1	5	10	24	8	6	5	5	9	7	4	-0.785824	0.169932	0.578897
LARP7_MOUSE	Larp7 D3Wsu161e	La-related protein 7 (La ribonucleoprotein domain family member 7)	2	3	11	16	32	3	2	8	11	6	-1.06484	0.156121	0.578897
TIM23_MOUSE	Timm23 Tim23	Mitochondrial import inner membrane translocase subunit Tim23	2	2	2	1	4	1	1	1	1	1	-1.00717	0.198446	0.578897
GTSE1_MOUSE	Gtse1 B99	G2 and S phase-expressed protein 1 (GTSE-1) (Protein B99)	8	10	3	6	8	5	3	0	6	5	-0.80204	0.140545	0.578897
EDC4_MOUSE	Edc4	Enhancer of mRNA-decapping protein 4	7	6	1	7	10	3	3	0	5	5	-0.884624	0.150295	0.578897
SMC3_MOUSE	Smc3 Bam Bmh Cspg6 Mmip1 Smc3l1 Smcd	Structural maintenance of chromosomes protein 3 (SMC protein 3) (SMC-3) (Basement membrane-associated chondroitin proteoglycan) (Bamacan) (Chondroitin sulfate proteoglycan 6) (Chromosome segregation protein SmcD) (Mad member-interacting protein 1)	2	4	4	1	3	2	3	1	0	1	-0.915829	0.204035	0.578897
DHX33_MOUSE	Dhx33	ATP-dependent RNA helicase DHX33 (EC 3.6.4.13) (DEAH box protein 33)	2	2	3	7	6	2	0	2	5	2	-0.801992	0.249264	0.578897
CLK4_MOUSE	Clk4	Dual specificity protein kinase CLK4 (EC 2.7.12.1) (CDC-like kinase 4)	7	12	1	1	8	6	5	0	3	1	-0.871003	0.205018	0.578897
NXT1_MOUSE	Nxt1	NTF2-related export protein 1	2	4	1	3	6	3	3	0	1	1	-0.939023	0.183657	0.578897
ROAA_MOUSE	Hnrnpab Cbf-a Cgbfa Hnrpab	Heterogeneous nuclear ribonucleoprotein A/B (hnRNP A/B) (CArG-binding factor-A) (CBF-A)	7	11	4	1	1	5	3	0	2	1	-1.01115	0.146711	0.578897
FIP1_MOUSE	Fip1l1	Pre-mRNA 3'-end-processing factor FIP1 (FIP1-like 1 protein)	6	8	4	1	7	7	6	1	0	0	-0.871753	0.21261	0.578897
IF2B_MOUSE	Eif2s2	Eukaryotic translation initiation factor 2 subunit 2 (Eukaryotic translation initiation factor 2 subunit beta) (eIF-2-beta)	3	0	6	0	3	0	0	3	1	1	-1.10115	0.229661	0.578897
PR38B_MOUSE	Prpf38b	Pre-mRNA-splicing factor 38B	9	8	1	1	1	3	5	1	0	0	-1.02522	0.194566	0.578897
RLA0_MOUSE	Rplp0 Arbp	60S acidic ribosomal protein P0 (60S ribosomal protein L10E)	8	9	6	0	2	5	6	0	1	0	-1.0121	0.190851	0.578897
MRT4_MOUSE	Mrto4 Mrt4	mRNA turnover protein 4 homolog (Ribosome assembly factor Mrto4)	7	15	3	0	1	4	5	1	0	0	-1.23992	0.145866	0.578897
MTF2_MOUSE	Mtf2 Pcl2	Metal-response element-binding transcription factor 2 (Metal regulatory transcription factor 2) (Metal-response element DNA-binding protein M96) (Polycomb-like protein 2) (mPCl2) (Zinc-regulated factor 1) (ZiRF1)	2	4	1	1	6	3	2	0	1	0	-1.12754	0.145454	0.578897
RSRC1_MOUSE	Rsrc1 Srrp53	Serine/Arginine-related protein 53 (SRrp53) (Arginine/serine-rich coiled-coil protein 1)	5	4	0	1	2	3	1	0	1	0	-1.10217	0.175864	0.578897
K1C18_MOUSE	Krt18 Kerd Krt1-18	Keratin, type I cytoskeletal 18 (Cytokeratin endo B) (Keratin D) (Cytokeratin-18) (CK-18) (Keratin-18) (K18)	0	0	1	4	6	1	0	0	2	1	-1.36185	0.154239	0.578897
PK1IP_MOUSE	Pak1ip1	p21-activated protein kinase-interacting protein 1 (PAK1-interacting protein 1) (Putative PAK inhibitor Skb15)	2	3	3	0	3	3	1	0	0	1	-1.02162	0.207167	0.578897
DND1_MOUSE	Dnd1 Rbms4 Ter	Dead end protein homolog 1 (RNA-binding motif, single-stranded-interacting protein 4)	4	5	0	0	1	1	2	0	1	0	-1.11368	0.206549	0.578897
RS19_MOUSE	Rps19	40S ribosomal protein S19	3	6	3	0	0	1	3	1	0	0	-1.1018	0.196312	0.578897
CPSF3_MOUSE	Cpsf3 Cpsf73	Cleavage and polyadenylation specificity factor subunit 3 (EC 3.1.27.-) (Cleavage and polyadenylation specificity factor 73 kDa subunit) (CPSF 73 kDa subunit) (mRNA 3'-end-processing endonuclease CPSF-73)	7	7	0	1	1	3	3	0	0	0	-1.25416	0.144798	0.578897
RFA1_MOUSE	Rpa1	Replication protein A 70 kDa DNA-binding subunit (RP-A p70) (Replication factor A protein 1) (RF-A protein 1)	2	6	0	1	0	1	2	0	0	0	-1.33258	0.162256	0.578897
BLM_MOUSE	Blm	Bloom syndrome protein homolog (mBLM) (EC 3.6.4.12) (RecQ helicase homolog)	3	2	0	1	2	0	2	0	1	0	-1.20645	0.186373	0.578897
RS20_MOUSE	Rps20	40S ribosomal protein S20	3	3	2	0	0	1	2	0	0	0	-1.20686	0.193756	0.578897
EF1D_MOUSE	Eef1d	Elongation factor 1-delta (EF-1-delta)	2	2	1	0	1	1	1	0	0	0	-1.29402	0.19628	0.578897
RIOK1_MOUSE	Riok1	Serine/threonine-protein kinase RIO1 (EC 2.7.11.1) (EC 3.6.3.-) (RIO kinase 1)	0	1	2	0	1	1	0	0	0	0	-1.49511	0.197031	0.578897
TGM1_MOUSE	Tgm1	Protein-glutamine gamma-glutamyltransferase K (EC 2.3.2.13) (Epidermal TGase) (Transglutaminase K) (TG(K)) (TGK) (TGase K) (Transglutaminase-1) (TGase-1)	0	0	1	0	3	0	1	0	0	0	-1.52237	0.197097	0.578897
UBP16_MOUSE	Usp16	Ubiquitin carboxyl-terminal hydrolase 16 (EC 3.4.19.12) (Deubiquitinating enzyme 16) (Ubiquitin thioesterase 16) (Ubiquitin-specific-processing protease 16)	0	0	3	0	1	0	0	1	0	0	-1.49883	0.203741	0.578897
GATD1_MOUSE	Gatad1 Odag	GATA zinc finger domain-containing protein 1 (Ocular development-associated gene protein)	2	0	2	0	0	0	1	0	0	0	-1.49212	0.200879	0.578897
EP300_MOUSE	Ep300 P300	Histone acetyltransferase p300 (p300 HAT) (EC 2.3.1.48) (E1A-associated protein p300) (Histone butyryltransferase p300) (EC 2.3.1.-) (Histone crotonyltransferase p300) (EC 2.3.1.-) (Protein 2-hydroxyisobutyryltransferase p300) (EC 2.3.1.-) (Protein propionyltransferase p300) (EC 2.3.1.-)	1	1	0	0	2	0	1	0	0	0	-1.47853	0.200492	0.578897
VRK1_MOUSE	Vrk1	Serine/threonine-protein kinase VRK1 (EC 2.7.11.1) (Serine/threonine-protein kinase 51PK) (Vaccinia-related kinase 1)	5	2	0	0	0	0	2	0	0	0	-1.45935	0.167972	0.578897
EI2BD_MOUSE	Eif2b4 Eif2b Eif2bd Jgr1a	Translation initiation factor eIF-2B subunit delta (eIF-2B GDP-GTP exchange factor subunit delta)	3	1	0	0	0	1	0	0	0	0	-1.44354	0.214402	0.578897
RCOR2_MOUSE	Rcor2	REST corepressor 2 (M-CoREST)	2	0	2	0	0	0	1	0	0	0	-1.49212	0.200879	0.578897
XRCC6_MOUSE	Xrcc6 G22p1 Ku70	X-ray repair cross-complementing protein 6 (EC 3.6.4.-) (EC 4.2.99.-) (5'-deoxyribose-5-phosphate lyase Ku70) (5'-dRP/AP lyase Ku70) (ATP-dependent DNA helicase 2 subunit 1) (ATP-dependent DNA helicase II 70 kDa subunit) (CTC box-binding factor 75 kDa subunit) (CTC75) (CTCBF) (DNA repair protein XRCC6) (Ku autoantigen protein p70 homolog) (Ku70)	1	1	1	0	1	0	1	0	0	0	-1.48156	0.197285	0.578897
ZN431_MOUSE	Znf431 Zfp431 Zfp932	Zinc finger protein 431 (Zinc finger protein 932)	0	0	5	0	0	0	0	1	0	0	-1.81146	0.144117	0.578897
MED29_MOUSE	Med29 Ixl	Mediator of RNA polymerase II transcription subunit 29 (Intersex-like protein) (Mediator complex subunit 29)	0	0	0	1	3	0	0	0	1	0	-1.50088	0.202644	0.578897
AUHM_MOUSE	Auh	Methylglutaconyl-CoA hydratase, mitochondrial (EC 4.2.1.18) (AU-specific RNA-binding enoyl-CoA hydratase) (AU-binding enoyl-CoA hydratase) (muAUH) (Itaconyl-CoA hydratase) (EC 4.2.1.56)	1	2	0	1	0	1	0	0	0	0	-1.46098	0.204638	0.578897
PCNT_MOUSE	Pcnt Pcnt2	Pericentrin	0	1	0	0	0	0	0	0	0	0	-1.35044	0.251072	0.578897
LTV1_MOUSE	Ltv1	Protein LTV1 homolog	0	0	1	0	0	0	0	0	0	0	-1.37543	0.248012	0.578897
MED31_MOUSE	Med31 Soh1	Mediator of RNA polymerase II transcription subunit 31 (Mediator complex subunit 31) (Mediator complex subunit SOH1)	0	0	1	0	0	0	0	0	0	0	-1.37543	0.248012	0.578897
HLTF_MOUSE	Hltf Smarca3 Snf2l3 Zbu1	Helicase-like transcription factor (EC 2.3.2.27) (EC 3.6.4.-) (P113) (RING-type E3 ubiquitin transferase HLTF) (SWI/SNF-related matrix-associated actin-dependent regulator of chromatin subfamily A member 3) (Sucrose nonfermenting protein 2-like 3) (TNF-response element-binding protein)	0	0	1	0	0	0	0	0	0	0	-1.37543	0.248012	0.578897
CLAP1_MOUSE	Clasp1 Kiaa0622	CLIP-associating protein 1 (Cytoplasmic linker-associated protein 1)	0	1	0	0	0	0	0	0	0	0	-1.35044	0.251072	0.578897
TP53B_MOUSE	Tp53bp1 Trp53bp1	TP53-binding protein 1 (53BP1) (p53-binding protein 1) (p53BP1)	0	1	0	0	0	0	0	0	0	0	-1.35044	0.251072	0.578897
BRCA1_MOUSE	Brca1	Breast cancer type 1 susceptibility protein homolog (EC 2.3.2.27) (RING-type E3 ubiquitin transferase BRCA1)	0	1	0	0	0	0	0	0	0	0	-1.35044	0.251072	0.578897
OCC1_MOUSE		Overexpressed in colon carcinoma 1 protein homolog (OCC-1)	0	0	0	1	0	0	0	0	0	0	-1.37543	0.248012	0.578897
AP3B1_MOUSE	Ap3b1	AP-3 complex subunit beta-1 (Adaptor protein complex AP-3 subunit beta-1) (Adaptor-related protein complex 3 subunit beta-1) (Beta-3A-adaptin) (Clathrin assembly protein complex 3 beta-1 large chain)	0	0	0	0	1	0	0	0	0	0	-1.37079	0.248573	0.578897
REEP4_MOUSE	Reep4	Receptor expression-enhancing protein 4	0	1	0	0	0	0	0	0	0	0	-1.35044	0.251072	0.578897
NC2A_MOUSE	Drap1	Dr1-associated corepressor (Dr1-associated protein 1) (Negative cofactor 2-alpha) (NC2-alpha)	1	0	0	0	0	0	0	0	0	0	-1.35476	0.250536	0.578897
SMRCD_MOUSE	Smarcad1 Etl1 Kiaa1122	SWI/SNF-related matrix-associated actin-dependent regulator of chromatin subfamily A containing DEAD/H box 1 (EC 3.6.4.12) (ATP-dependent helicase SMARCAD1) (Enhancer trap locus homolog 1) (Etl-1)	1	0	0	0	0	0	0	0	0	0	-1.35476	0.250536	0.578897
CC127_MOUSE	Ccdc127	Coiled-coil domain-containing protein 127	0	0	0	0	1	0	0	0	0	0	-1.37079	0.248573	0.578897
CDC7_MOUSE	Cdc7 Cdc7l1	Cell division cycle 7-related protein kinase (CDC7-related kinase) (muCdc7) (EC 2.7.11.1)	0	1	0	0	0	0	0	0	0	0	-1.35044	0.251072	0.578897
KCC2A_MOUSE	Camk2a	Calcium/calmodulin-dependent protein kinase type II subunit alpha (CaM kinase II subunit alpha) (CaMK-II subunit alpha) (EC 2.7.11.17)	0	0	1	0	0	0	0	0	0	0	-1.37543	0.248012	0.578897
PHB_MOUSE	Phb	Prohibitin (B-cell receptor-associated protein 32) (BAP 32)	0	0	0	0	1	0	0	0	0	0	-1.37079	0.248573	0.578897
AAAS_MOUSE	Aaas	Aladin (Adracalin)	0	0	1	0	0	0	0	0	0	0	-1.37543	0.248012	0.578897
PAXI1_MOUSE	Paxip1 Ptip	PAX-interacting protein 1 (PAX transactivation activation domain-interacting protein)	0	1	0	0	0	0	0	0	0	0	-1.35044	0.251072	0.578897
KAT2A_MOUSE	Kat2a Gcn5l2	Histone acetyltransferase KAT2A (EC 2.3.1.48) (General control of amino acid synthesis protein 5-like 2) (Histone acetyltransferase GCN5) (MmGCN5) (Histone glutaryltransferase KAT2A) (EC 2.3.1.-) (Histone succinyltransferase KAT2A) (EC 2.3.1.-) (Lysine acetyltransferase 2A)	1	0	0	0	0	0	0	0	0	0	-1.35476	0.250536	0.578897
PRR11_MOUSE	Prr11	Proline-rich protein 11	0	0	1	0	0	0	0	0	0	0	-1.37543	0.248012	0.578897
SYEP_MOUSE	Eprs Qprs	Bifunctional glutamate/proline--tRNA ligase (Bifunctional aminoacyl-tRNA synthetase) [Includes: Glutamate--tRNA ligase (EC 6.1.1.17) (Glutamyl-tRNA synthetase) (GluRS); Proline--tRNA ligase (EC 6.1.1.15) (Prolyl-tRNA synthetase) (ProRS)]	0	0	1	0	0	0	0	0	0	0	-1.37543	0.248012	0.578897
ZBT11_MOUSE	Zbtb11	Zinc finger and BTB domain-containing protein 11	0	0	0	1	0	0	0	0	0	0	-1.37543	0.248012	0.578897
TM201_MOUSE	Tmem201 D4Ertd429e Net5 Samp1	Transmembrane protein 201 (Spindle-associated membrane protein 1)	0	0	0	0	1	0	0	0	0	0	-1.37079	0.248573	0.578897
RT09_MOUSE	Mrps9	28S ribosomal protein S9, mitochondrial (MRP-S9) (S9mt)	0	1	0	0	0	0	0	0	0	0	-1.35044	0.251072	0.578897
TYDP1_MOUSE	Tdp1	Tyrosyl-DNA phosphodiesterase 1 (Tyr-DNA phosphodiesterase 1) (EC 3.1.4.-) (Protein expressed in male leptotene and zygotene spermatocytes 501) (MLZ-501)	0	0	1	0	0	0	0	0	0	0	-1.37543	0.248012	0.578897
TF3C2_MOUSE	Gtf3c2 Kiaa0011	General transcription factor 3C polypeptide 2 (TF3C-beta) (Transcription factor IIIC 110 kDa subunit) (TFIIIC 110 kDa subunit) (TFIIIC110) (Transcription factor IIIC subunit beta)	1	0	0	0	0	0	0	0	0	0	-1.35476	0.250536	0.578897
TIM50_MOUSE	Timm50 Tim50	Mitochondrial import inner membrane translocase subunit TIM50	0	0	0	0	1	0	0	0	0	0	-1.37079	0.248573	0.578897
QCR1_MOUSE	Uqcrc1	Cytochrome b-c1 complex subunit 1, mitochondrial (Complex III subunit 1) (Core protein I) (Ubiquinol-cytochrome-c reductase complex core protein 1)	0	0	1	0	0	0	0	0	0	0	-1.37543	0.248012	0.578897
AIFM1_MOUSE	Aifm1 Aif Pdcd8	Apoptosis-inducing factor 1, mitochondrial (EC 1.1.1.-) (Programmed cell death protein 8)	0	0	0	0	1	0	0	0	0	0	-1.37079	0.248573	0.578897
KDM6B_MOUSE	Kdm6b Jmjd3 Kiaa0346	Lysine-specific demethylase 6B (EC 1.14.11.-) (JmjC domain-containing protein 3) (Jumonji domain-containing protein 3)	0	1	0	0	0	0	0	0	0	0	-1.35044	0.251072	0.578897
MCM4_MOUSE	Mcm4 Cdc21 Mcmd4	DNA replication licensing factor MCM4 (EC 3.6.4.12) (CDC21 homolog) (P1-CDC21)	0	1	0	0	0	0	0	0	0	0	-1.35044	0.251072	0.578897
OSTC_MOUSE	Ostc	Oligosaccharyltransferase complex subunit OSTC	0	0	1	0	0	0	0	0	0	0	-1.37543	0.248012	0.578897
TCPE_MOUSE	Cct5 Ccte Kiaa0098	T-complex protein 1 subunit epsilon (TCP-1-epsilon) (CCT-epsilon)	0	1	0	0	0	0	0	0	0	0	-1.35044	0.251072	0.578897
PDZD4_MOUSE	Pdzd4 Pdzk4 Pdzrn4l Xlu	PDZ domain-containing protein 4 (PDZ domain-containing RING finger protein 4-like protein)	0	0	1	0	0	0	0	0	0	0	-1.37543	0.248012	0.578897
FA98B_MOUSE	Fam98b	Protein FAM98B	1	0	0	0	0	0	0	0	0	0	-1.35476	0.250536	0.578897
YIPF5_MOUSE	Yipf5 Yip1a	Protein YIPF5 (YIP1 family member 5) (YPT-interacting protein 1 A)	0	0	0	1	0	0	0	0	0	0	-1.37543	0.248012	0.578897
TFPT_MOUSE	Tfpt Amida	TCF3 fusion partner homolog (Protein FB1) (Protein amida)	0	0	0	1	0	0	0	0	0	0	-1.37543	0.248012	0.578897
PP2AA_MOUSE	Ppp2ca	Serine/threonine-protein phosphatase 2A catalytic subunit alpha isoform (PP2A-alpha) (EC 3.1.3.16)	0	0	1	0	0	0	0	0	0	0	-1.37543	0.248012	0.578897
DHB12_MOUSE	Hsd17b12 Kik1	Very-long-chain 3-oxoacyl-CoA reductase (EC 1.1.1.330) (17-beta-hydroxysteroid dehydrogenase 12) (17-beta-HSD 12) (3-ketoacyl-CoA reductase) (KAR) (Estradiol 17-beta-dehydrogenase 12) (EC 1.1.1.62) (KIK-I)	0	1	0	0	0	0	0	0	0	0	-1.35044	0.251072	0.578897
ZFP42_MOUSE	Zfp42 Rex-1 Rex1	Zinc finger protein 42 (Zfp-42) (Reduced expression protein 1) (REX-1) (mREX-1)	0	0	0	0	1	0	0	0	0	0	-1.37079	0.248573	0.578897
TCPZ_MOUSE	Cct6a Cct6 Cctz Cctz1	T-complex protein 1 subunit zeta (TCP-1-zeta) (CCT-zeta-1)	0	0	1	0	0	0	0	0	0	0	-1.37543	0.248012	0.578897
ACOD1_MOUSE	Scd1	Acyl-CoA desaturase 1 (EC 1.14.19.1) (Delta(9)-desaturase 1) (Delta-9 desaturase 1) (Fatty acid desaturase 1) (Stearoyl-CoA desaturase 1)	0	1	0	0	0	0	0	0	0	0	-1.35044	0.251072	0.578897
OXA1L_MOUSE	Oxa1l	Mitochondrial inner membrane protein OXA1L (Oxidase assembly 1-like protein) (OXA1-like protein)	1	0	0	0	0	0	0	0	0	0	-1.35476	0.250536	0.578897
UBIP1_MOUSE	Ubp1 Cp2b Nf2d9	Upstream-binding protein 1 (Nuclear factor 2d9) (NF2d9)	1	0	0	0	0	0	0	0	0	0	-1.35476	0.250536	0.578897
MED28_MOUSE	Med28 Fksg20	Mediator of RNA polymerase II transcription subunit 28 (Mediator complex subunit 28)	0	0	0	0	1	0	0	0	0	0	-1.37079	0.248573	0.578897
RTF2_MOUSE	Rtf2 Rtfdc1	Replication termination factor 2 (RTF2) (Replication termination factor 2 domain-containing protein 1)	0	0	1	0	0	0	0	0	0	0	-1.37543	0.248012	0.578897
SMC2_MOUSE	Smc2 Cape Fin16 Smc2l1	Structural maintenance of chromosomes protein 2 (SMC protein 2) (SMC-2) (Chromosome-associated protein E) (FGF-inducible protein 16) (XCAP-E homolog)	1	0	0	0	0	0	0	0	0	0	-1.35476	0.250536	0.578897
KPYM_MOUSE	Pkm Pk3 Pkm2 Pykm	Pyruvate kinase PKM (EC 2.7.1.40) (Pyruvate kinase muscle isozyme)	1	0	0	0	0	0	0	0	0	0	-1.35476	0.250536	0.578897
NUFP2_MOUSE	Nufip2 Kiaa1321	Nuclear fragile X mental retardation-interacting protein 2 (82 kDa FMRP-interacting protein) (82-FIP) (FMRP-interacting protein 2)	1	0	0	0	0	0	0	0	0	0	-1.35476	0.250536	0.578897
LS14B_MOUSE	Lsm14b Fam61b Rap55b	Protein LSM14 homolog B (Protein FAM61B) (RNA-associated protein 55B) (mRAP55B)	0	1	0	0	0	0	0	0	0	0	-1.35044	0.251072	0.578897
CP110_MOUSE	Ccp110 Cep110 Cp110 Kiaa0419	Centriolar coiled-coil protein of 110 kDa (Centrosomal protein of 110 kDa) (Cep110) (Cp110)	0	1	0	0	0	0	0	0	0	0	-1.35044	0.251072	0.578897
RT07_MOUSE	Mrps7	28S ribosomal protein S7, mitochondrial (MRP-S7) (S7mt)	1	0	0	0	0	0	0	0	0	0	-1.35476	0.250536	0.578897
ANXA2_MOUSE	Anxa2 Anx2 Cal1h	Annexin A2 (Annexin II) (Annexin-2) (Calpactin I heavy chain) (Calpactin-1 heavy chain) (Chromobindin-8) (Lipocortin II) (Placental anticoagulant protein IV) (PAP-IV) (Protein I) (p36)	0	0	0	0	1	0	0	0	0	0	-1.37079	0.248573	0.578897
TCPQ_MOUSE	Cct8 Cctq	T-complex protein 1 subunit theta (TCP-1-theta) (CCT-theta)	1	0	0	0	0	0	0	0	0	0	-1.35476	0.250536	0.578897
TF2H3_MOUSE	Gtf2h3	General transcription factor IIH subunit 3 (Basic transcription factor 2 34 kDa subunit) (BTF2 p34) (General transcription factor IIH polypeptide 3) (TFIIH basal transcription factor complex p34 subunit)	1	0	0	0	0	0	0	0	0	0	-1.35476	0.250536	0.578897
CSF1R_MOUSE	Csf1r Csfmr Fms	Macrophage colony-stimulating factor 1 receptor (CSF-1 receptor) (CSF-1-R) (CSF-1R) (M-CSF-R) (EC 2.7.10.1) (Proto-oncogene c-Fms) (CD antigen CD115)	1	0	0	0	0	0	0	0	0	0	-1.35476	0.250536	0.578897
IRAK1_MOUSE	Irak1 Il1rak	Interleukin-1 receptor-associated kinase 1 (IRAK) (IRAK-1) (EC 2.7.11.1) (Pelle-like protein kinase) (mPLK)	1	0	0	0	0	0	0	0	0	0	-1.35476	0.250536	0.578897
BRCA2_MOUSE	Brca2 Fancd1	Breast cancer type 2 susceptibility protein homolog (Fanconi anemia group D1 protein homolog)	0	1	0	0	0	0	0	0	0	0	-1.35044	0.251072	0.578897
EIF3E_MOUSE	Eif3e Eif3s6 Int6	Eukaryotic translation initiation factor 3 subunit E (eIF3e) (Eukaryotic translation initiation factor 3 subunit 6) (MMTV integration site 6) (Mammary tumor-associated protein INT-6) (Viral integration site protein INT-6) (eIF-3 p48)	0	1	0	0	0	0	0	0	0	0	-1.35044	0.251072	0.578897
TERA_MOUSE	Vcp	Transitional endoplasmic reticulum ATPase (TER ATPase) (EC 3.6.4.6) (15S Mg(2+)-ATPase p97 subunit) (Valosin-containing protein) (VCP)	0	0	0	1	0	0	0	0	0	0	-1.37543	0.248012	0.578897
OMA1_MOUSE	Oma1	Metalloendopeptidase OMA1, mitochondrial (EC 3.4.24.-) (Overlapping with the m-AAA protease 1 homolog)	0	0	0	1	0	0	0	0	0	0	-1.37543	0.248012	0.578897
KI21B_MOUSE	Kif21b Kif6	Kinesin-like protein KIF21B (Kinesin-like protein KIF6)	0	0	0	1	0	0	0	0	0	0	-1.37543	0.248012	0.578897
SMC4_MOUSE	Smc4 Capc Smc4l1	Structural maintenance of chromosomes protein 4 (SMC protein 4) (SMC-4) (Chromosome-associated polypeptide C) (XCAP-C homolog)	1	0	0	0	0	0	0	0	0	0	-1.35476	0.250536	0.578897
SQSTM_MOUSE	Sqstm1 A170 STAP	Sequestosome-1 (STONE14) (Ubiquitin-binding protein p62)	0	0	0	0	1	0	0	0	0	0	-1.37079	0.248573	0.578897
GPS2_MOUSE	Gps2	G protein pathway suppressor 2 (GPS-2)	0	1	0	0	0	0	0	0	0	0	-1.35044	0.251072	0.578897
NOB1_MOUSE	Nob1	RNA-binding protein NOB1	0	1	0	0	0	0	0	0	0	0	-1.35044	0.251072	0.578897
SGPL1_MOUSE	Sgpl1 Spl	Sphingosine-1-phosphate lyase 1 (S1PL) (SP-lyase 1) (SPL 1) (mSPL) (EC 4.1.2.27) (Sphingosine-1-phosphate aldolase)	1	0	0	0	0	0	0	0	0	0	-1.35476	0.250536	0.578897
ABCF2_MOUSE	Abcf2	ATP-binding cassette sub-family F member 2	1	0	0	0	0	0	0	0	0	0	-1.35476	0.250536	0.578897
GZF1_MOUSE	Gzf1 Zfp336	GDNF-inducible zinc finger protein 1 (Zinc finger protein 336)	0	1	0	0	0	0	0	0	0	0	-1.35044	0.251072	0.578897
SUCA_MOUSE	Suclg1	Succinate--CoA ligase [ADP/GDP-forming] subunit alpha, mitochondrial (EC 6.2.1.4) (EC 6.2.1.5) (Succinyl-CoA synthetase subunit alpha) (SCS-alpha)	1	0	0	0	0	0	0	0	0	0	-1.35476	0.250536	0.578897
NSD3_MOUSE	Nsd3 Whsc1l1	Histone-lysine N-methyltransferase NSD3 (EC 2.1.1.43) (Nuclear SET domain-containing protein 3) (Wolf-Hirschhorn syndrome candidate 1-like protein 1 homolog) (WHSC1-like protein 1)	1	0	0	0	0	0	0	0	0	0	-1.35476	0.250536	0.578897
CELF1_MOUSE	Celf1 Brunol2 Cugbp Cugbp1	CUGBP Elav-like family member 1 (CELF-1) (50 kDa nuclear polyadenylated RNA-binding protein) (Brain protein F41) (Bruno-like protein 2) (CUG triplet repeat RNA-binding protein 1) (CUG-BP1) (CUG-BP- and ETR-3-like factor 1) (Deadenylation factor CUG-BP) (Deadenylation factor EDEN-BP) (Embryo deadenylation element-binding protein homolog) (EDEN-BP homolog) (RNA-binding protein BRUNOL-2)	1	0	0	0	0	0	0	0	0	0	-1.35476	0.250536	0.578897
CEBPB_MOUSE	Cebpb	CCAAT/enhancer-binding protein beta (C/EBP beta) (AGP/EBP) (Interleukin-6-dependent-binding protein) (IL-6DBP) (Liver-enriched transcriptional activator) (LAP)	1	0	0	0	0	0	0	0	0	0	-1.35476	0.250536	0.578897
OBRG_MOUSE	Leprot Lepr Obr	Leptin receptor gene-related protein (Endospanin-1) (OB-R gene-related protein) (OB-RGRP)	0	0	1	0	0	0	0	0	0	0	-1.37543	0.248012	0.578897
UCHL5_MOUSE	Uchl5 Uch37	Ubiquitin carboxyl-terminal hydrolase isozyme L5 (UCH-L5) (EC 3.4.19.12) (Ubiquitin C-terminal hydrolase UCH37) (Ubiquitin thioesterase L5)	0	0	1	0	0	0	0	0	0	0	-1.37543	0.248012	0.578897
TGS1_MOUSE	Tgs1 Ncoa6ip Pimt	Trimethylguanosine synthase (EC 2.1.1.-) (Nuclear receptor coactivator 6-interacting protein) (PRIP-interacting protein with methyltransferase motif) (PIMT) (PIPMT)	0	1	0	0	0	0	0	0	0	0	-1.35044	0.251072	0.578897
DJC11_MOUSE	Dnajc11	DnaJ homolog subfamily C member 11	0	0	0	0	1	0	0	0	0	0	-1.37079	0.248573	0.578897
NDUA1_MOUSE	Ndufa1	NADH dehydrogenase [ubiquinone] 1 alpha subcomplex subunit 1 (Complex I-MWFE) (CI-MWFE) (NADH-ubiquinone oxidoreductase MWFE subunit)	0	0	0	0	1	0	0	0	0	0	-1.37079	0.248573	0.578897
GWL_MOUSE	Mastl Gw Gwl	Serine/threonine-protein kinase greatwall (GW) (GWL) (EC 2.7.11.1) (Microtubule-associated serine/threonine-protein kinase-like) (MAST-L)	1	0	0	0	0	0	0	0	0	0	-1.35476	0.250536	0.578897
UAP1_MOUSE	Uap1	UDP-N-acetylhexosamine pyrophosphorylase [Includes: UDP-N-acetylgalactosamine pyrophosphorylase (EC 2.7.7.83); UDP-N-acetylglucosamine pyrophosphorylase (EC 2.7.7.23)]	0	0	1	0	0	0	0	0	0	0	-1.37543	0.248012	0.578897
RHG10_MOUSE	Arhgap10	Rho GTPase-activating protein 10 (PH and SH3 domain-containing rhoGAP protein) (PS-GAP) (PSGAP) (Rho-type GTPase-activating protein 10)	0	1	0	0	0	0	0	0	0	0	-1.35044	0.251072	0.578897
CIP2A_MOUSE	Cip2a Kiaa1524	Protein CIP2A (Cancerous inhibitor of PP2A) (p90 autoantigen homolog)	0	0	1	0	0	0	0	0	0	0	-1.37543	0.248012	0.578897
PNKP_MOUSE	Pnkp	Bifunctional polynucleotide phosphatase/kinase (DNA 5'-kinase/3'-phosphatase) (Polynucleotide kinase-3'-phosphatase) [Includes: Polynucleotide 3'-phosphatase (EC 3.1.3.32) (2'(3')-polynucleotidase); Polynucleotide 5'-hydroxyl-kinase (EC 2.7.1.78)]	0	0	1	0	0	0	0	0	0	0	-1.37543	0.248012	0.578897
CHD1L_MOUSE	Chd1l	Chromodomain-helicase-DNA-binding protein 1-like (EC 3.6.4.12)	1	0	0	0	0	0	0	0	0	0	-1.35476	0.250536	0.578897
MOT1_MOUSE	Slc16a1 Mct1	Monocarboxylate transporter 1 (MCT 1) (Solute carrier family 16 member 1)	0	0	0	0	1	0	0	0	0	0	-1.37079	0.248573	0.578897
PWP2A_MOUSE	Pwwp2a Kiaa1935	PWWP domain-containing protein 2A	0	0	0	0	1	0	0	0	0	0	-1.37079	0.248573	0.578897
ZN740_MOUSE	Znf740 Zfp740	Zinc finger protein 740	0	1	0	0	0	0	0	0	0	0	-1.35044	0.251072	0.578897
NFX1_MOUSE	Nfx1	Transcriptional repressor NF-X1 (m-Nfx.1) (EC 2.3.2.-) (Nuclear transcription factor, X box-binding protein 1)	0	1	0	0	0	0	0	0	0	0	-1.35044	0.251072	0.578897
SEH1_MOUSE	Seh1l	Nucleoporin SEH1 (GATOR complex protein SEH1) (Nup107-160 subcomplex subunit SEH1)	1	0	0	0	0	0	0	0	0	0	-1.35476	0.250536	0.578897
UCRI_MOUSE	Uqcrfs1	Cytochrome b-c1 complex subunit Rieske, mitochondrial (EC 7.1.1.8) (Complex III subunit 5) (Cytochrome b-c1 complex subunit 5) (Rieske iron-sulfur protein) (RISP) (Rieske protein UQCRFS1) (Ubiquinol-cytochrome c reductase iron-sulfur subunit) [Cleaved into: Cytochrome b-c1 complex subunit 9 (Su9) (Subunit 9) (8 kDa subunit 9) (Complex III subunit IX) (Cytochrome b-c1 complex subunit 11) (Ubiquino…	0	0	1	0	0	0	0	0	0	0	-1.37543	0.248012	0.578897
TIM_MOUSE	Timeless Tim1 Timeless1	Protein timeless homolog (mTim)	0	1	0	0	0	0	0	0	0	0	-1.35044	0.251072	0.578897
APC7_MOUSE	Anapc7 Apc7	Anaphase-promoting complex subunit 7 (APC7) (Cyclosome subunit 7) (Prediabetic NOD sera-reactive autoantigen)	1	0	0	0	0	0	0	0	0	0	-1.35476	0.250536	0.578897
DYRK3_MOUSE	Dyrk3	Dual specificity tyrosine-phosphorylation-regulated kinase 3 (EC 2.7.12.1)	0	0	0	1	0	0	0	0	0	0	-1.37543	0.248012	0.578897
CAF1A_MOUSE	Chaf1a Caip150	Chromatin assembly factor 1 subunit A (CAF-1 subunit A) (Chromatin assembly factor I p150 subunit) (CAF-I 150 kDa subunit) (CAF-I p150)	0	0	0	0	1	0	0	0	0	0	-1.37079	0.248573	0.578897
GMCL1_MOUSE	Gmcl1 Gcl Gcl1	Germ cell-less protein-like 1 (mGcl-1) (DP-interacting protein) (DIP)	1	0	0	0	0	0	0	0	0	0	-1.35476	0.250536	0.578897
K1958_MOUSE		Uncharacterized protein KIAA1958 homolog	0	1	0	0	0	0	0	0	0	0	-1.35044	0.251072	0.578897
DCMC_MOUSE	Mlycd	Malonyl-CoA decarboxylase, mitochondrial (MCD) (EC 4.1.1.9)	0	1	0	0	0	0	0	0	0	0	-1.35044	0.251072	0.578897
NDUV1_MOUSE	Ndufv1	NADH dehydrogenase [ubiquinone] flavoprotein 1, mitochondrial (EC 1.6.99.3) (EC 7.1.1.2) (Complex I-51kD) (CI-51kD) (NADH-ubiquinone oxidoreductase 51 kDa subunit)	0	0	0	0	1	0	0	0	0	0	-1.37079	0.248573	0.578897
CAF1B_MOUSE	Chaf1b	Chromatin assembly factor 1 subunit B (CAF-1 subunit B) (Chromatin assembly factor I p60 subunit) (CAF-I 60 kDa subunit) (CAF-I p60)	0	0	1	0	0	0	0	0	0	0	-1.37543	0.248012	0.578897
HNRLL_MOUSE	Hnrnpll Hnrpll	Heterogeneous nuclear ribonucleoprotein L-like	0	1	0	0	0	0	0	0	0	0	-1.35044	0.251072	0.578897
PSA6_MOUSE	Psma6	Proteasome subunit alpha type-6 (EC 3.4.25.1) (Macropain iota chain) (Multicatalytic endopeptidase complex iota chain) (Proteasome iota chain)	0	1	0	0	0	0	0	0	0	0	-1.35044	0.251072	0.578897
ZMYM2_MOUSE	Zmym2 Zfp198 Znf198	Zinc finger MYM-type protein 2 (Zinc finger protein 198)	0	1	0	0	0	0	0	0	0	0	-1.35044	0.251072	0.578897
2AAA_MOUSE	Ppp2r1a	Serine/threonine-protein phosphatase 2A 65 kDa regulatory subunit A alpha isoform (PP2A subunit A isoform PR65-alpha) (PP2A subunit A isoform R1-alpha)	0	0	0	0	1	0	0	0	0	0	-1.37079	0.248573	0.578897
RENT1_MOUSE	Upf1 Rent1	Regulator of nonsense transcripts 1 (EC 3.6.4.-) (ATP-dependent helicase RENT1) (Nonsense mRNA reducing factor 1) (NORF1) (Up-frameshift suppressor 1 homolog) (mUpf1)	0	1	0	0	0	0	0	0	0	0	-1.35044	0.251072	0.578897
ATX10_MOUSE	Atxn10 Sca10	Ataxin-10 (Brain protein E46) (Spinocerebellar ataxia type 10 protein homolog)	0	0	1	0	0	0	0	0	0	0	-1.37543	0.248012	0.578897
TCPD_MOUSE	Cct4 Cctd	T-complex protein 1 subunit delta (TCP-1-delta) (A45) (CCT-delta)	0	0	1	0	0	0	0	0	0	0	-1.37543	0.248012	0.578897
LPPRC_MOUSE	Lrpprc Lrp130	Leucine-rich PPR motif-containing protein, mitochondrial (130 kDa leucine-rich protein) (LRP 130) (mLRP130)	1	0	0	0	0	0	0	0	0	0	-1.35476	0.250536	0.578897
HEG1_MOUSE	Heg1	Protein HEG homolog 1	0	0	1	0	0	0	0	0	0	0	-1.37543	0.248012	0.578897
TCPH_MOUSE	Cct7 Ccth	T-complex protein 1 subunit eta (TCP-1-eta) (CCT-eta)	0	1	0	0	0	0	0	0	0	0	-1.35044	0.251072	0.578897
PTTG1_MOUSE	Pttg1 Pttg	Securin (Pituitary tumor-transforming gene 1 protein)	1	0	0	0	0	0	0	0	0	0	-1.35476	0.250536	0.578897
LTOR5_MOUSE	Lamtor5 Hbxip Xip	Ragulator complex protein LAMTOR5 (Late endosomal/lysosomal adaptor and MAPK and MTOR activator 5)	0	1	0	0	0	0	0	0	0	0	-1.35044	0.251072	0.578897
TBB4A_MOUSE	Tubb4a Tubb4	Tubulin beta-4A chain (Tubulin beta-4 chain)	42	38	21	15	20	30	35	8	14	9	-0.480263	0.254737	0.584953
IF1AX_MOUSE	Eif1ax Eif1ay	Eukaryotic translation initiation factor 1A, X-chromosomal (eIF-1A X isoform) (Eukaryotic translation initiation factor 4C) (eIF-4C)	5	6	17	6	7	3	1	13	3	2	-0.792482	0.254245	0.584953
CDK13_MOUSE	Cdk13 Cdc2l5 Kiaa1791	Cyclin-dependent kinase 13 (EC 2.7.11.22) (EC 2.7.11.23) (CDC2-related protein kinase 5) (Cell division cycle 2-like protein kinase 5) (Cell division protein kinase 13)	8	9	1	2	2	3	6	0	1	2	-0.776572	0.257069	0.588308
TOM22_MOUSE	Tomm22 Tom22	Mitochondrial import receptor subunit TOM22 homolog (Translocase of outer membrane 22 kDa subunit homolog)	3	4	3	2	4	2	2	2	1	2	-0.739795	0.258441	0.590455
DDX41_MOUSE	Ddx41	Probable ATP-dependent RNA helicase DDX41 (EC 3.6.4.13) (DEAD box protein 41)	62	84	43	42	58	53	55	45	34	39	-0.287408	0.259817	0.591419
U2AFM_MOUSE	Zrsr2 U2af1-rs2 U2af1l2 U2af1rs2	U2 small nuclear ribonucleoprotein auxiliary factor 35 kDa subunit-related protein 2 (CCCH type zinc finger, RNA-binding motif and serine/arginine rich protein 2) (U2(RNU2) small nuclear RNA auxiliary factor 1-like 2) (U2AF35-related protein) (URP)	14	16	2	2	3	2	7	1	4	6	-0.729025	0.259826	0.591419
SUZ12_MOUSE	Suz12 D11Ertd530e Kiaa0160	Polycomb protein Suz12 (Suppressor of zeste 12 protein homolog)	9	13	1	5	6	8	7	1	4	0	-0.710768	0.261526	0.593166
RBM25_MOUSE	Rbm25	RNA-binding protein 25 (RNA-binding motif protein 25)	241	250	189	218	221	193	198	127	218	190	-0.228372	0.264154	0.597451
PRC1_MOUSE	Prc1	Protein regulator of cytokinesis 1	18	14	10	7	10	13	12	3	5	8	-0.483076	0.263959	0.597451
MCM10_MOUSE	Mcm10	Protein MCM10 homolog	2	2	3	2	4	1	1	1	2	2	-0.799485	0.266322	0.600107
LA_MOUSE	Ssb Ss-b	Lupus La protein homolog (La autoantigen homolog) (La ribonucleoprotein)	3	1	4	1	1	1	2	0	1	1	-0.901406	0.266649	0.600107
SMCE1_MOUSE	Smarce1 Baf57	SWI/SNF-related matrix-associated actin-dependent regulator of chromatin subfamily E member 1 (BRG1-associated factor 57) (BAF57)	10	9	8	13	12	7	5	11	7	5	-0.507501	0.267248	0.600634
RS12_MOUSE	Rps12	40S ribosomal protein S12	4	4	0	0	1	1	1	0	1	1	-0.962779	0.268809	0.603379
LAP2A_MOUSE	Tmpo Lap2	Lamina-associated polypeptide 2, isoforms alpha/zeta (Thymopoietin isoforms alpha/zeta) (TP alpha/zeta)	82	75	9	18	17	40	45	7	16	13	-0.649828	0.270651	0.604464
K22E_MOUSE	Krt2 K2e Krt2-17 Krt2a	Keratin, type II cytoskeletal 2 epidermal (Cytokeratin-2e) (CK-2e) (Epithelial keratin-2e) (Keratin-2 epidermis) (Keratin-2e) (K2e) (Type-II keratin Kb2)	1	2	1	5	7	2	3	0	3	1	-0.814263	0.270583	0.604464
NVL_MOUSE	Nvl	Nuclear valosin-containing protein-like (NVLp) (Nuclear VCP-like protein)	34	25	3	0	2	10	16	1	0	0	-1.17538	0.270563	0.604464
TET1_MOUSE	Tet1 Cxxc6 Kiaa1676	Methylcytosine dioxygenase TET1 (EC 1.14.11.n2) (CXXC-type zinc finger protein 6) (Ten-eleven translocation 1 gene protein homolog)	19	18	3	2	2	9	11	1	2	1	-0.790902	0.278272	0.617624
SRSF7_MOUSE	Srsf7 Sfrs7	Serine/arginine-rich splicing factor 7 (Splicing factor, arginine/serine-rich 7)	47	36	16	22	26	23	20	7	25	28	-0.429145	0.276927	0.617624
RS24_MOUSE	Rps24	40S ribosomal protein S24	13	19	34	6	5	12	5	21	2	2	-0.776786	0.278231	0.617624
RS15_MOUSE	Rps15 Rig	40S ribosomal protein S15 (RIG protein)	5	5	5	0	0	1	0	5	0	0	-1.04973	0.277412	0.617624
NKTR_MOUSE	Nktr	NK-tumor recognition protein (NK-TR protein) (Natural-killer cells cyclophilin-related protein) (Peptidyl-prolyl cis-trans isomerase NKTR) (PPIase) (EC 5.2.1.8)	4	2	0	2	2	2	2	0	0	1	-0.880663	0.279343	0.618445
PWP1_MOUSE	Pwp1	Periodic tryptophan protein 1 homolog	5	4	1	1	1	0	5	0	1	0	-0.892192	0.282079	0.622955
RIOX1_MOUSE	Riox1 Mapjd No66 MNCb-7109	Ribosomal oxygenase 1 (Bifunctional lysine-specific demethylase and histidyl-hydroxylase NO66) (EC 1.14.11.-) (EC 1.14.11.27) (Histone lysine demethylase NO66)	5	8	0	6	10	1	2	1	6	6	-0.740396	0.284703	0.626418
N42L2_MOUSE	N4bp2l2 Pfaap5	NEDD4-binding protein 2-like 2 (Phosphonoformate immuno-associated protein 5 homolog)	9	9	1	0	2	3	5	0	2	1	-0.805626	0.284658	0.626418
CHD4_MOUSE	Chd4	Chromodomain-helicase-DNA-binding protein 4 (CHD-4) (EC 3.6.4.12)	65	85	30	51	58	44	47	40	52	38	-0.302934	0.287484	0.630976
AKP8L_MOUSE	Akap8l Nakap Nakap95	A-kinase anchor protein 8-like (AKAP8-like protein) (Neighbor of A-kinase-anchoring protein 95) (Neighbor of AKAP95)	1	4	1	0	1	1	0	1	1	0	-0.990085	0.288011	0.631355
XRN2_MOUSE	Xrn2 Dhm1	5'-3' exoribonuclease 2 (EC 3.1.13.-) (Protein Dhm1)	15	15	7	11	15	11	7	14	6	5	-0.466012	0.289137	0.632531
SUGP1_MOUSE	Sugp1 Sf4	SURP and G-patch domain-containing protein 1 (Splicing factor 4)	7	6	2	7	9	3	9	0	5	3	-0.619343	0.290264	0.633708
CCNT1_MOUSE	Ccnt1	Cyclin-T1 (CycT1) (Cyclin-T)	17	19	4	20	17	9	8	1	18	13	-0.587324	0.292599	0.637485
SNR40_MOUSE	Snrnp40 Wdr57	U5 small nuclear ribonucleoprotein 40 kDa protein (U5 snRNP 40 kDa protein) (WD repeat-containing protein 57)	93	109	81	56	63	62	69	61	59	68	-0.255236	0.294192	0.638611
TRA2A_MOUSE	Tra2a	Transformer-2 protein homolog alpha (TRA-2 alpha) (TRA2-alpha) (Transformer-2 protein homolog A)	12	9	6	24	20	8	8	5	15	12	-0.541847	0.293868	0.638611
1433T_MOUSE	Ywhaq	14-3-3 protein theta (14-3-3 protein tau)	1	1	2	0	1	1	1	0	0	0	-1.08237	0.294081	0.638611
HIRA_MOUSE	Hira Tuple1	Protein HIRA (TUP1-like enhancer of split protein 1)	1	1	1	1	1	0	1	0	1	0	-1.0713	0.295591	0.640527
RPB4_MOUSE	Polr2d	DNA-directed RNA polymerase II subunit RPB4 (RNA polymerase II subunit B4) (DNA-directed RNA polymerase II subunit D)	0	0	2	0	3	0	1	0	0	1	-1.10704	0.299852	0.648096
DNM3A_MOUSE	Dnmt3a	DNA (cytosine-5)-methyltransferase 3A (Dnmt3a) (EC 2.1.1.37) (DNA methyltransferase MmuIIIA) (DNA MTase MmuIIIA) (M.MmuIIIA)	4	1	0	0	2	1	0	0	0	2	-0.988488	0.302316	0.652269
ILF3_MOUSE	Ilf3	Interleukin enhancer-binding factor 3	84	73	31	40	56	49	73	24	38	35	-0.330528	0.303059	0.65308
HASP_MOUSE	Haspin Gsg2	Serine/threonine-protein kinase haspin (EC 2.7.11.1) (Germ cell-specific gene 2 protein) (Haploid germ cell-specific nuclear protein kinase)	1	1	0	2	1	0	0	0	1	1	-1.0537	0.306033	0.656641
MCM3_MOUSE	Mcm3 Mcmd Mcmd3	DNA replication licensing factor MCM3 (EC 3.6.4.12) (DNA polymerase alpha holoenzyme-associated protein P1) (P1-MCM3)	2	1	0	0	2	0	2	0	0	0	-1.07001	0.306103	0.656641
NAT10_MOUSE	Nat10 Kiaa1709	RNA cytidine acetyltransferase (EC 2.3.1.-) (18S rRNA cytosine acetyltransferase) (N-acetyltransferase 10)	68	66	122	62	84	44	45	92	59	46	-0.42578	0.307773	0.657931
TAF6_MOUSE	Taf6 Taf2e	Transcription initiation factor TFIID subunit 6 (Transcription initiation factor TFIID 70 kDa subunit) (TAF(II)70) (TAFII-70) (TAFII70) (Transcription initiation factor TFIID 80 kDa subunit) (TAF(II)80) (TAFII-80) (TAFII80) (p80)	29	26	73	35	48	29	30	35	36	26	-0.431943	0.310484	0.657931
TAF7_MOUSE	Taf7 Taf2f	Transcription initiation factor TFIID subunit 7 (RNA polymerase II TBP-associated factor subunit F) (Transcription initiation factor TFIID 55 kDa subunit) (TAF(II)55) (TAFII-55) (TAFII55)	2	6	7	2	4	2	3	1	5	2	-0.634456	0.310401	0.657931
MED8_MOUSE	Med8 MNCb-2386	Mediator of RNA polymerase II transcription subunit 8 (Activator-recruited cofactor 32 kDa component) (ARC32) (Mediator complex subunit 8)	2	1	1	7	6	3	1	1	2	3	-0.731308	0.310999	0.658238
RL22_MOUSE	Rpl22	60S ribosomal protein L22 (Heparin-binding protein HBp15)	22	23	32	14	16	18	19	20	14	8	-0.39786	0.313098	0.660812
NU155_MOUSE	Nup155	Nuclear pore complex protein Nup155 (155 kDa nucleoporin) (Nucleoporin Nup155)	4	2	3	0	1	1	1	3	0	0	-0.839223	0.315132	0.663039
ADT2_MOUSE	Slc25a5 Ant2	ADP/ATP translocase 2 (ADP,ATP carrier protein 2) (Adenine nucleotide translocator 2) (ANT 2) (Solute carrier family 25 member 5) [Cleaved into: ADP/ATP translocase 2, N-terminally processed]	71	69	48	50	66	57	61	19	57	48	-0.300776	0.316974	0.663895
TOPRS_MOUSE	Topors	E3 ubiquitin-protein ligase Topors (EC 2.3.2.27) (RING-type E3 ubiquitin transferase Topors) (SUMO1-protein E3 ligase Topors) (Topoisomerase I-binding RING finger protein) (Topoisomerase I-binding arginine/serine-rich protein) (Tumor suppressor p53-binding protein 3) (p53-binding protein 3) (p53BP3)	4	3	3	3	1	4	0	0	2	2	-0.71944	0.317541	0.663895
CPSF4_MOUSE	Cpsf4 Cpsf30	Cleavage and polyadenylation specificity factor subunit 4 (Cleavage and polyadenylation specificity factor 30 kDa subunit) (CPSF 30 kDa subunit) (Clipper homolog) (Clipper/CPSF 30K)	3	4	1	1	2	2	3	0	0	1	-0.771844	0.318147	0.663895
RUXG_MOUSE	Snrpg	Small nuclear ribonucleoprotein G (snRNP-G) (Sm protein G) (Sm-G) (SmG)	5	3	0	1	1	1	2	2	0	0	-0.831771	0.318055	0.663895
PABP2_MOUSE	Pabpn1 Pab2 Pabp2	Polyadenylate-binding protein 2 (PABP-2) (Poly(A)-binding protein 2) (Nuclear poly(A)-binding protein 1) (Poly(A)-binding protein II) (PABII) (Polyadenylate-binding nuclear protein 1)	35	28	7	8	7	14	14	9	11	8	-0.474153	0.322771	0.668365
EWS_MOUSE	Ewsr1 Ews Ewsh	RNA-binding protein EWS	31	34	16	25	38	22	18	8	28	29	-0.39308	0.323293	0.668365
SRBD1_MOUSE	Srbd1	S1 RNA-binding domain-containing protein 1	3	3	1	1	3	0	3	0	1	2	-0.763861	0.323792	0.668619
SMC6_MOUSE	Smc6 Kiaa4103 Smc6l1	Structural maintenance of chromosomes protein 6 (SMC protein 6) (SMC-6) (mSMC6)	1	3	0	1	0	0	0	0	1	1	-1.01622	0.326272	0.670451
RL37A_MOUSE	Rpl37a	60S ribosomal protein L37a	15	12	13	3	2	10	9	7	1	1	-0.629296	0.329167	0.67502
NOL10_MOUSE	Nol10 Gm67	Nucleolar protein 10	20	21	29	15	22	16	10	24	15	12	-0.401959	0.331026	0.678051
DSRAD_MOUSE	Adar	Double-stranded RNA-specific adenosine deaminase (DRADA) (EC 3.5.4.37) (RNA adenosine deaminase 1)	1	4	0	0	0	1	1	0	0	0	-1.02389	0.332497	0.678323
PDS5A_MOUSE	Pds5a Kiaa0648	Sister chromatid cohesion protein PDS5 homolog A	3	2	0	0	0	2	0	0	0	0	-1.02541	0.332683	0.678323
THOC5_MOUSE	Thoc5 Fmip Kiaa0983	THO complex subunit 5 homolog (Fms-interacting protein) (FMIP)	50	55	9	6	14	31	37	1	8	2	-0.734574	0.333593	0.679399
ML12B_MOUSE	Myl12b Mrlc2 Mylc2b	Myosin regulatory light chain 12B (Myosin regulatory light chain 2-B, smooth muscle isoform) (Myosin regulatory light chain 20 kDa) (MLC20) (Myosin regulatory light chain MRLC2)	5	4	10	11	16	12	8	3	7	3	-0.532102	0.334442	0.679436
NFL_MOUSE	Nefl Nf68 Nfl	Neurofilament light polypeptide (NF-L) (68 kDa neurofilament protein) (Neurofilament triplet L protein)	0	0	1	1	1	1	0	0	0	0	-1.15801	0.334756	0.679436
SSBP_MOUSE	Ssbp1	Single-stranded DNA-binding protein, mitochondrial (Mt-SSB) (MtSSB)	0	0	1	1	1	1	0	0	0	0	-1.15801	0.334756	0.679436
RFC3_MOUSE	Rfc3	Replication factor C subunit 3 (Activator 1 38 kDa subunit) (A1 38 kDa subunit) (Activator 1 subunit 3) (Replication factor C 38 kDa subunit) (RF-C 38 kDa subunit) (RFC38)	11	6	5	0	3	5	8	0	1	1	-0.706548	0.336415	0.681416
SALL1_MOUSE	Sall1 Sal3	Sal-like protein 1 (Zinc finger protein Spalt-3) (Sal-3) (mSal-3)	10	9	0	1	3	7	5	0	0	0	-0.864042	0.336497	0.681416
MATR3_MOUSE	Matr3	Matrin-3	74	89	67	47	64	53	60	42	63	59	-0.234857	0.336991	0.68164
H4_MOUSE	H4c1 Hist1h4a; H4c2 H4-53 Hist1h4b; H4c3 H4-12 Hist1h4c; H4c4 Hist1h4d; H4c6 Hist1h4f; H4c8 Hist1h4h; H4c9 Hist1h4i; H4c11 Hist1h4j; H4c12 Hist1h4k; Hist1h4m; H4c14 Hist2h4 Hist2h4a; H4f16 Hist4h4	Histone H4	416	518	101	195	241	317	346	111	165	139	-0.387405	0.338359	0.682931
RMXL1_MOUSE	Rbmxl1 Rbmxrt	RNA binding motif protein, X-linked-like-1 (Heterogeneous nuclear ribonucleoprotein G-like 1) (RNA binding motif protein, X chromosome retrogene)	160	147	74	113	105	103	107	48	114	104	-0.271042	0.338788	0.682948
RTRAF_MOUSE	RTRAF	RNA transcription, translation and transport factor protein	0	1	1	0	1	0	1	0	0	0	-1.14051	0.340588	0.685024
SFXN1_MOUSE	Sfxn1	Sideroflexin-1	0	0	1	1	1	0	0	0	0	1	-1.14076	0.340503	0.685024
DHX8_MOUSE	Dhx8	ATP-dependent RNA helicase DHX8 (EC 3.6.4.13) (DEAH box protein 8)	52	73	39	29	35	43	52	30	33	22	-0.282606	0.341767	0.685372
SAFB2_MOUSE	Safb2	Scaffold attachment factor B2 (SAF-B2)	35	35	14	40	66	26	23	7	47	30	-0.483683	0.342029	0.685372
MED4_MOUSE	Med4 Vdrip	Mediator of RNA polymerase II transcription subunit 4 (Mediator complex subunit 4)	4	4	5	5	11	3	2	2	8	4	-0.561132	0.342156	0.685372
WDR83_MOUSE	Wdr83 Morg1	WD repeat domain-containing protein 83 (Mitogen-activated protein kinase organizer 1) (MAPK organizer 1)	17	18	18	10	11	12	17	11	8	8	-0.359289	0.343128	0.686256
RS8_MOUSE	Rps8	40S ribosomal protein S8	24	29	43	17	23	15	17	31	14	20	-0.408445	0.344426	0.687315
HIG1A_MOUSE	Higd1a Hig1	HIG1 domain family member 1A, mitochondrial (Hypoxia-inducible gene 1 protein)	1	0	0	1	1	0	0	0	1	0	-1.1266	0.345254	0.688188
THOC2_MOUSE	Thoc2	THO complex subunit 2 (Tho2)	54	57	13	10	16	38	46	1	3	3	-0.733129	0.346831	0.689788
RS6_MOUSE	Rps6	40S ribosomal protein S6 (Phosphoprotein NP33)	25	27	17	26	27	17	27	10	20	22	-0.312711	0.352196	0.694408
FBX11_MOUSE	Fbxo11	F-box only protein 11	1	1	1	0	0	0	0	0	1	0	-1.10826	0.351492	0.694408
RFA2_MOUSE	Rpa2 Rpa34	Replication protein A 32 kDa subunit (RP-A p32) (Replication factor A protein 2) (RF-A protein 2) (Replication protein A 34 kDa subunit) (RP-A p34)	1	2	0	0	0	0	1	0	0	0	-1.10362	0.353056	0.694408
RPR1B_MOUSE	Rprd1b Crept	Regulation of nuclear pre-mRNA domain-containing protein 1B (Cell cycle-related and expression-elevated protein in tumor)	1	2	0	0	0	0	1	0	0	0	-1.10362	0.353056	0.694408
RS10_MOUSE	Rps10	40S ribosomal protein S10	1	2	0	0	0	0	1	0	0	0	-1.10362	0.353056	0.694408
CC137_MOUSE	Ccdc137	Coiled-coil domain-containing protein 137	1	2	0	0	0	0	1	0	0	0	-1.10362	0.353056	0.694408
RPN1_MOUSE	Rpn1	Dolichyl-diphosphooligosaccharide--protein glycosyltransferase subunit 1 (Dolichyl-diphosphooligosaccharide--protein glycosyltransferase 67 kDa subunit) (Ribophorin I) (RPN-I) (Ribophorin-1)	2	1	0	0	0	1	0	0	0	0	-1.10212	0.353559	0.694631
NOP9_MOUSE	Nop9	Nucleolar protein 9 (Pumilio domain-containing protein NOP9)	0	2	0	0	1	0	0	1	0	0	-1.09017	0.357688	0.700424
HELLS_MOUSE	Hells Lsh Pasg	Lymphocyte-specific helicase (EC 3.6.4.-) (Proliferation-associated SNF2-like protein)	24	39	8	3	7	15	20	4	9	4	-0.542931	0.361005	0.705367
VRK3_MOUSE	Vrk3	Inactive serine/threonine-protein kinase VRK3 (Serine/threonine-protein pseudokinase VRK3) (Vaccinia-related kinase 3)	12	5	0	0	2	4	5	0	1	0	-0.820274	0.362685	0.707096
TBB5_MOUSE	Tubb5	Tubulin beta-5 chain	54	48	26	23	27	44	45	12	20	17	-0.341787	0.364164	0.707424
GRN_MOUSE	Grn	Progranulin (PGRN) (Acrogranin) (Epithelin/granulin precursor) (Glycoprotein of 88 Kda) (GP88) (Glycoprotein 88) (PC cell-derived growth factor) (PCDGF) (Proepithelin) (PEPI) [Cleaved into: Paragranulin; Granulin-1; Granulin-2; Granulin-3; Granulin-4; Granulin-5; Granulin-6; Granulin-7]	4	5	4	4	4	2	4	3	3	2	-0.520375	0.364295	0.707424
ANLN_MOUSE	Anln	Anillin	0	0	1	3	2	0	1	0	1	1	-0.877211	0.367115	0.71106
MPP8_MOUSE	Mphosph8 Mpp8	M-phase phosphoprotein 8	22	13	2	3	9	9	10	1	6	6	-0.52406	0.371209	0.715099
HS90A_MOUSE	Hsp90aa1 Hsp86 Hsp86-1 Hspca	Heat shock protein HSP 90-alpha (Heat shock 86 kDa) (HSP 86) (HSP86) (Tumor-specific transplantation 86 kDa antigen) (TSTA)	9	11	8	3	7	7	12	3	4	1	-0.470956	0.370993	0.715099
ODFP2_MOUSE	Odf2 Odf84	Outer dense fiber protein 2 (84 kDa outer dense fiber protein) (Cenexin) (Outer dense fiber of sperm tails protein 2)	4	2	1	1	1	3	2	0	0	0	-0.747059	0.372119	0.716077
SPF45_MOUSE	Rbm17 Spf45	Splicing factor 45 (45 kDa-splicing factor) (RNA-binding motif protein 17)	84	80	19	90	97	70	70	6	59	59	-0.485929	0.373336	0.716098
RS2_MOUSE	Rps2 Llrep3 Rps4	40S ribosomal protein S2 (40S ribosomal protein S4) (Protein LLRep3)	11	13	21	4	3	10	14	7	3	2	-0.533656	0.373047	0.716098
CCNT2_MOUSE	Ccnt2	Cyclin-T2 (CycT2)	1	2	1	1	1	1	1	0	1	0	-0.835886	0.372675	0.716098
WBP4_MOUSE	Wbp4 Fbp21 Fnbp21	WW domain-binding protein 4 (WBP-4) (Formin-binding protein 21) (WW domain-containing-binding protein 4)	3	2	0	1	3	2	2	1	0	0	-0.736679	0.373749	0.716117
SFSWA_MOUSE	Sfswap Sfrs8 Srsf8 Swap	Splicing factor, suppressor of white-apricot homolog (Splicing factor, arginine/serine-rich 8) (Suppressor of white apricot protein homolog)	45	43	9	14	25	36	33	1	7	15	-0.542702	0.377303	0.722149
PB1_MOUSE	Pbrm1 Baf180 Pb1	Protein polybromo-1 (BRG1-associated factor 180) (BAF180)	3	8	16	14	23	5	0	18	9	6	-0.658126	0.378709	0.723731
KIF2B_MOUSE	Kif2b	Kinesin-like protein KIF2B	2	0	4	0	0	2	1	0	0	0	-0.89486	0.3795	0.724019
TBB2B_MOUSE	Tubb2b	Tubulin beta-2B chain	43	40	19	16	19	34	35	8	16	11	-0.366969	0.380587	0.725315
NCOA5_MOUSE	Ncoa5	Nuclear receptor coactivator 5 (NCoA-5) (Coactivator independent of AF-2) (CIA)	40	43	10	34	47	29	27	3	31	33	-0.455785	0.381737	0.72673
NOL6_MOUSE	Nol6	Nucleolar protein 6 (Nucleolar RNA-associated protein) (Nrap)	31	33	23	7	13	13	16	28	8	6	-0.450949	0.383065	0.728479
SMD1_MOUSE	Snrpd1	Small nuclear ribonucleoprotein Sm D1 (Sm-D1) (Sm-D autoantigen) (snRNP core protein D1)	28	29	18	9	13	20	19	12	12	11	-0.319684	0.388036	0.734011
ZN219_MOUSE	Znf219 Zfp219	Zinc finger protein 219	3	7	0	5	5	2	4	2	3	2	-0.54317	0.387742	0.734011
VDAC1_MOUSE	Vdac1 Vdac5	Voltage-dependent anion-selective channel protein 1 (VDAC-1) (mVDAC1) (Outer mitochondrial membrane protein porin 1) (Plasmalemmal porin) (Voltage-dependent anion-selective channel protein 5) (VDAC-5) (mVDAC5)	1	3	0	0	2	1	2	0	0	0	-0.830912	0.388778	0.734634
PARP2_MOUSE	Parp2 Adprt2 Adprtl2 Aspartl2	Poly [ADP-ribose] polymerase 2 (PARP-2) (mPARP-2) (EC 2.4.2.30) (ADP-ribosyltransferase diphtheria toxin-like 2) (ARTD2) (DNA ADP-ribosyltransferase PARP2) (EC 2.4.2.-) (NAD(+) ADP-ribosyltransferase 2) (ADPRT-2) (Poly[ADP-ribose] synthase 2) (pADPRT-2) (Protein poly-ADP-ribosyltransferase PARP2) (EC 2.4.2.-)	5	1	2	2	3	4	1	2	1	0	-0.625267	0.391662	0.738514
PQBP1_MOUSE	Pqbp1 Npw38	Polyglutamine-binding protein 1 (PQBP-1) (38 kDa nuclear protein containing a WW domain) (Npw38) (Polyglutamine tract-binding protein 1)	17	22	14	18	20	12	17	7	17	18	-0.311861	0.392763	0.739807
DAXX_MOUSE	Daxx	Death domain-associated protein 6 (Daxx)	2	0	0	4	3	1	0	0	2	2	-0.751479	0.39319	0.73983
HDGR2_MOUSE	Hdgfl2 Hdgfrp2	Hepatoma-derived growth factor-related protein 2 (HRP-2)	7	4	1	13	10	7	5	0	6	6	-0.549895	0.394702	0.740326
RPAB3_MOUSE	Polr2h	DNA-directed RNA polymerases I, II, and III subunit RPABC3 (RNA polymerases I, II, and III subunit ABC3) (DNA-directed RNA polymerase II subunit H) (RPB17) (RPB8 homolog)	4	4	2	1	2	4	2	0	0	2	-0.616564	0.39409	0.740326
CDC5L_MOUSE	Cdc5l Kiaa0432	Cell division cycle 5-like protein (Cdc5-like protein)	169	201	110	124	143	119	125	100	143	134	-0.186442	0.395847	0.740912
SSRP1_MOUSE	Ssrp1	FACT complex subunit SSRP1 (Facilitates chromatin transcription complex subunit SSRP1) (Recombination signal sequence recognition protein 1) (Structure-specific recognition protein 1) (T160)	16	16	1	2	11	9	8	4	7	2	-0.509049	0.395635	0.740912
PRP6_MOUSE	Prpf6	Pre-mRNA-processing factor 6 (PRP6 homolog) (U5 snRNP-associated 102 kDa protein) (U5-102 kDa protein)	87	82	90	43	44	74	82	59	28	28	-0.3258	0.396964	0.741443
RL9_MOUSE	Rpl9	60S ribosomal protein L9	5	9	0	0	2	3	5	0	1	0	-0.715899	0.402342	0.74913
SPF27_MOUSE	Bcas2 Dam1	Pre-mRNA-splicing factor SPF27 (Breast carcinoma-amplified sequence 2 homolog) (DNA amplified in mammary carcinoma 1 protein)	55	65	54	42	51	44	40	42	44	49	-0.217255	0.403615	0.750703
MTA2_MOUSE	Mta2 Mta1l1	Metastasis-associated protein MTA2 (Metastasis-associated 1-like 1)	25	28	8	9	17	18	21	8	13	5	-0.361545	0.40403	0.750703
RL32_MOUSE	Rpl32	60S ribosomal protein L32	11	8	14	1	2	8	3	8	2	2	-0.554748	0.406013	0.753381
TDH_MOUSE	Tdh	L-threonine 3-dehydrogenase, mitochondrial (EC 1.1.1.103)	3	2	2	0	3	3	2	0	0	1	-0.658705	0.407428	0.754654
IF2P_MOUSE	Eif5b If2	Eukaryotic translation initiation factor 5B (eIF-5B) (EC 3.6.5.3) (Translation initiation factor IF-2)	39	32	34	138	159	42	35	30	91	86	-0.502937	0.40899	0.755189
K2C1B_MOUSE	Krt77 Krt1b	Keratin, type II cytoskeletal 1b (Cytokeratin-1B) (CK-1B) (Embryonic type II keratin-1) (Keratin-77) (K77) (Type-II keratin Kb39)	2	5	2	7	10	4	4	1	7	2	-0.516784	0.40863	0.755189
TOP2B_MOUSE	Top2b	DNA topoisomerase 2-beta (EC 5.6.2.2) (DNA topoisomerase II, beta isozyme)	13	13	10	0	6	8	16	1	2	1	-0.599975	0.41358	0.761296
NRF1_MOUSE	Nrf1	Nuclear respiratory factor 1 (NRF-1) (Alpha palindromic-binding protein) (Alpha-pal)	3	3	0	0	0	2	1	0	0	0	-0.7979	0.415415	0.762104
BAP18_MOUSE	Bap18	Chromatin complexes subunit BAP18 (BPTF-associated protein of 18 kDa)	8	11	3	4	5	8	7	3	3	1	-0.436135	0.417937	0.765358
RBIS_MOUSE	Rbis	Ribosomal biogenesis factor	4	3	10	7	4	2	1	5	6	5	-0.499059	0.420564	0.767092
ERR2_MOUSE	Esrrb Err-2 Err2 Nr3b2	Steroid hormone receptor ERR2 (Estrogen receptor-like 2) (Estrogen-related receptor beta) (ERR-beta) (Nuclear receptor subfamily 3 group B member 2)	3	5	0	0	1	2	3	0	0	0	-0.713835	0.42184	0.768551
CDK10_MOUSE	Cdk10	Cyclin-dependent kinase 10 (EC 2.7.11.22) (Cell division protein kinase 10)	4	5	3	4	4	3	6	0	2	3	-0.479727	0.423808	0.7695
EZH2_MOUSE	Ezh2 Enx1h	Histone-lysine N-methyltransferase EZH2 (EC 2.1.1.43) (ENX-1) (Enhancer of zeste homolog 2)	4	3	2	0	1	3	2	0	1	0	-0.64069	0.42347	0.7695
CRNL1_MOUSE	Crnkl1	Crooked neck-like protein 1 (Crooked neck homolog)	43	42	66	43	47	32	39	47	39	37	-0.269728	0.428429	0.771826
KAT6B_MOUSE	Kat6b Myst4	Histone acetyltransferase KAT6B (EC 2.3.1.48) (MOZ, YBF2/SAS3, SAS2 and TIP60 protein 4) (MYST-4) (Protein querkopf)	8	8	2	5	12	4	7	1	6	7	-0.429267	0.430575	0.771826
SRSF6_MOUSE	Srsf6 Sfrs6 Srp55	Serine/arginine-rich splicing factor 6 (Pre-mRNA-splicing factor SRP55) (Splicing factor, arginine/serine-rich 6)	20	21	11	21	19	11	20	14	13	15	-0.27974	0.430132	0.771826
QCR2_MOUSE	Uqcrc2	Cytochrome b-c1 complex subunit 2, mitochondrial (Complex III subunit 2) (Core protein II) (Ubiquinol-cytochrome-c reductase complex core protein 2)	2	5	4	1	2	1	2	2	3	1	-0.542343	0.430446	0.771826
K1C10_MOUSE	Krt10 Krt1-10	Keratin, type I cytoskeletal 10 (56 kDa cytokeratin) (Cytokeratin-10) (CK-10) (Keratin, type I cytoskeletal 59 kDa) (Keratin-10) (K10)	1	2	2	5	7	1	2	0	7	1	-0.610872	0.429165	0.771826
LAP2B_MOUSE	Tmpo Lap2	Lamina-associated polypeptide 2, isoforms beta/delta/epsilon/gamma (Thymopoietin isoforms beta/delta/epsilon/gamma) (TP beta/delta/epsilon/gamma)	85	108	12	36	34	62	61	12	30	32	-0.4007	0.431981	0.772789
AATF_MOUSE	Aatf Che1 Trb	Protein AATF (Apoptosis-antagonizing transcription factor) (Rb-binding protein Che-1) (Traube protein)	32	31	50	25	34	23	21	45	22	19	-0.331392	0.431672	0.772789
DIDO1_MOUSE	Dido1 Datf1 Dio1	Death-inducer obliterator 1 (DIO-1) (Death-associated transcription factor 1) (DATF-1)	47	50	4	11	17	27	32	5	15	10	-0.450526	0.435463	0.775124
LC7L3_MOUSE	Luc7l3 Crop	Luc7-like protein 3 (Cisplatin resistance-associated-overexpressed protein)	17	25	7	1	4	15	15	3	0	0	-0.667983	0.435936	0.77519
GPTC8_MOUSE	Gpatch8 Gpatc8 Kiaa0553	G patch domain-containing protein 8	18	27	19	25	32	26	27	7	19	20	-0.291491	0.437778	0.775814
CHD8_MOUSE	Chd8 Kiaa1564	Chromodomain-helicase-DNA-binding protein 8 (CHD-8) (EC 3.6.4.12) (ATP-dependent helicase CHD8) (Axis duplication inhibitor) (Duplin)	4	6	6	18	22	3	2	2	17	13	-0.564037	0.438849	0.775814
MYH11_MOUSE	Myh11	Myosin-11 (Myosin heavy chain 11) (Myosin heavy chain, smooth muscle isoform) (SMMHC)	10	12	11	27	29	22	20	2	14	12	-0.418581	0.43838	0.775814
RL10A_MOUSE	Rpl10a Nedd-6 Nedd6	60S ribosomal protein L10a (CSA-19) (Neural precursor cell expressed developmentally down-regulated protein 6) (NEDD-6)	18	28	23	5	5	14	15	13	9	6	-0.390027	0.438678	0.775814
SACS_MOUSE	Sacs Kiaa0730	Sacsin (DnaJ homolog subfamily C member 29) (DNAJC29)	2	2	0	2	1	2	1	0	0	1	-0.682731	0.439806	0.776642
TAF1_MOUSE	Taf1 Ccg1	Transcription initiation factor TFIID subunit 1 (EC 2.3.1.48) (EC 2.7.11.1) (Cell cycle gene 1 protein) (TBP-associated factor 250 kDa) (p250) (Transcription initiation factor TFIID 250 kDa subunit) (TAF(II)250) (TAFII-250) (TAFII250)	17	26	34	27	30	18	20	24	27	18	-0.289576	0.444461	0.77768
CSK21_MOUSE	Csnk2a1 Ckiia	Casein kinase II subunit alpha (CK II alpha) (EC 2.7.11.1)	19	20	3	2	2	9	10	4	4	3	-0.482215	0.444763	0.77768
RPA49_MOUSE	Polr1e Paf53 Praf1	DNA-directed RNA polymerase I subunit RPA49 (RNA polymerase I subunit A49) (DNA-directed RNA polymerase I subunit E) (RNA polymerase I-associated factor 1) (RNA polymerase I-associated factor 53)	11	8	0	4	6	7	6	3	2	2	-0.457945	0.443515	0.77768
PPIL3_MOUSE	Ppil3 Cyp10l	Peptidyl-prolyl cis-trans isomerase-like 3 (PPIase) (EC 5.2.1.8) (CYP10L) (Cyclophilin-like protein PPIL3) (Rotamase PPIL3)	9	8	7	6	5	6	4	4	6	6	-0.360975	0.443681	0.77768
RBM4_MOUSE	Rbm4 Rbm4a	RNA-binding protein 4 (Lark homolog) (mLark) (RNA-binding motif protein 4) (RNA-binding motif protein 4a)	4	4	1	1	0	2	2	1	0	1	-0.609099	0.442476	0.77768
NDUAD_MOUSE	Ndufa13 Grim19	NADH dehydrogenase [ubiquinone] 1 alpha subcomplex subunit 13 (Cell death regulatory protein GRIM-19) (Complex I-B16.6) (CI-B16.6) (Gene associated with retinoic and interferon-induced mortality 19 protein) (GRIM-19) (Gene associated with retinoic and IFN-induced mortality 19 protein) (NADH-ubiquinone oxidoreductase B16.6 subunit)	0	0	1	2	1	0	1	0	1	0	-0.821008	0.445637	0.778443
SF3B4_MOUSE	Sf3b4	Splicing factor 3B subunit 4	9	9	6	6	8	8	7	4	6	4	-0.341646	0.447979	0.781305
TRIM6_MOUSE	Trim6	Tripartite motif-containing protein 6 (EC 2.3.2.27) (RING-type E3 ubiquitin transferase TRIM6)	1	1	0	0	5	2	1	0	1	0	-0.715022	0.448153	0.781305
ZN593_MOUSE	Znf593 Zfp593	Zinc finger protein 593 (Zinc finger protein T86)	7	10	12	1	7	4	3	12	4	1	-0.495465	0.449019	0.782048
FA32A_MOUSE	Fam32a Otag12 MNCb-3154	Protein FAM32A (Ovarian tumor associated gene 12) (OTAG-12)	7	3	9	13	12	4	8	9	6	6	-0.398517	0.449663	0.782307
BICRA_MOUSE	Bicra Gltscr1	BRD4-interacting chromatin-remodeling complex-associated protein (Glioma tumor suppressor candidate region gene 1 protein)	0	0	2	8	3	1	0	1	4	2	-0.686425	0.450046	0.782307
SNF5_MOUSE	Smarcb1 Baf47 Ini1 Snf5l1	SWI/SNF-related matrix-associated actin-dependent regulator of chromatin subfamily B member 1 (BRG1-associated factor 47) (BAF47) (Integrase interactor 1 protein) (SNF5 homolog) (mSNF5)	4	2	9	5	5	3	4	6	3	2	-0.444889	0.452846	0.785639
CTBL1_MOUSE	Ctnnbl1	Beta-catenin-like protein 1 (Nuclear-associated protein) (NAP)	46	47	15	20	37	36	36	7	28	22	-0.308402	0.453576	0.786134
SNR27_MOUSE	Snrnp27	U4/U6.U5 small nuclear ribonucleoprotein 27 kDa protein (U4/U6.U5 snRNP 27 kDa protein) (U4/U6.U5-27K) (U4/U6.U5 tri-snRNP-associated protein 3)	1	1	2	0	0	1	1	0	0	0	-0.796921	0.455789	0.78844
FUBP1_MOUSE	Fubp1 D3Ertd330e	Far upstream element-binding protein 1 (FBP) (FUSE-binding protein 1)	1	4	0	1	1	1	2	0	0	1	-0.666956	0.456277	0.788517
NFRKB_MOUSE	Nfrkb	Nuclear factor related to kappa-B-binding protein (DNA-binding protein R kappa-B)	2	3	3	2	2	2	4	1	0	1	-0.535363	0.456972	0.788953
PP1RA_MOUSE	Ppp1r10 Cat53 Pnuts	Serine/threonine-protein phosphatase 1 regulatory subunit 10 (MHC class I region proline-rich protein CAT53)	1	1	0	1	1	2	0	0	0	0	-0.788477	0.459822	0.792465
RS29_MOUSE	Rps29	40S ribosomal protein S29	0	2	2	0	0	0	2	0	0	0	-0.803432	0.461288	0.793327
CREST_MOUSE	Ss18l1 Crest Kiaa0693	Calcium-responsive transactivator (SS18-like protein 1)	0	0	1	1	2	0	0	1	0	1	-0.786942	0.462474	0.794598
SNUT2_MOUSE	Usp39	U4/U6.U5 tri-snRNP-associated protein 2 (Inactive ubiquitin-specific peptidase 39)	28	32	27	3	8	23	24	15	4	3	-0.458858	0.466216	0.795306
RBM4B_MOUSE	Rbm4b Rbm30	RNA-binding protein 4B (RNA-binding motif protein 30) (RNA-binding motif protein 4B) (RNA-binding protein 30)	4	4	1	1	1	1	3	1	1	1	-0.543249	0.46646	0.795306
K2C5_MOUSE	Krt5 Krt2-5	Keratin, type II cytoskeletal 5 (Cytokeratin-5) (CK-5) (Keratin-5) (K5) (Type-II keratin Kb5)	1	4	2	6	11	5	4	0	7	1	-0.525956	0.465348	0.795306
CSTF1_MOUSE	Cstf1	Cleavage stimulation factor subunit 1 (CF-1 50 kDa subunit) (Cleavage stimulation factor 50 kDa subunit) (CSTF 50 kDa subunit) (CstF-50)	2	0	1	0	1	1	0	0	1	0	-0.780981	0.463778	0.795306
WAPL_MOUSE	Wapl Kiaa0261 Wapal	Wings apart-like protein homolog (Dioxin-inducible factor 2) (DIF-2) (WAPL cohesin release factor)	1	2	0	1	0	1	1	0	0	0	-0.776846	0.464882	0.795306
THOC6_MOUSE	Thoc6 Wdr58	THO complex subunit 6 homolog (WD repeat-containing protein 58)	27	27	4	4	8	20	21	1	4	2	-0.509155	0.470896	0.795406
PCBP2_MOUSE	Pcbp2 Cbp Hnrnpx Hnrpx	Poly(rC)-binding protein 2 (Alpha-CP2) (CTBP) (CBP) (Putative heterogeneous nuclear ribonucleoprotein X) (hnRNP X)	23	25	10	9	11	16	15	8	11	11	-0.275722	0.470165	0.795406
PPIL1_MOUSE	Ppil1	Peptidyl-prolyl cis-trans isomerase-like 1 (PPIase) (EC 5.2.1.8) (Rotamase PPIL1)	20	16	22	19	16	14	14	16	14	17	-0.260685	0.467374	0.795406
MED22_MOUSE	Med22 Surf5	Mediator of RNA polymerase II transcription subunit 22 (Mediator complex subunit 22) (Surfeit locus protein 5) (Surf-5)	1	0	2	5	4	2	1	0	3	2	-0.570712	0.467661	0.795406
SR1IP_MOUSE	Srek1ip1 Sfrs12ip1	Protein SREK1IP1 (SFRS12-interacting protein 1) (SREK1-interacting protein 1)	1	0	3	2	2	1	1	1	2	0	-0.612325	0.470129	0.795406
CLK2_MOUSE	Clk2	Dual specificity protein kinase CLK2 (EC 2.7.12.1) (CDC-like kinase 2)	2	1	1	0	0	0	1	0	0	1	-0.765239	0.470941	0.795406
FLOT1_MOUSE	Flot1	Flotillin-1	2	1	1	0	0	2	0	0	0	0	-0.77559	0.469342	0.795406
IMA1_MOUSE	Kpna2 Rch1	Importin subunit alpha-1 (Importin alpha P1) (Karyopherin subunit alpha-2) (Pendulin) (Pore targeting complex 58 kDa subunit) (PTAC58) (RAG cohort protein 1) (SRP1-alpha)	26	27	27	24	23	21	22	19	24	20	-0.213686	0.476314	0.803638
PHF14_MOUSE	Phf14	PHD finger protein 14	3	0	0	0	1	0	1	0	0	1	-0.762464	0.47884	0.806678
DDX31_MOUSE	Ddx31	Probable ATP-dependent RNA helicase DDX31 (EC 3.6.4.13) (DEAD box protein 31)	1	1	1	0	1	0	0	2	0	0	-0.748112	0.480411	0.807761
BIP_MOUSE	Hspa5 Grp78	Endoplasmic reticulum chaperone BiP (EC 3.6.4.10) (78 kDa glucose-regulated protein) (GRP-78) (Binding-immunoglobulin protein) (BiP) (Heat shock protein 70 family protein 5) (HSP70 family protein 5) (Heat shock protein family A member 5) (Immunoglobulin heavy chain-binding protein)	5	7	18	8	11	10	9	5	9	6	-0.345776	0.482671	0.809481
CLASR_MOUSE	Clasrp Clasp Sfrs16 Srsf16 Swap2	CLK4-associating serine/arginine rich protein (Clk4-associating SR-related protein) (Serine/arginine-rich splicing factor 16) (Splicing factor, arginine/serine-rich 16) (Suppressor of white-apricot homolog 2)	21	15	4	3	2	13	9	1	4	4	-0.449915	0.482732	0.809481
SMCA5_MOUSE	Smarca5 Snf2h	SWI/SNF-related matrix-associated actin-dependent regulator of chromatin subfamily A member 5 (EC 3.6.4.-) (Sucrose nonfermenting protein 2 homolog) (mSnf2h)	78	97	30	43	60	65	64	25	47	50	-0.22718	0.484973	0.811106
SRSF1_MOUSE	Srsf1 Sfrs1	Serine/arginine-rich splicing factor 1 (ASF/SF2) (Pre-mRNA-splicing factor SRp30a) (Splicing factor, arginine/serine-rich 1)	98	107	11	16	16	57	75	13	17	8	-0.468717	0.485753	0.811106
RBM14_MOUSE	Rbm14	RNA-binding protein 14 (RNA-binding motif protein 14)	139	177	68	121	143	107	117	62	126	124	-0.206537	0.487431	0.812252
SALL4_MOUSE	Sall4	Sal-like protein 4 (Zinc finger protein SALL4)	30	31	5	6	14	21	30	1	6	4	-0.456824	0.489804	0.812252
RNPS1_MOUSE	Rnps1	RNA-binding protein with serine-rich domain 1	199	208	72	102	90	115	131	77	121	100	-0.203805	0.488029	0.812252
GANP_MOUSE	Mcm3ap Ganp Map80	Germinal-center associated nuclear protein (GANP) (EC 2.3.1.48) (GC-associated DNA primase)	8	14	1	1	1	4	9	0	1	2	-0.544482	0.488797	0.812252
M2OM_MOUSE	Slc25a11	Mitochondrial 2-oxoglutarate/malate carrier protein (OGCP) (Solute carrier family 25 member 11)	3	1	0	1	3	1	2	0	1	1	-0.581533	0.488731	0.812252
RUXE_MOUSE	Snrpe	Small nuclear ribonucleoprotein E (snRNP-E) (Sm protein E) (Sm-E) (SmE)	20	26	9	10	7	12	13	12	8	10	-0.283444	0.491746	0.81424
TBB4B_MOUSE	Tubb4b Tubb2c	Tubulin beta-4B chain (Tubulin beta-2C chain)	52	45	27	18	24	43	46	12	20	14	-0.27587	0.492641	0.814964
CX056_MOUSE		UPF0428 protein CXorf56 homolog	3	3	3	6	8	5	2	1	6	3	-0.412811	0.495869	0.818782
CHD7_MOUSE	Chd7	Chromodomain-helicase-DNA-binding protein 7 (CHD-7) (EC 3.6.4.12) (ATP-dependent helicase CHD7)	1	8	12	22	45	5	1	8	23	21	-0.560297	0.502013	0.827777
TFEB_MOUSE	Tfeb Tcfeb	Transcription factor EB	3	4	0	0	0	3	1	0	0	0	-0.641688	0.502247	0.827777
TBB6_MOUSE	Tubb6	Tubulin beta-6 chain	12	14	9	6	8	14	14	3	5	3	-0.316901	0.505431	0.831006
K1C16_MOUSE	Krt16 Krt1-16	Keratin, type I cytoskeletal 16 (Cytokeratin-16) (CK-16) (Keratin-16) (K16)	0	1	0	3	4	0	1	0	3	1	-0.607851	0.50552	0.831006
PPIL2_MOUSE	Ppil2	RING-type E3 ubiquitin-protein ligase PPIL2 (EC 2.3.2.27) (CYC4) (Probable inactive peptidyl-prolyl cis-trans isomerase-like 2) (PPIase)	2	4	3	5	4	2	2	3	4	2	-0.407016	0.50696	0.832213
MGN_MOUSE	Magoh	Protein mago nashi homolog	35	38	39	20	25	26	36	26	24	20	-0.203709	0.50977	0.833998
SNIP1_MOUSE	Snip1	Smad nuclear-interacting protein 1	3	8	3	1	0	0	3	5	0	1	-0.544505	0.509461	0.833998
PNO1_MOUSE	Pno1	RNA-binding protein PNO1	3	4	2	2	1	1	1	3	2	1	-0.468852	0.510592	0.834577
BAZ2A_MOUSE	Baz2a Kiaa0314 Tip5	Bromodomain adjacent to zinc finger domain protein 2A (Transcription termination factor I-interacting protein 5) (TTF-I-interacting protein 5) (Tip5)	11	12	5	7	14	8	6	7	12	5	-0.292705	0.517318	0.841705
SAFB1_MOUSE	Safb Safb1	Scaffold attachment factor B1 (SAF-B1)	68	64	31	68	82	35	39	18	79	73	-0.291	0.521243	0.842825
CHERP_MOUSE	Cherp Scaf6	Calcium homeostasis endoplasmic reticulum protein (SR-related CTD-associated factor 6)	82	86	21	82	92	60	69	10	80	65	-0.322998	0.520189	0.842825
K2C73_MOUSE	Krt73 Kb36	Keratin, type II cytoskeletal 73 (Cytokeratin-73) (CK-73) (Keratin-73) (K73) (Type II inner root sheath-specific keratin-K6irs3) (Type-II keratin Kb36)	2	3	2	6	7	3	4	1	5	2	-0.400375	0.521091	0.842825
RS3A_MOUSE	Rps3a Rps3a1	40S ribosomal protein S3a (Protein TU-11)	25	27	66	9	16	22	28	38	11	9	-0.374781	0.52241	0.843821
PPIB_MOUSE	Ppib	Peptidyl-prolyl cis-trans isomerase B (PPIase B) (EC 5.2.1.8) (CYP-S1) (Cyclophilin B) (Rotamase B) (S-cyclophilin) (SCYLP)	3	8	10	9	11	6	6	1	12	7	-0.354117	0.523636	0.844269
ZN512_MOUSE	Znf512 Kiaa1805 Zfp512	Zinc finger protein 512	2	6	0	1	3	2	2	0	3	1	-0.478502	0.523428	0.844269
PARP1_MOUSE	Parp1 Adprp Adprt Adprt1	Poly [ADP-ribose] polymerase 1 (PARP-1) (EC 2.4.2.30) (ADP-ribosyltransferase diphtheria toxin-like 1) (ARTD1) (DNA ADP-ribosyltransferase PARP1) (EC 2.4.2.-) (NAD(+) ADP-ribosyltransferase 1) (ADPRT 1) (Poly[ADP-ribose] synthase 1) (msPARP) (Protein poly-ADP-ribosyltransferase PARP1) (EC 2.4.2.-)	111	123	219	57	76	105	111	144	55	49	-0.297298	0.526062	0.84681
ILF2_MOUSE	Ilf2 Nf45	Interleukin enhancer-binding factor 2 (Nuclear factor of activated T-cells 45 kDa)	29	35	3	9	17	21	23	8	9	9	-0.325009	0.526328	0.84681
WDR33_MOUSE	Wdr33 Wdc146	pre-mRNA 3' end processing protein WDR33 (WD repeat-containing protein 33) (WD repeat-containing protein of 146 kDa)	18	18	1	3	6	11	15	0	5	1	-0.476224	0.527591	0.84681
RBM42_MOUSE	Rbm42	RNA-binding protein 42 (RNA-binding motif protein 42)	6	1	9	1	3	6	6	1	2	0	-0.465312	0.527358	0.84681
NANOG_MOUSE	Nanog Ecat4 Enk	Homeobox protein NANOG (ES cell-associated protein 4) (Early embryo specific expression NK-type homeobox protein) (Homeobox transcription factor Nanog)	4	6	0	0	0	2	4	0	0	0	-0.605861	0.528092	0.84685
CBX2_MOUSE	Cbx2 M33	Chromobox protein homolog 2 (M33) (Modifier 3 protein)	0	1	3	5	9	2	2	2	3	4	-0.461472	0.529757	0.847992
PRP4B_MOUSE	Prpf4b Cbp143 Prp4h Prp4k Prp4m Prpk	Serine/threonine-protein kinase PRP4 homolog (EC 2.7.11.1) (PRP4 pre-mRNA-processing factor 4 homolog) (Pre-mRNA protein kinase)	104	117	209	130	164	99	100	123	158	123	-0.232962	0.531763	0.849258
RPB9_MOUSE	Polr2i	DNA-directed RNA polymerase II subunit RPB9 (RNA polymerase II subunit B9) (DNA-directed RNA polymerase II subunit I) (RNA polymerase II 14.5 kDa subunit) (RPB14.5)	1	1	2	0	1	1	1	0	0	1	-0.606599	0.532429	0.849258
CSRP2_MOUSE	Csrp2 Dlp1	Cysteine and glycine-rich protein 2 (Cysteine-rich protein 2) (CRP2) (Double LIM protein 1) (DLP-1)	2	1	1	0	1	1	2	0	0	0	-0.609868	0.532456	0.849258
CMC1_MOUSE	Slc25a12 Aralar1	Calcium-binding mitochondrial carrier protein Aralar1 (Mitochondrial aspartate glutamate carrier 1) (Solute carrier family 25 member 12)	2	4	2	0	1	2	4	0	0	0	-0.521102	0.534938	0.85169
H1T_MOUSE	Hist1h1t H1ft H1t	Histone H1t (Testicular H1 histone)	43	46	25	11	15	29	32	25	12	11	-0.270874	0.536131	0.852826
RS17_MOUSE	Rps17	40S ribosomal protein S17	10	11	45	4	3	6	9	28	4	2	-0.50233	0.536926	0.853328
TRAF4_MOUSE	Traf4 Cart1	TNF receptor-associated factor 4 (Cysteine-rich motif associated to RING and Traf domains protein 1)	2	2	4	7	2	4	5	1	2	1	-0.408265	0.537778	0.85392
RBBP6_MOUSE	Rbbp6 P2pr Pact	E3 ubiquitin-protein ligase RBBP6 (EC 2.3.2.27) (Proliferation potential-related protein) (Protein P2P-R) (RING-type E3 ubiquitin transferase RBBP6) (Retinoblastoma-binding protein 6) (p53-associated cellular protein of testis)	114	129	129	73	87	83	102	116	65	79	-0.184425	0.5442	0.858844
LIMA1_MOUSE	Lima1 D15Ertd366e Eplin	LIM domain and actin-binding protein 1 (Epithelial protein lost in neoplasm) (mEPLIN)	16	18	12	60	64	50	47	5	21	20	-0.376589	0.546186	0.858844
RBM22_MOUSE	Rbm22	Pre-mRNA-splicing factor RBM22 (RNA-binding motif protein 22)	55	47	65	32	38	41	45	32	45	40	-0.182795	0.544746	0.858844
RBP2_MOUSE	Ranbp2	E3 SUMO-protein ligase RanBP2 (EC 2.3.2.-) (Ran-binding protein 2) (RanBP2)	9	11	5	2	9	10	8	4	4	2	-0.31265	0.543737	0.858844
KIN17_MOUSE	Kin Btcd Kin17	DNA/RNA-binding protein KIN17 (Binding to curved DNA) (KIN, antigenic determinant of recA protein)	6	5	9	5	7	3	6	6	4	6	-0.30723	0.542529	0.858844
LSM7_MOUSE	Lsm7	U6 snRNA-associated Sm-like protein LSm7	0	4	0	3	2	2	2	0	0	2	-0.510937	0.541801	0.858844
TFE3_MOUSE	Tfe3 Tcfe3	Transcription factor E3	2	2	0	0	1	1	2	0	0	0	-0.591724	0.546143	0.858844
ZFR_MOUSE	Zfr	Zinc finger RNA-binding protein	11	9	1	7	8	7	11	1	4	5	-0.329722	0.546804	0.859057
MYH10_MOUSE	Myh10	Myosin-10 (Cellular myosin heavy chain, type B) (Myosin heavy chain 10) (Myosin heavy chain, non-muscle IIb) (Non-muscle myosin heavy chain B) (NMMHC-B) (Non-muscle myosin heavy chain IIb) (NMMHC II-b) (NMMHC-IIB)	142	142	117	316	325	278	220	32	181	173	-0.312178	0.548573	0.859302
ROA3_MOUSE	Hnrnpa3 Hnrpa3	Heterogeneous nuclear ribonucleoprotein A3 (hnRNP A3)	69	61	27	25	36	49	53	18	34	28	-0.20315	0.551788	0.859302
RUVB1_MOUSE	Ruvbl1 Tip49 Tip49a	RuvB-like 1 (EC 3.6.4.12) (49 kDa TATA box-binding protein-interacting protein) (49 kDa TBP-interacting protein) (DNA helicase p50) (Pontin 52) (TIP49a)	27	33	30	25	31	14	25	41	22	14	-0.245472	0.550321	0.859302
CC130_MOUSE	Ccdc130	Coiled-coil domain-containing protein 130	7	9	6	4	6	5	5	5	5	5	-0.284523	0.551326	0.859302
RS26_MOUSE	Rps26	40S ribosomal protein S26	3	5	3	1	2	5	2	2	0	1	-0.413503	0.549631	0.859302
UBN2_MOUSE	Ubn2 Kiaa2030	Ubinuclein-2	2	2	0	0	1	1	1	0	1	0	-0.577808	0.55142	0.859302
RIF1_MOUSE	Rif1	Telomere-associated protein RIF1 (Rap1-interacting factor 1 homolog) (mRif1)	146	163	18	9	17	107	106	15	6	5	-0.50041	0.557551	0.86185
RFC1_MOUSE	Rfc1 Ibf-1 Recc1	Replication factor C subunit 1 (A1-P145) (Activator 1 140 kDa subunit) (A1 140 kDa subunit) (Activator 1 large subunit) (Activator 1 subunit 1) (Differentiation-specific element-binding protein) (ISRE-binding protein) (Replication factor C 140 kDa subunit) (RF-C 140 kDa subunit) (RFC140) (Replication factor C large subunit)	3	6	3	1	1	3	2	1	2	2	-0.394529	0.558309	0.86185
MIC60_MOUSE	Immt Mic60	MICOS complex subunit Mic60 (Mitochondrial inner membrane protein) (Mitofilin)	9	14	12	34	42	23	18	14	24	13	-0.298938	0.560503	0.86242
PPIH_MOUSE	Ppih	Peptidyl-prolyl cis-trans isomerase H (PPIase H) (EC 5.2.1.8) (Rotamase H)	5	5	5	4	3	4	5	4	2	2	-0.321404	0.561856	0.86242
BAF_MOUSE	Banf1 Baf Bcrp1 L2bp1	Barrier-to-autointegration factor (Breakpoint cluster region protein 1) (LAP2-binding protein 1) [Cleaved into: Barrier-to-autointegration factor, N-terminally processed]	33	52	0	8	2	16	25	0	8	11	-0.530928	0.561904	0.86242
RBM27_MOUSE	Rbm27 Kiaa1311	RNA-binding protein 27 (Peri-implantation stem cell protein 1) (RNA-binding motif protein 27)	24	23	0	1	2	13	16	0	0	2	-0.612021	0.562321	0.86242
KI20B_MOUSE	Kif20b Mphosph1	Kinesin-like protein KIF20B (Kinesin family member 20B) (Kinesin-related motor interacting with PIN1) (M-phase phosphoprotein 1) (MPP1)	12	8	0	2	2	4	6	2	3	2	-0.378192	0.565329	0.862546
DHX34_MOUSE	Dhx34 Ddx34 Kiaa0134	Probable ATP-dependent RNA helicase DHX34 (EC 3.6.4.13) (DEAH box protein 34)	6	4	1	2	2	3	5	1	1	1	-0.384217	0.56565	0.862546
EP400_MOUSE	Ep400 Kiaa1498	E1A-binding protein p400 (EC 3.6.4.-) (Domino homolog) (mDomino) (p400 kDa SWI2/SNF2-related protein)	2	1	0	2	0	0	0	0	1	2	-0.564056	0.565986	0.862546
KIF22_MOUSE	Kif22	Kinesin-like protein KIF22	11	9	4	2	2	6	8	4	2	1	-0.337804	0.567736	0.863736
SUH_MOUSE	Rbpj Igkjrb1 Igkrsbp Rbpsuh	Recombining binding protein suppressor of hairless (J kappa-recombination signal-binding protein) (RBP-J kappa)	11	8	7	3	6	6	10	3	4	5	-0.275471	0.57007	0.865627
FLNA_MOUSE	Flna Fln Fln1	Filamin-A (FLN-A) (Actin-binding protein 280) (ABP-280) (Alpha-filamin) (Endothelial actin-binding protein) (Filamin-1) (Non-muscle filamin)	0	0	9	11	17	11	8	0	7	3	-0.52386	0.570439	0.865627
YLPM1_MOUSE	Ylpm1 Zap Zap3	YLP motif-containing protein 1 (Nuclear protein ZAP3)	79	68	9	54	63	42	50	6	57	55	-0.313041	0.5784	0.868347
SSF1_MOUSE	Ppan Ssf1	Suppressor of SWI4 1 homolog (Ssf-1) (Peter Pan homolog)	8	10	2	14	13	5	7	7	9	9	-0.281053	0.579118	0.868347
RRP7A_MOUSE	Rrp7a	Ribosomal RNA-processing protein 7 homolog A (Gastric cancer antigen Zg14 homolog)	13	8	6	4	4	5	5	11	2	3	-0.306987	0.579548	0.868347
K2C1_MOUSE	Krt1 Krt2-1	Keratin, type II cytoskeletal 1 (67 kDa cytokeratin) (Cytokeratin-1) (CK-1) (Keratin-1) (K1) (Type-II keratin Kb1)	4	8	5	7	12	7	6	2	10	4	-0.29103	0.575707	0.868347
RS28_MOUSE	Rps28	40S ribosomal protein S28	1	1	3	1	0	1	2	0	1	0	-0.516777	0.574383	0.868347
RL39_MOUSE	Rpl39	60S ribosomal protein L39	3	2	13	0	0	1	2	8	0	0	-0.6073	0.574857	0.868347
KMT2B_MOUSE	Kmt2b Mll2 Trx2 Wbp7	Histone-lysine N-methyltransferase 2B (Lysine N-methyltransferase 2B) (EC 2.1.1.43) (Myeloid/lymphoid or mixed-lineage leukemia protein 4 homolog) (Trithorax homolog 2) (WW domain-binding protein 7) (WBP-7)	1	4	0	0	0	2	1	0	0	0	-0.562588	0.577093	0.868347
DHX15_MOUSE	Dhx15 Ddx15 Deah9	Pre-mRNA-splicing factor ATP-dependent RNA helicase DHX15 (EC 3.6.4.13) (DEAH box protein 15)	131	144	129	125	145	138	159	98	130	93	-0.104776	0.610139	0.86972
ZC3HD_MOUSE	Zc3h13	Zinc finger CCCH domain-containing protein 13	28	24	14	24	31	10	17	17	30	24	-0.219353	0.593455	0.86972
THOC1_MOUSE	Thoc1 Hpr1	THO complex subunit 1 (Tho1) (Nuclear matrix protein p84)	44	59	6	13	25	44	53	1	8	6	-0.398617	0.586473	0.86972
TBB3_MOUSE	Tubb3	Tubulin beta-3 chain	28	25	13	11	13	27	24	5	10	9	-0.239157	0.583361	0.86972
EF1A1_MOUSE	Eef1a1 Eef1a	Elongation factor 1-alpha 1 (EF-1-alpha-1) (Elongation factor Tu) (EF-Tu) (Eukaryotic elongation factor 1 A-1) (eEF1A-1)	20	18	17	4	8	17	21	5	7	5	-0.272534	0.585707	0.86972
RS7_MOUSE	Rps7	40S ribosomal protein S7	7	5	17	0	1	8	9	4	1	1	-0.430826	0.592736	0.86972
KV2A7_MOUSE		Ig kappa chain V-II region 26-10	17	12	34	35	42	18	13	26	27	31	-0.257394	0.610711	0.86972
RPAC1_MOUSE	Polr1c Rpo1-1	DNA-directed RNA polymerases I and III subunit RPAC1 (DNA-directed RNA polymerase I subunit C) (RNA polymerases I and III subunit AC1) (AC40) (DNA-directed RNA polymerases I and III 40 kDa polypeptide) (RPA40) (RPC40)	8	8	4	1	6	7	6	3	3	2	-0.300843	0.581619	0.86972
SREK1_MOUSE	Srek1 Sfrs12 Srrp86	Splicing regulatory glutamine/lysine-rich protein 1 (Serine/arginine-rich-splicing regulatory protein 86) (SRrp86) (Splicing factor, arginine/serine-rich 12)	15	20	5	13	11	27	13	0	7	5	-0.314568	0.606791	0.86972
MARK2_MOUSE	Mark2 Emk	Serine/threonine-protein kinase MARK2 (EC 2.7.11.1) (EC 2.7.11.26) (ELKL motif kinase 1) (EMK-1) (MAP/microtubule affinity-regulating kinase 2) (PAR1 homolog) (PAR1 homolog b) (Par-1b) (mPar-1b)	5	9	0	0	0	3	5	0	0	1	-0.501329	0.59942	0.86972
RTF1_MOUSE	Rtf1	RNA polymerase-associated protein RTF1 homolog	1	1	0	0	4	2	0	0	1	1	-0.481958	0.608393	0.86972
CCAR1_MOUSE	Ccar1 Carp1	Cell division cycle and apoptosis regulator protein 1 (Cell cycle and apoptosis regulatory protein 1) (CARP-1)	10	8	0	0	0	7	4	0	0	0	-0.597303	0.591709	0.86972
GBB1_MOUSE	Gnb1	Guanine nucleotide-binding protein G(I)/G(S)/G(T) subunit beta-1 (Transducin beta chain 1)	2	0	0	3	2	3	2	0	0	0	-0.469678	0.606008	0.86972
ZFP2_MOUSE	Zfp2 Fnp-2 Mkr2 Zfp-2	Zinc finger protein 2 (Zfp-2) (Protein mKR2)	1	0	8	1	0	0	0	5	1	0	-0.618677	0.58238	0.86972
KANL2_MOUSE	Kansl2 Nsl2	KAT8 regulatory NSL complex subunit 2 (NSL complex protein NSL2) (Non-specific lethal 2 homolog)	1	1	0	0	0	0	1	0	0	0	-0.650481	0.59761	0.86972
1433Z_MOUSE	Ywhaz	14-3-3 protein zeta/delta (Protein kinase C inhibitor protein 1) (KCIP-1) (SEZ-2)	0	1	0	0	1	1	0	0	0	0	-0.660326	0.593607	0.86972
APEX1_MOUSE	Apex1 Ape Apex Ref1	DNA-(apurinic or apyrimidinic site) lyase (EC 3.1.-.-) (EC 4.2.99.18) (APEX nuclease) (APEN) (Apurinic-apyrimidinic endonuclease 1) (AP endonuclease 1) (REF-1) (Redox factor-1) [Cleaved into: DNA-(apurinic or apyrimidinic site) lyase, mitochondrial]	0	0	0	0	2	0	1	0	0	0	-0.684952	0.583578	0.86972
BARD1_MOUSE	Bard1	BRCA1-associated RING domain protein 1 (BARD-1) (EC 2.3.2.27) (RING-type E3 ubiquitin transferase BARD1)	1	1	0	0	0	0	1	0	0	0	-0.650481	0.59761	0.86972
TB10B_MOUSE	Tbc1d10b	TBC1 domain family member 10B (Protein wz3-85)	0	0	0	1	1	1	0	0	0	0	-0.684146	0.583931	0.86972
UBN1_MOUSE	Ubn1	Ubinuclein-1 (Ubiquitously expressed nuclear protein)	0	1	0	0	1	0	0	0	1	0	-0.647852	0.5987	0.86972
TTF2_MOUSE	Ttf2	Transcription termination factor 2 (EC 3.6.4.-) (RNA polymerase II termination factor) (Transcription release factor 2)	1	1	0	0	0	0	1	0	0	0	-0.650481	0.59761	0.86972
RASE_MOUSE	Eras	GTPase ERas (E-Ras) (Embryonic stem cell-expressed Ras)	1	1	0	0	0	1	0	0	0	0	-0.645197	0.59978	0.86972
RAD51_MOUSE	Rad51 Rad51a Reca	DNA repair protein RAD51 homolog 1 (RAD51 homolog A)	1	1	0	0	0	0	1	0	0	0	-0.650481	0.59761	0.86972
ABEC3_MOUSE	Apobec3	DNA dC->dU-editing enzyme APOBEC-3 (EC 3.5.4.38) (Apolipoprotein B mRNA-editing complex 3) (Arp3) (CEM-15) (CEM15)	1	0	0	1	0	0	1	0	0	0	-0.674117	0.587991	0.86972
ORC3_MOUSE	Orc3 Orc3l	Origin recognition complex subunit 3 (Origin recognition complex subunit Latheo)	2	0	0	0	0	1	0	0	0	0	-0.649233	0.598114	0.86972
EPOP_MOUSE	Epop E13	Elongin BC and Polycomb repressive complex 2-associated protein (Embryonic stem cell-specific PRC2 subunit p48) (ES cell-specific PRC2 subunit p48) (esPRC2p48)	1	1	0	0	0	0	0	0	0	1	-0.627948	0.606851	0.86972
MCM7_MOUSE	Mcm7 Cdc47 Mcmd7	DNA replication licensing factor MCM7 (EC 3.6.4.12) (CDC47 homolog)	1	1	0	0	0	1	0	0	0	0	-0.645197	0.59978	0.86972
PUM2_MOUSE	Pum2 Kiaa0235	Pumilio homolog 2	0	2	0	0	0	0	1	0	0	0	-0.646453	0.599271	0.86972
ORC6_MOUSE	Orc6 Orc6l	Origin recognition complex subunit 6	1	1	0	0	0	0	1	0	0	0	-0.650481	0.59761	0.86972
MEP50_MOUSE	Wdr77 Mep50	Methylosome protein 50 (MEP-50) (WD repeat-containing protein 77)	1	0	1	0	0	0	1	0	0	0	-0.674117	0.587991	0.86972
XRCC5_MOUSE	Xrcc5 G22p2	X-ray repair cross-complementing protein 5 (EC 3.6.4.-) (ATP-dependent DNA helicase 2 subunit 2) (ATP-dependent DNA helicase II 80 kDa subunit) (CTC box-binding factor 85 kDa subunit) (CTC85) (CTCBF) (DNA repair protein XRCC5) (Ku autoantigen protein p86 homolog) (Ku80) (Nuclear factor IV)	2	0	0	0	0	0	1	0	0	0	-0.654517	0.595946	0.86972
NSE2_MOUSE	Nsmce2 Mms21	E3 SUMO-protein ligase NSE2 (EC 2.3.2.-) (E3 SUMO-protein transferase NSE2) (MMS21 homolog) (Non-structural maintenance of chromosomes element 2 homolog) (Non-SMC element 2 homolog)	1	1	0	0	0	0	1	0	0	0	-0.650481	0.59761	0.86972
FA83D_MOUSE	Fam83d	Protein FAM83D	0	1	0	1	0	0	0	0	1	0	-0.652285	0.596909	0.86972
ATPMD_MOUSE	Atp5md Dapit Usmg5	ATP synthase membrane subunit DAPIT, mitochondrial (Diabetes-associated protein in insulin-sensitive tissues) (Up-regulated during skeletal muscle growth protein 5)	1	1	0	0	0	1	0	0	0	0	-0.645197	0.59978	0.86972
ZNF12_MOUSE	Znf12 Zfp12	Zinc finger protein 12	0	0	0	0	2	0	0	1	0	0	-0.657162	0.594857	0.86972
TINF2_MOUSE	Tinf2 Tin2	TERF1-interacting nuclear factor 2 (TRF1-interacting nuclear protein 2)	0	2	0	0	0	1	0	0	0	0	-0.641169	0.601444	0.86972
CCNB1_MOUSE	Ccnb1 Ccn-2 Ccnb1-rs13 Cycb Cycb1	G2/mitotic-specific cyclin-B1	8	11	3	6	8	5	7	6	5	6	-0.234119	0.616919	0.873601
PPWD1_MOUSE	Ppwd1	Peptidylprolyl isomerase domain and WD repeat-containing protein 1 (EC 5.2.1.8)	12	14	15	8	16	14	14	1	17	9	-0.239223	0.618174	0.874026
TRI35_MOUSE	Trim35 Hls5 Kiaa1098 Mair	Tripartite motif-containing protein 35 (Hemopoietic lineage switch protein 5) (Macrophage-derived apoptosis-inducing RBCC protein) (Protein MAIR) (Protein Nc8)	1	1	0	8	11	1	1	0	7	6	-0.465986	0.62159	0.877008
OGT1_MOUSE	Ogt	UDP-N-acetylglucosamine--peptide N-acetylglucosaminyltransferase 110 kDa subunit (EC 2.4.1.255) (O-GlcNAc transferase subunit p110) (O-linked N-acetylglucosamine transferase 110 kDa subunit) (OGT)	6	3	1	0	0	3	4	0	0	0	-0.439311	0.624447	0.879364
RL35A_MOUSE	Rpl35a	60S ribosomal protein L35a	4	3	4	0	1	4	2	1	1	1	-0.351117	0.628057	0.881808
AKIP_MOUSE	Aurkaip1 Aip Akip Mrps38	Aurora kinase A-interacting protein (AURKA-interacting protein) (28S ribosomal protein S38, mitochondrial) (MRP-S38)	0	0	5	0	0	0	0	3	0	0	-0.594879	0.628164	0.881808
XPO2_MOUSE	Cse1l Xpo2	Exportin-2 (Exp2) (Chromosome segregation 1-like protein) (Importin-alpha re-exporter)	2	0	3	3	3	0	1	4	3	0	-0.388069	0.631485	0.883681
SR140_MOUSE	U2surp Sr140	U2 snRNP-associated SURP motif-containing protein (140 kDa Ser/Arg-rich domain protein) (U2-associated protein SR140)	115	105	26	106	160	96	90	10	125	97	-0.269505	0.633772	0.884085
ANR11_MOUSE	Ankrd11	Ankyrin repeat domain-containing protein 11	22	27	6	14	16	18	22	1	14	15	-0.238029	0.635297	0.884085
HS90B_MOUSE	Hsp90ab1 Hsp84 Hsp84-1 Hspcb	Heat shock protein HSP 90-beta (Heat shock 84 kDa) (HSP 84) (HSP84) (Tumor-specific transplantation 84 kDa antigen) (TSTA)	13	19	15	7	14	20	23	4	7	5	-0.226011	0.635746	0.884085
TCAB1_MOUSE	Wrap53 Tcab1 Wdr79	Telomerase Cajal body protein 1 (WD repeat-containing protein 79) (WD40 repeat-containing protein antisense to TP53 gene homolog)	1	1	0	3	2	1	1	1	1	1	-0.406649	0.633291	0.884085
RSRC2_MOUSE	Rsrc2	Arginine/serine-rich coiled-coil protein 2	7	5	1	0	2	6	4	1	0	0	-0.376537	0.6356	0.884085
CS047_MOUSE		Uncharacterized protein C19orf47 homolog	24	24	11	6	8	15	18	6	9	12	-0.204409	0.636774	0.88423
ARGL1_MOUSE	Arglu1	Arginine and glutamate-rich protein 1	55	39	93	148	93	73	61	72	92	76	-0.208808	0.644532	0.885928
PAXB1_MOUSE	Paxbp1 Gcfc Gcfc1	PAX3- and PAX7-binding protein 1 (PAX3/7BP) (GC-rich sequence DNA-binding factor 1)	41	45	4	20	21	43	34	2	14	13	-0.279197	0.649297	0.885928
BUD13_MOUSE	Bud13	BUD13 homolog	31	31	35	17	21	25	25	38	12	12	-0.195726	0.645315	0.885928
NKAP_MOUSE	Nkap	NF-kappa-B-activating protein	14	20	16	12	16	11	15	13	16	12	-0.161509	0.649515	0.885928
SRS10_MOUSE	Srsf10 Fusip1 Nssr Sfrs13a Srsf13a	Serine/arginine-rich splicing factor 10 (FUS-interacting serine-arginine-rich protein 1) (Neural-salient serine/arginine-rich protein) (Neural-specific SR protein) (Splicing factor, arginine/serine-rich 13A) (TLS-associated protein with Ser-Arg repeats) (TASR) (TLS-associated protein with SR repeats) (TLS-associated serine-arginine protein) (TLS-associated SR protein)	17	17	8	8	8	9	10	8	11	10	-0.18588	0.640427	0.885928
RS16_MOUSE	Rps16	40S ribosomal protein S16	8	11	14	1	1	5	8	8	4	2	-0.299552	0.643525	0.885928
UBL5_MOUSE	Ubl5	Ubiquitin-like protein 5	7	11	2	9	8	9	10	3	5	4	-0.225803	0.647488	0.885928
CHD1_MOUSE	Chd1 Chd-1	Chromodomain-helicase-DNA-binding protein 1 (CHD-1) (EC 3.6.4.12) (ATP-dependent helicase CHD1)	3	3	2	4	9	3	5	0	4	5	-0.29035	0.64554	0.885928
TLS1_MOUSE		Telomere length and silencing protein 1 homolog	3	4	2	3	2	3	4	1	3	0	-0.304476	0.64539	0.885928
MCM5_MOUSE	Mcm5 Cdc46 Mcmd5	DNA replication licensing factor MCM5 (EC 3.6.4.12) (CDC46 homolog) (P1-CDC46)	9	3	0	0	0	5	1	0	1	1	-0.433307	0.641676	0.885928
ZMYM3_MOUSE	Zmym3 Kiaa0385 Zfp261 Znf261	Zinc finger MYM-type protein 3 (DXHXS6673E protein) (Zinc finger protein 261)	5	4	0	2	0	2	4	0	0	2	-0.370857	0.644816	0.885928
HDAC1_MOUSE	Hdac1	Histone deacetylase 1 (HD1) (EC 3.5.1.98)	12	17	4	8	10	13	14	5	6	5	-0.201166	0.653663	0.887576
RL18A_MOUSE	Rpl18a	60S ribosomal protein L18a	14	8	7	1	0	11	7	1	1	3	-0.337739	0.653715	0.887576
NOG1_MOUSE	Gtpbp4 Crfg Nog1	Nucleolar GTP-binding protein 1 (Chronic renal failure gene protein) (GTP-binding protein NGB)	23	31	40	3	5	22	27	24	3	4	-0.308326	0.663268	0.890916
U2AF1_MOUSE	U2af1	Splicing factor U2AF 35 kDa subunit (U2 auxiliary factor 35 kDa subunit) (U2 snRNP auxiliary factor small subunit)	6	9	1	8	6	8	9	2	5	1	-0.248695	0.66284	0.890916
NCBP2_MOUSE	Ncbp2 Cbp20	Nuclear cap-binding protein subunit 2 (20 kDa nuclear cap-binding protein) (NCBP 20 kDa subunit) (CBP20)	4	5	1	4	7	4	4	2	4	3	-0.252871	0.659573	0.890916
NACC1_MOUSE	Nacc1 Btbd14b Nac1	Nucleus accumbens-associated protein 1 (NAC-1) (BTB/POZ domain-containing protein 14B)	14	9	0	1	4	10	9	0	1	1	-0.367911	0.662859	0.890916
TAF1A_MOUSE	Taf1a	TATA box-binding protein-associated factor RNA polymerase I subunit A (RNA polymerase I-specific TBP-associated factor 48 kDa) (TAFI48) (TATA box-binding protein-associated factor 1A) (TBP-associated factor 1A) (Transcription initiation factor SL1/TIF-IB subunit A)	1	1	7	1	3	0	2	3	3	2	-0.336725	0.660211	0.890916
PO5F1_MOUSE	Pou5f1 Oct-3 Oct-4 Otf-3 Otf3	POU domain, class 5, transcription factor 1 (NF-A3) (Octamer-binding protein 3) (Oct-3) (Octamer-binding protein 4) (Oct-4) (Octamer-binding transcription factor 3) (OTF-3)	4	9	1	0	0	3	4	0	1	2	-0.354844	0.65939	0.890916
CDCA7_MOUSE	Cdca7	Cell division cycle-associated protein 7	2	3	0	1	1	1	1	0	1	2	-0.368848	0.663146	0.890916
SMRD1_MOUSE	Smarcd1 Baf60a D15Kz1	SWI/SNF-related matrix-associated actin-dependent regulator of chromatin subfamily D member 1 (60 kDa BRG-1/Brm-associated factor subunit A) (BRG1-associated factor 60A) (BAF60A) (Protein D15KZ1) (SWI/SNF complex 60 kDa subunit)	17	16	65	47	76	25	29	55	41	36	-0.240197	0.666794	0.892674
LRC59_MOUSE	Lrrc59	Leucine-rich repeat-containing protein 59 [Cleaved into: Leucine-rich repeat-containing protein 59, N-terminally processed]	6	7	2	3	2	7	6	0	0	3	-0.286826	0.666998	0.892674
NU188_MOUSE	Nup188 Kiaa0169	Nucleoporin NUP188 homolog	2	3	0	0	2	1	1	1	1	1	-0.362183	0.668382	0.893183
ZN638_MOUSE	Znf638 Np220 Zfml Zfp638	Zinc finger protein 638 (Nuclear protein 220) (Zinc finger matrin-like protein)	91	121	22	72	87	78	95	9	77	70	-0.217361	0.672199	0.896266
PRP4_MOUSE	Prpf4	U4/U6 small nuclear ribonucleoprotein Prp4 (U4/U6 snRNP 60 kDa protein) (WD splicing factor Prp4)	34	41	51	27	30	42	45	32	20	25	-0.142146	0.671821	0.896266
BICRL_MOUSE	Bicral Gltscr1l Kiaa0240	BRD4-interacting chromatin-remodeling complex-associated protein-like	13	12	31	47	46	14	18	24	34	36	-0.233839	0.671552	0.896266
SMRD2_MOUSE	Smarcd2 Baf60b	SWI/SNF-related matrix-associated actin-dependent regulator of chromatin subfamily D member 2 (60 kDa BRG-1/Brm-associated factor subunit B) (BRG1-associated factor 60B) (BAF60B)	4	4	5	9	7	3	4	7	6	4	-0.22622	0.675363	0.898465
DIM1_MOUSE	Dimt1 Dimt1l	Probable dimethyladenosine transferase (EC 2.1.1.183) (DIM1 dimethyladenosine transferase 1 homolog) (DIM1 dimethyladenosine transferase 1-like) (Probable 18S rRNA (adenine(1779)-N(6)/adenine(1780)-N(6))-dimethyltransferase) (Probable 18S rRNA dimethylase) (Probable S-adenosylmethionine-6-N',N'-adenosyl(rRNA) dimethyltransferase)	1	3	2	0	2	1	2	1	1	1	-0.332813	0.678422	0.899212
CPSF1_MOUSE	Cpsf1 Cpsf160	Cleavage and polyadenylation specificity factor subunit 1 (Cleavage and polyadenylation specificity factor 160 kDa subunit) (CPSF 160 kDa subunit)	10	17	1	1	4	14	7	0	3	1	-0.327135	0.677402	0.899212
MBB1A_MOUSE	Mybbp1a P160	Myb-binding protein 1A (Myb-binding protein of 160 kDa)	372	484	213	145	184	190	197	354	188	182	-0.158732	0.68107	0.899513
CHD6_MOUSE	Chd6 Kiaa1335	Chromodomain-helicase-DNA-binding protein 6 (CHD-6) (EC 3.6.4.12) (ATP-dependent helicase CHD6)	0	7	21	16	45	1	2	12	28	23	-0.381869	0.684236	0.899513
CHD2_MOUSE	Chd2	Chromodomain-helicase-DNA-binding protein 2 (CHD-2) (EC 3.6.4.12) (ATP-dependent helicase CHD2)	11	10	4	6	8	6	10	3	8	6	-0.185674	0.683915	0.899513
IN80C_MOUSE	Ino80c	INO80 complex subunit C	2	2	4	1	5	2	1	4	2	2	-0.27717	0.684041	0.899513
K2C79_MOUSE	Krt79 Kb38	Keratin, type II cytoskeletal 79 (Cytokeratin-79) (CK-79) (Keratin-79) (K79) (Type-II keratin Kb38)	1	3	2	4	7	4	3	1	5	1	-0.271048	0.681447	0.899513
CY1_MOUSE	Cyc1	Cytochrome c1, heme protein, mitochondrial (Complex III subunit 4) (Complex III subunit IV) (Cytochrome b-c1 complex subunit 4) (Ubiquinol-cytochrome-c reductase complex cytochrome c1 subunit) (Cytochrome c-1)	0	4	1	2	1	1	2	0	1	2	-0.336715	0.681785	0.899513
GNA12_MOUSE	Gna12 Gna-12	Guanine nucleotide-binding protein subunit alpha-12 (G alpha-12) (G-protein subunit alpha-12)	1	0	1	1	0	1	1	0	0	0	-0.456899	0.68171	0.899513
MCM2_MOUSE	Mcm2 Bm28 Cdcl1 Kiaa0030 Mcmd2	DNA replication licensing factor MCM2 (EC 3.6.4.12) (Minichromosome maintenance protein 2 homolog) (Nuclear protein BM28)	0	1	1	0	1	0	2	0	0	0	-0.456629	0.683702	0.899513
LIN41_MOUSE	Trim71 Gm1127 Lin41	E3 ubiquitin-protein ligase TRIM71 (EC 2.3.2.27) (Protein lin-41 homolog) (mLin41) (RING-type E3 ubiquitin transferase TRIM71) (Tripartite motif-containing protein 71)	0	1	1	0	1	0	2	0	0	0	-0.456629	0.683702	0.899513
THOC4_MOUSE	Alyref Aly Ref1 Refbp1 THOC4	THO complex subunit 4 (Tho4) (Ally of AML-1 and LEF-1) (Aly/REF export factor) (REF1-I) (RNA and export factor-binding protein 1) (Transcriptional coactivator Aly/REF)	89	94	11	13	13	45	61	16	20	28	-0.238244	0.687421	0.901702
RP9_MOUSE	rp9 Rp9h	Retinitis pigmentosa 9 protein homolog (Pim-1-associated protein) (PAP-1)	8	8	7	2	3	5	7	6	3	2	-0.215536	0.687301	0.901702
ZN706_MOUSE	Znf706 Zfp706	Zinc finger protein 706	0	0	0	2	1	1	0	1	0	0	-0.448916	0.688669	0.902674
HNRPC_MOUSE	Hnrnpc Hnrpc	Heterogeneous nuclear ribonucleoproteins C1/C2 (hnRNP C1/C2)	56	71	18	25	28	44	43	25	27	29	-0.14032	0.692142	0.902799
CETN2_MOUSE	Cetn2 Calt	Centrin-2 (Caltractin isoform 1)	1	4	0	1	3	3	4	0	0	0	-0.334332	0.692483	0.902799
NOL9_MOUSE	Nol9	Polynucleotide 5'-hydroxyl-kinase NOL9 (EC 2.7.1.-) (Nucleolar protein 9)	0	0	0	1	2	1	0	1	0	0	-0.444389	0.691052	0.902799
SEC13_MOUSE	Sec13 Sec13l1	Protein SEC13 homolog (GATOR complex protein SEC13) (SEC13-like protein 1) (SEC13-related protein)	1	1	0	1	0	1	1	0	0	0	-0.436184	0.692822	0.902799
PWP2_MOUSE	Pwp2 Pwp2h	Periodic tryptophan protein 2 homolog	8	9	5	1	3	7	5	5	2	2	-0.223175	0.693375	0.902859
SRRM1_MOUSE	Srrm1 Pop101	Serine/arginine repetitive matrix protein 1 (Plenty-of-prolines 101)	117	117	379	74	95	104	121	225	105	103	-0.20954	0.6986	0.903874
K2C8_MOUSE	Krt8 Krt2-8	Keratin, type II cytoskeletal 8 (Cytokeratin endo A) (Cytokeratin-8) (CK-8) (Keratin-8) (K8) (Type-II keratin Kb8)	2	4	2	9	18	13	10	2	5	1	-0.278542	0.696358	0.903874
AP3D1_MOUSE	Ap3d1 Ap3d	AP-3 complex subunit delta-1 (AP-3 complex subunit delta) (Adaptor-related protein complex 3 subunit delta-1) (Delta-adaptin) (mBLVR1)	2	3	6	6	13	6	2	7	6	4	-0.235064	0.700279	0.903874
RU2B_MOUSE	Snrpb2	U2 small nuclear ribonucleoprotein B'' (U2 snRNP B'')	15	18	19	15	19	21	23	5	14	15	-0.14578	0.703054	0.903874
HDAC2_MOUSE	Hdac2 Yy1bp	Histone deacetylase 2 (HD2) (EC 3.5.1.98) (YY1 transcription factor-binding protein)	8	10	3	4	7	7	8	4	5	3	-0.186816	0.701082	0.903874
RU17_MOUSE	Snrnp70 Snrp70	U1 small nuclear ribonucleoprotein 70 kDa (U1 snRNP 70 kDa) (U1-70K) (snRNP70)	5	6	1	0	0	3	3	0	1	2	-0.29747	0.70242	0.903874
DNJA1_MOUSE	Dnaja1 Dnaj2 Hsj2 Hspf4	DnaJ homolog subfamily A member 1 (DnaJ protein homolog 2) (Heat shock 40 kDa protein 4) (Heat shock protein J2) (HSJ-2)	2	2	1	3	1	2	2	2	0	1	-0.297789	0.698472	0.903874
CPSF6_MOUSE	Cpsf6	Cleavage and polyadenylation specificity factor subunit 6	7	7	0	0	0	4	6	0	0	0	-0.395669	0.705077	0.903874
GLD2_MOUSE	Tent2 Gld2 Papd4	Poly(A) RNA polymerase GLD2 (mGLD-2) (EC 2.7.7.19) (PAP-associated domain-containing protein 4) (Terminal nucleotidyltransferase 2)	5	2	1	0	0	2	4	0	0	0	-0.350535	0.698421	0.903874
CC174_MOUSE	Ccdc174	Coiled-coil domain-containing protein 174	1	2	0	0	0	0	2	0	0	0	-0.419413	0.705958	0.903874
GSH0_MOUSE	Gclm Glclr	Glutamate--cysteine ligase regulatory subunit (GCS light chain) (Gamma-ECS regulatory subunit) (Gamma-glutamylcysteine synthetase regulatory subunit) (Glutamate--cysteine ligase modifier subunit)	0	0	2	1	0	0	0	2	0	0	-0.431312	0.701712	0.903874
RTTN_MOUSE	Rttn	Rotatin	1	2	0	0	0	0	2	0	0	0	-0.419413	0.705958	0.903874
RU2A_MOUSE	Snrpa1	U2 small nuclear ribonucleoprotein A' (U2 snRNP A')	63	61	19	50	41	54	57	13	47	36	-0.144424	0.711724	0.906968
GPTC1_MOUSE	Gpatch1 Gpatc1	G patch domain-containing protein 1	31	40	23	20	23	28	35	15	25	20	-0.108754	0.713359	0.906968
CSK2B_MOUSE	Csnk2b Ck2n	Casein kinase II subunit beta (CK II beta) (Phosvitin)	4	5	3	1	2	2	5	4	0	1	-0.246379	0.713363	0.906968
LSM8_MOUSE	Lsm8	U6 snRNA-associated Sm-like protein LSm8	1	3	1	1	4	3	2	0	3	0	-0.28143	0.714365	0.906968
RAGP1_MOUSE	Rangap1 Fug1	Ran GTPase-activating protein 1 (RanGAP1)	0	2	0	1	0	1	0	1	0	0	-0.407278	0.710946	0.906968
THA11_MOUSE	Thap11 MNCb-2032	THAP domain-containing protein 11 (Ronin)	2	1	0	0	0	0	1	0	1	0	-0.407419	0.710452	0.906968
IF2G_MOUSE	Eif2s3x	Eukaryotic translation initiation factor 2 subunit 3, X-linked (Eukaryotic translation initiation factor 2 subunit gamma, X-linked) (eIF-2-gamma X)	4	4	5	1	5	6	4	2	2	2	-0.216211	0.716421	0.907637
RBBP5_MOUSE	Rbbp5	Retinoblastoma-binding protein 5 (RBBP-5)	1	1	1	3	4	1	1	0	4	2	-0.279264	0.720168	0.911087
KIFC1_MOUSE	Kifc1 Kifc4 Kifc5a Kifc5b	Kinesin-like protein KIFC1	10	12	6	11	11	9	14	8	6	7	-0.147625	0.720922	0.911339
EXOS6_MOUSE	Exosc6 Mtr3	Exosome complex component MTR3 (Exosome component 6) (mRNA transport regulator 3 homolog)	1	1	1	0	0	0	0	2	0	0	-0.388962	0.721391	0.911339
NFH_MOUSE	Nefh Kiaa0845 Nfh	Neurofilament heavy polypeptide (NF-H) (200 kDa neurofilament protein) (Neurofilament triplet H protein)	0	0	1	1	2	3	0	0	0	0	-0.375757	0.723134	0.912893
MDC1_MOUSE	Mdc1 Kiaa0170	Mediator of DNA damage checkpoint protein 1	9	6	0	2	2	6	3	2	1	3	-0.232399	0.725976	0.913888
NU107_MOUSE	Nup107	Nuclear pore complex protein Nup107 (107 kDa nucleoporin) (Nucleoporin Nup107)	3	2	2	2	1	2	2	2	1	1	-0.254796	0.725974	0.913888
SCRIB_MOUSE	Scrib Kiaa0147 Lap4 Scrib1	Protein scribble homolog (Scribble) (Protein LAP4)	0	0	0	1	3	3	0	0	0	0	-0.385196	0.725497	0.913888
RBM39_MOUSE	Rbm39 Caper Rnpc2	RNA-binding protein 39 (Coactivator of activating protein 1 and estrogen receptors) (Coactivator of AP-1 and ERs) (RNA-binding motif protein 39) (RNA-binding region-containing protein 2) (Transcription coactivator CAPER)	141	152	56	35	37	122	118	42	37	40	-0.162916	0.728981	0.916374
TAF3_MOUSE	Taf3	Transcription initiation factor TFIID subunit 3 (140 kDa TATA box-binding protein-associated factor) (TBP-associated factor 3) (Transcription initiation factor TFIID 140 kDa subunit) (TAF(II)140) (TAF140) (TAFII-140) (TAFII140)	18	25	26	15	26	13	18	38	15	8	-0.165799	0.730177	0.917139
NUP88_MOUSE	Nup88	Nuclear pore complex protein Nup88 (88 kDa nucleoporin) (Nucleoporin Nup88)	6	6	3	0	1	6	6	0	0	1	-0.268683	0.733741	0.920376
RFC5_MOUSE	Rfc5	Replication factor C subunit 5 (Activator 1 36 kDa subunit) (A1 36 kDa subunit) (Activator 1 subunit 5) (Replication factor C 36 kDa subunit) (RF-C 36 kDa subunit) (RFC36)	3	4	0	0	1	2	1	2	0	1	-0.276669	0.736625	0.920781
S30BP_MOUSE	Sap30bp Hcngp	SAP30-binding protein (Transcriptional regulator protein HCNGP)	2	0	0	5	4	1	2	0	3	3	-0.273871	0.73626	0.920781
SMHD1_MOUSE	Smchd1 Kiaa0650	Structural maintenance of chromosomes flexible hinge domain-containing protein 1 (SMC hinge domain-containing protein 1) (EC 3.6.1.-)	3	4	1	0	1	2	3	2	0	0	-0.268104	0.735871	0.920781
SMCA4_MOUSE	Smarca4 Baf190a Brg1 Snf2b Snf2l4	Transcription activator BRG1 (EC 3.6.4.-) (ATP-dependent helicase SMARCA4) (BRG1-associated factor 190A) (BAF190A) (Protein brahma homolog 1) (SNF2-beta) (SWI/SNF-related matrix-associated actin-dependent regulator of chromatin subfamily A member 4)	48	52	115	95	109	57	52	86	100	77	-0.148212	0.739829	0.922982
GPKOW_MOUSE	Gpkow	G-patch domain and KOW motifs-containing protein (Protein MOS2 homolog)	2	2	1	2	3	1	1	2	2	2	-0.242042	0.739941	0.922982
BCLF1_MOUSE	Bclaf1 Btf Kiaa0164	Bcl-2-associated transcription factor 1 (Btf)	242	239	51	339	286	182	212	36	275	295	-0.179199	0.749496	0.92904
H11_MOUSE	H1-1 H1a H1f1 Hist1h1a	Histone H1.1 (H1 VAR.3) (Histone H1a) (H1a)	127	122	64	62	58	84	82	115	46	40	-0.121941	0.748023	0.92904
LLPH_MOUSE	Llph	Protein LLP homolog (Protein LAPS18-like)	5	6	47	0	0	2	3	34	0	0	-0.437939	0.749361	0.92904
SKP1_MOUSE	Skp1 Skp1a	S-phase kinase-associated protein 1 (Cyclin-A/CDK2-associated protein p19) (S-phase kinase-associated protein 1A) (p19A) (p19skp1)	1	1	1	0	1	1	1	0	1	0	-0.319896	0.749415	0.92904
PRP17_MOUSE	Cdc40 Prp17 Prpf17	Pre-mRNA-processing factor 17 (Cell division cycle 40 homolog) (PRP17 homolog)	67	62	51	44	54	50	56	38	63	47	-0.0761894	0.751589	0.929821
PGAM5_MOUSE	Pgam5	Serine/threonine-protein phosphatase PGAM5, mitochondrial (EC 3.1.3.16) (Phosphoglycerate mutase family member 5)	9	9	12	10	16	15	12	5	9	10	-0.133253	0.75223	0.929821
THOC7_MOUSE	Thoc7 Nif3l1bp1	THO complex subunit 7 homolog (Ngg1-interacting factor 3-like protein 1-binding protein 1)	14	14	3	2	9	17	15	0	2	2	-0.229473	0.753047	0.929821
BRD9_MOUSE	Brd9	Bromodomain-containing protein 9	23	23	54	78	81	27	31	44	66	61	-0.167303	0.754805	0.930151
EMD_MOUSE	Emd Sta	Emerin	1	2	1	0	0	2	1	0	0	0	-0.315548	0.755408	0.930151
RS13_MOUSE	Rps13	40S ribosomal protein S13	23	22	10	4	9	19	21	7	6	6	-0.152071	0.756998	0.931206
TCRG1_MOUSE	Tcerg1 Taf2s	Transcription elongation regulator 1 (Formin-binding protein 28) (FBP 28) (TATA box-binding protein-associated factor 2S) (Transcription factor CA150) (p144)	38	28	7	31	42	17	20	5	46	35	-0.174092	0.758435	0.93233
TR150_MOUSE	Thrap3 Trap150	Thyroid hormone receptor-associated protein 3 (Thyroid hormone receptor-associated protein complex 150 kDa component) (Trap150)	222	251	34	254	286	175	194	23	269	239	-0.177117	0.768091	0.934273
BRD7_MOUSE	Brd7 Bp75	Bromodomain-containing protein 7 (75 kDa bromodomain protein)	11	8	22	24	32	5	2	37	21	13	-0.207791	0.769564	0.934273
PRP31_MOUSE	Prpf31 Prp31	U4/U6 small nuclear ribonucleoprotein Prp31 (Pre-mRNA-processing factor 31) (U4/U6 snRNP 61 kDa protein) (Protein 61K)	23	19	26	3	12	17	24	20	6	5	-0.161119	0.771146	0.934273
DDX10_MOUSE	Ddx10	Probable ATP-dependent RNA helicase DDX10 (EC 3.6.4.13) (DEAD box protein 10)	4	9	6	11	14	3	2	20	5	5	-0.192653	0.773137	0.934273
RL35_MOUSE	Rpl35	60S ribosomal protein L35	24	24	135	2	6	13	15	106	5	3	-0.305903	0.763373	0.934273
RS14_MOUSE	Rps14	40S ribosomal protein S14	19	18	24	9	10	14	15	13	14	15	-0.114834	0.767192	0.934273
SMRC2_MOUSE	Smarcc2 Baf170	SWI/SNF complex subunit SMARCC2 (BRG1-associated factor 170) (BAF170) (SWI/SNF complex 170 kDa subunit) (SWI/SNF-related matrix-associated actin-dependent regulator of chromatin subfamily C member 2)	7	6	27	7	11	9	4	16	13	8	-0.176803	0.766692	0.934273
RL38_MOUSE	Rpl38	60S ribosomal protein L38	10	16	26	4	4	17	18	9	6	4	-0.170094	0.768592	0.934273
IMA3_MOUSE	Kpna4 Qip1	Importin subunit alpha-3 (Importin alpha Q1) (Qip1) (Karyopherin subunit alpha-4)	0	0	1	2	2	1	1	1	1	0	-0.278088	0.76935	0.934273
RL34_MOUSE	Rpl34	60S ribosomal protein L34	1	1	1	1	0	0	1	2	0	0	-0.2978	0.766093	0.934273
WDR76_MOUSE	Wdr76	WD repeat-containing protein 76	2	2	0	0	0	1	2	0	0	0	-0.302579	0.765759	0.934273
RU1C_MOUSE	Snrpc Snrp1c	U1 small nuclear ribonucleoprotein C (U1 snRNP C) (U1-C) (U1C)	2	2	0	0	0	2	1	0	0	0	-0.297751	0.769025	0.934273
EHMT2_MOUSE	Ehmt2 Bat8 G9a Ng36	Histone-lysine N-methyltransferase EHMT2 (EC 2.1.1.-) (EC 2.1.1.43) (Euchromatic histone-lysine N-methyltransferase 2) (HLA-B-associated transcript 8) (Histone H3-K9 methyltransferase 3) (H3-K9-HMTase 3) (Protein G9a)	1	3	0	0	0	1	2	0	0	0	-0.298251	0.770261	0.934273
NIP7_MOUSE	Nip7	60S ribosome subunit biogenesis protein NIP7 homolog (PEachy) (kDa93)	2	0	2	0	1	1	3	0	0	0	-0.294344	0.762535	0.934273
CENPO_MOUSE	Cenpo Mcm21r	Centromere protein O (CENP-O)	1	1	0	2	0	0	0	0	2	1	-0.294528	0.770454	0.934273
FIZ1_MOUSE	Fiz1	Flt3-interacting zinc finger protein 1	1	1	0	1	1	0	0	1	2	0	-0.287831	0.772738	0.934273
DDX5_MOUSE	Ddx5 Tnz2	Probable ATP-dependent RNA helicase DDX5 (EC 3.6.4.13) (DEAD box RNA helicase DEAD1) (mDEAD1) (DEAD box protein 5) (RNA helicase p68)	291	342	206	283	284	228	237	196	299	311	-0.0728893	0.776497	0.934341
RL3_MOUSE	Rpl3	60S ribosomal protein L3 (J1 protein)	20	19	32	15	14	20	16	30	12	10	-0.127483	0.776969	0.934341
KHDR3_MOUSE	Khdrbs3 Salp Slm2	KH domain-containing, RNA-binding, signal transduction-associated protein 3 (RNA-binding protein Etoile) (Sam68-like mammalian protein 2) (SLM-2)	6	8	1	2	4	3	2	0	6	6	-0.184156	0.775131	0.934341
EF1G_MOUSE	Eef1g	Elongation factor 1-gamma (EF-1-gamma) (eEF-1B gamma)	4	5	0	0	0	4	2	0	1	0	-0.250108	0.777757	0.934341
FOXP4_MOUSE	Foxp4	Forkhead box protein P4 (Fork head-related protein-like A) (mFKHLA)	1	3	0	0	0	2	1	0	0	0	-0.293085	0.773751	0.934341
MYO5A_MOUSE	Myo5a Dilute	Unconventional myosin-Va (Dilute myosin heavy chain, non-muscle)	1	0	0	2	2	2	0	0	1	1	-0.26415	0.78138	0.936604
IGHG1_MOUSE	Ighg1 Igh-4	Ig gamma-1 chain C region secreted form	167	136	117	591	424	176	144	223	386	341	-0.157776	0.782414	0.937212
NSRP1_MOUSE	Nsrp1 Ccdc55 Nsrp70	Nuclear speckle splicing regulatory protein 1 (Coiled-coil domain-containing protein 55) (Nuclear speckle-related protein 70) (NSrp70)	1	1	0	2	0	0	0	2	0	1	-0.275206	0.783485	0.937233
ESS2_MOUSE	Ess2 Dgcr14 Dgsi Es2 Es2el	Splicing factor ESS-2 homolog (ES2 protein) (Expressed sequence 2 embryonic lethal)	16	16	14	13	12	10	11	14	15	13	-0.10058	0.785917	0.937821
DJC21_MOUSE	Dnajc21	DnaJ homolog subfamily C member 21	1	2	1	0	0	1	0	2	0	0	-0.270877	0.785579	0.937821
RL7A_MOUSE	Rpl7a Surf-3 Surf3	60S ribosomal protein L7a (Surfeit locus protein 3)	36	41	26	4	9	25	26	31	6	7	-0.162253	0.787169	0.937859
EED_MOUSE	Eed	Polycomb protein EED	10	13	0	2	5	8	8	1	5	3	-0.17212	0.787137	0.937859
COIL_MOUSE	Coil CLN80	Coilin (p80-coilin)	23	24	7	19	24	26	21	11	17	13	-0.10133	0.787959	0.938171
IF6_MOUSE	Eif6 Itgb4bp	Eukaryotic translation initiation factor 6 (eIF-6) (B4 integrin interactor) (CAB) (p27(BBP))	6	10	8	3	2	5	9	7	1	3	-0.152869	0.789135	0.938316
MINT_MOUSE	Spen Kiaa0929 Mint Sharp	Msx2-interacting protein (SMART/HDAC1-associated repressor protein) (SPEN homolog)	9	10	2	35	42	7	13	1	28	35	-0.215739	0.789948	0.938657
CKP2L_MOUSE	Ckap2l	Cytoskeleton-associated protein 2-like (Radial fiber and mitotic spindle protein) (Radmis)	3	3	0	3	5	3	3	1	3	2	-0.174973	0.790977	0.939252
PWP3A_MOUSE	Pwwp3a Mum1	PWWP domain-containing DNA repair factor 3A (PWWP3A) (Mutated melanoma-associated antigen 1) (MUM-1) (PWWP domain-containing protein MUM1)	4	9	0	1	0	4	5	2	0	0	-0.228259	0.791806	0.939609
SHCAF_MOUSE	Sinhcaf Fam60a Tera	SIN3-HDAC complex-associated factor (Protein FAM60A) (Tera protein)	1	1	2	1	0	1	1	2	0	0	-0.24274	0.794985	0.942126
SRSF2_MOUSE	Srsf2 Pr264 Sfrs10 Sfrs2	Serine/arginine-rich splicing factor 2 (Protein PR264) (Putative myelin regulatory factor 1) (MRF-1) (Splicing component, 35 kDa) (Splicing factor SC35) (SC-35) (Splicing factor, arginine/serine-rich 2)	8	12	1	15	21	6	9	1	17	16	-0.174436	0.796287	0.942414
NXF1_MOUSE	Nxf1 Tap	Nuclear RNA export factor 1 (Tip-associated protein) (Tip-associating protein) (mRNA export factor TAP)	47	45	12	27	31	38	42	9	30	27	-0.103136	0.797662	0.942452
TMA7_MOUSE	Tma7 Ccdc72	Translation machinery-associated protein 7 (Coiled-coil domain-containing protein 72)	0	0	2	2	2	1	1	2	1	0	-0.228056	0.799527	0.943114
RBM28_MOUSE	Rbm28	RNA-binding protein 28 (RNA-binding motif protein 28)	1	5	4	0	1	2	2	4	1	0	-0.194682	0.801131	0.944379
ARID2_MOUSE	Arid2 Baf200	AT-rich interactive domain-containing protein 2 (ARID domain-containing protein 2) (BRG1-associated factor 200) (BAF200) (Zinc finger protein with activation potential) (Zipzap/p200)	3	3	24	13	16	2	3	20	15	10	-0.188327	0.802809	0.94441
RCC1_MOUSE	Rcc1 Chc1	Regulator of chromosome condensation (Chromosome condensation protein 1)	13	21	0	2	7	14	15	1	2	4	-0.18931	0.803364	0.94441
SPF30_MOUSE	Smndc1 Smnr Spf30	Survival of motor neuron-related-splicing factor 30 (30 kDa splicing factor SMNrp) (SMN-related protein) (Survival motor neuron domain-containing protein 1)	9	11	2	4	6	9	7	4	5	3	-0.123929	0.804871	0.94441
MCRS1_MOUSE	Mcrs1 Msp58	Microspherule protein 1 (58 kDa microspherule protein)	1	2	1	0	1	2	0	0	2	0	-0.232345	0.803829	0.94441
DNJA2_MOUSE	Dnaja2	DnaJ homolog subfamily A member 2 (mDj3)	0	0	1	2	4	2	1	1	1	1	-0.206202	0.811434	0.94909
YJU2_MOUSE	Yju2 Ccdc94	Splicing factor YJU2 (Coiled-coil domain-containing protein 94)	0	0	1	2	3	0	1	1	1	2	-0.216437	0.81061	0.94909
HAKAI_MOUSE	Cbll1 Hakai	E3 ubiquitin-protein ligase Hakai (EC 2.3.2.27) (Casitas B-lineage lymphoma-transforming sequence-like protein 1) (c-Cbl-like protein 1) (E-cadherin binding protein E7) (RING-type E3 ubiquitin transferase Hakai)	2	1	0	0	2	0	1	0	2	1	-0.222054	0.811628	0.94909
GNAI2_MOUSE	Gnai2 Gnai-2	Guanine nucleotide-binding protein G(i) subunit alpha-2 (Adenylate cyclase-inhibiting G alpha protein)	1	2	3	1	2	5	3	0	0	0	-0.193797	0.813658	0.94909
BIRC5_MOUSE	Birc5 Api4 Iap4	Baculoviral IAP repeat-containing protein 5 (Apoptosis inhibitor 4) (Apoptosis inhibitor survivin) (TIAP)	1	3	0	5	1	0	0	0	4	4	-0.213009	0.813444	0.94909
KDM1A_MOUSE	Kdm1a Aof2 Kiaa0601 Lsd1	Lysine-specific histone demethylase 1A (EC 1.-.-.-) (BRAF35-HDAC complex protein BHC110) (Flavin-containing amine oxidase domain-containing protein 2)	2	3	0	0	0	2	2	0	0	0	-0.227293	0.812431	0.94909
MIC25_MOUSE	Chchd6 Mic25	MICOS complex subunit Mic25 (Coiled-coil-helix-coiled-coil-helix domain-containing protein 6)	1	1	1	2	2	1	3	0	1	1	-0.195658	0.814522	0.949476
ZC3HE_MOUSE	Zc3h14	Zinc finger CCCH domain-containing protein 14	72	56	25	35	34	56	58	15	33	41	-0.0831593	0.81855	0.95049
AURKB_MOUSE	Aurkb Aik2 Aim1 Airk2 Ark2 Stk1 Stk12 Stk5	Aurora kinase B (EC 2.7.11.1) (Aurora 1) (Aurora- and IPL1-like midbody-associated protein 1) (Aurora/IPL1-related kinase 2) (ARK-2) (Aurora-related kinase 2) (STK-1) (Serine/threonine-protein kinase 12) (Serine/threonine-protein kinase 5) (Serine/threonine-protein kinase aurora-B)	16	22	2	17	17	9	9	7	18	20	-0.121246	0.817526	0.95049
TAF1B_MOUSE	Taf1b	TATA box-binding protein-associated factor RNA polymerase I subunit B (RNA polymerase I-specific TBP-associated factor 68 kDa) (TAFI68) (TATA box-binding protein-associated factor 1B) (TBP-associated factor 1B) (Transcription initiation factor SL1/TIF-IB subunit B)	0	1	1	1	3	0	1	0	2	2	-0.204659	0.81913	0.95049
TBG1_MOUSE	Tubg1 Tubg	Tubulin gamma-1 chain (Gamma-1-tubulin) (Gamma-tubulin complex component 1) (GCP-1)	4	1	0	0	0	2	1	0	1	0	-0.217425	0.820331	0.951263
NOP58_MOUSE	Nop58 Nol5	Nucleolar protein 58 (MSSP) (Nucleolar protein 5) (SIK-similar protein)	113	106	128	63	79	73	70	135	75	77	-0.082758	0.823038	0.952025
RL13A_MOUSE	Rpl13a P198 Tstap198-7	60S ribosomal protein L13a (Transplantation antigen P198) (Tum-P198 antigen)	6	11	4	1	0	8	8	1	1	1	-0.166307	0.823662	0.952025
MED10_MOUSE	Med10 D13Wsu50e	Mediator of RNA polymerase II transcription subunit 10 (Mediator complex subunit 10)	1	1	0	1	3	2	0	0	3	0	-0.203514	0.823323	0.952025
RL28_MOUSE	Rpl28	60S ribosomal protein L28	1	4	16	0	2	4	4	9	2	1	-0.185111	0.82737	0.954451
DDX50_MOUSE	Ddx50	ATP-dependent RNA helicase DDX50 (EC 3.6.4.13) (DEAD box protein 50) (Gu-beta) (Nucleolar protein Gu2)	15	15	6	23	35	6	11	15	30	20	-0.121382	0.82917	0.955655
AFF4_MOUSE	Aff4 Alf4	AF4/FMR2 family member 4	22	23	1	22	38	19	20	0	27	27	-0.154124	0.837869	0.959722
CI114_MOUSE	Spout1 D2Wsu81e	Putative methyltransferase C9orf114 homolog (EC 2.1.1.-) (Centromere protein 32) (CENP-32) (Kinetochore-associated protein) (SPOUT domain-containing methyltransferase 1)	18	14	48	24	30	10	7	51	26	21	-0.125311	0.840041	0.960355
SNUT1_MOUSE	Sart1 Haf	U4/U6.U5 tri-snRNP-associated protein 1 (Hypoxia-associated factor) (Squamous cell carcinoma antigen recognized by T-cells 1) (SART-1) (mSART-1)	90	72	30	32	30	68	85	28	27	25	-0.0827358	0.841841	0.961481
NUCL_MOUSE	Ncl Nuc	Nucleolin (Protein C23)	7	6	3	0	6	6	12	2	0	0	-0.157872	0.842106	0.961481
TRI41_MOUSE	Trim41	E3 ubiquitin-protein ligase TRIM41 (EC 2.3.2.27) (RING-type E3 ubiquitin transferase TRIM41) (Tripartite motif-containing protein 41)	1	4	0	1	2	3	4	0	0	0	-0.16855	0.843969	0.96299
U2AF2_MOUSE	U2af2 U2af65	Splicing factor U2AF 65 kDa subunit (U2 auxiliary factor 65 kDa subunit) (U2 snRNP auxiliary factor large subunit)	10	7	0	0	3	7	6	0	2	2	-0.150772	0.846419	0.965167
CHD9_MOUSE	Chd9 Kiaa0308 Pric320	Chromodomain-helicase-DNA-binding protein 9 (CHD-9) (EC 3.6.4.12) (ATP-dependent helicase CHD9) (PPAR-alpha-interacting complex protein 320 kDa) (Peroxisomal proliferator-activated receptor A-interacting complex 320 kDa protein)	1	6	10	28	30	11	6	3	23	26	-0.145726	0.849471	0.96607
KI20A_MOUSE	Kif20a Rab6kifl	Kinesin-like protein KIF20A (Kinesin-like protein 174) (Rab6-interacting kinesin-like protein) (Rabkinesin-6)	8	11	3	4	7	8	11	2	4	5	-0.0960879	0.847957	0.96607
K22O_MOUSE	Krt76	Keratin, type II cytoskeletal 2 oral (Keratin-76) (K76) (Type-II keratin Kb9)	2	1	1	5	5	4	4	0	4	1	-0.134182	0.850467	0.96607
DNJC9_MOUSE	Dnajc9	DnaJ homolog subfamily C member 9	2	2	0	3	3	4	3	0	2	0	-0.145179	0.849939	0.96607
TRAP1_MOUSE	Trap1 Hsp75	Heat shock protein 75 kDa, mitochondrial (HSP 75) (TNFR-associated protein 1) (Tumor necrosis factor type 1 receptor-associated protein) (TRAP-1)	2	2	3	0	0	2	2	2	0	0	-0.161005	0.849925	0.96607
CD11B_MOUSE	Cdk11b Cdc2l1 Cdk11	Cyclin-dependent kinase 11B (Cell division cycle 2-like protein kinase 1) (Cell division protein kinase 11) (Cyclin-dependent kinase 11) (EC 2.7.11.22) (Galactosyltransferase-associated protein kinase p58/GTA) (PITSLRE serine/threonine-protein kinase CDC2L1)	5	6	0	17	20	4	1	0	17	19	-0.171735	0.857441	0.96843
NU160_MOUSE	Nup160 Gtl1-13 Kiaa0197	Nuclear pore complex protein Nup160 (160 kDa nucleoporin) (Gene trap locus 1-13 protein) (GTL-13) (Nucleoporin Nup160)	2	3	0	0	0	1	0	2	0	1	-0.159712	0.861144	0.971379
RUVB2_MOUSE	Ruvbl2	RuvB-like 2 (EC 3.6.4.12) (p47 protein)	23	24	34	21	23	25	26	30	23	13	-0.0613472	0.865683	0.974545
JARD2_MOUSE	Jarid2 Jmj	Protein Jumonji (Jumonji/ARID domain-containing protein 2)	21	25	1	12	14	13	16	7	11	17	-0.0839886	0.867537	0.974545
TAF9_MOUSE	Taf9 Taf2g	Transcription initiation factor TFIID subunit 9 (RNA polymerase II TBP-associated factor subunit G) (Transcription initiation factor TFIID 31 kDa subunit) (TAFII-31) (TAFII31) (Transcription initiation factor TFIID 32 kDa subunit) (TAFII-32) (TAFII32)	14	8	19	16	9	14	11	11	15	11	-0.0714384	0.865884	0.974545
NCBP3_MOUSE	Ncbp3	Nuclear cap-binding protein subunit 3	7	7	7	3	3	7	9	2	4	3	-0.0874819	0.867536	0.974545
CA131_MOUSE		Uncharacterized protein C1orf131 homolog	2	0	6	2	2	2	3	3	2	1	-0.122033	0.867035	0.974545
K2C6A_MOUSE	Krt6a Ker2 Krt2-6 Krt2-6a Krt6	Keratin, type II cytoskeletal 6A (Cytokeratin-6A) (CK-6A) (Keratin-6-alpha) (mK6-alpha) (Keratin-6A) (K6A)	1	2	2	4	5	3	4	0	4	2	-0.113297	0.867783	0.974545
SFPQ_MOUSE	Sfpq Psf	Splicing factor, proline- and glutamine-rich (DNA-binding p52/p100 complex, 100 kDa subunit) (Polypyrimidine tract-binding protein-associated-splicing factor) (PSF) (PTB-associated-splicing factor)	30	43	10	53	68	35	31	10	53	58	-0.0882394	0.872307	0.978391
LBR_MOUSE	Lbr	Delta(14)-sterol reductase LBR (Delta-14-SR) (EC 1.3.1.70) (3-beta-hydroxysterol Delta (14)-reductase) (C-14 sterol reductase) (C14SR) (Integral nuclear envelope inner membrane protein) (Lamin-B receptor) (Sterol C14-reductase)	32	40	12	64	56	19	20	34	58	50	-0.0858247	0.871774	0.978391
NOL11_MOUSE	Nol11	Nucleolar protein 11	1	2	2	0	1	0	1	4	0	0	-0.142074	0.874088	0.978918
RBM15_MOUSE	Rbm15 Kiaa4257 Ott1	RNA-binding protein 15 (One-twenty two protein 1) (RNA-binding motif protein 15)	75	83	30	43	51	61	62	32	54	51	-0.0430507	0.879618	0.979448
POGZ_MOUSE	Pogz Kiaa0461	Pogo transposable element with ZNF domain	10	7	0	2	6	5	6	3	7	1	-0.0951234	0.877588	0.979448
RL27A_MOUSE	Rpl27a	60S ribosomal protein L27a (L29)	9	12	7	5	7	7	6	9	7	7	-0.0671674	0.878639	0.979448
KC1A_MOUSE	Csnk1a1	Casein kinase I isoform alpha (CKI-alpha) (EC 2.7.11.1) (CK1)	2	5	1	2	3	4	6	0	2	0	-0.108666	0.879404	0.979448
SELH_MOUSE	Selenoh	Selenoprotein H (SelH)	0	1	0	3	3	0	0	3	2	1	-0.135506	0.878922	0.979448
CENPQ_MOUSE	Cenpq	Centromere protein Q (CENP-Q)	0	1	0	2	4	0	0	0	2	4	-0.14526	0.878928	0.979448
RBMX_MOUSE	Rbmx Hnrnpg Hnrpg Rbmxp1 Rbmxrt	RNA-binding motif protein, X chromosome (Heterogeneous nuclear ribonucleoprotein G) (hnRNP G) [Cleaved into: RNA-binding motif protein, X chromosome, N-terminally processed]	94	84	55	73	68	74	73	41	78	84	-0.0391583	0.88206	0.981292
CPSF2_MOUSE	Cpsf2 Cpsf100 Mcpsf	Cleavage and polyadenylation specificity factor subunit 2 (Cleavage and polyadenylation specificity factor 100 kDa subunit) (CPSF 100 kDa subunit)	9	11	0	2	2	7	7	0	4	3	-0.0994816	0.886053	0.984503
AURKA_MOUSE	Aurka Aik Airk Ark1 Aura Ayk1 Btak Iak1 Stk15 Stk6	Aurora kinase A (EC 2.7.11.1) (Aurora 2) (Aurora family kinase 1) (Aurora/IPL1-related kinase 1) (ARK-1) (Aurora-related kinase 1) (Ipl1- and aurora-related kinase 1) (Serine/threonine-protein kinase 6) (Serine/threonine-protein kinase Ayk1) (Serine/threonine-protein kinase aurora-A)	1	3	1	3	1	1	1	0	2	4	-0.0996995	0.896978	0.994779
SAP30_MOUSE	Sap30	Histone deacetylase complex subunit SAP30 (30 kDa Sin3-associated polypeptide) (Sin3 corepressor complex subunit SAP30) (Sin3-associated polypeptide p30)	6	2	0	0	0	2	4	0	1	0	-0.118196	0.896453	0.994779
EHMT1_MOUSE	Ehmt1 Euhmtase1 Glp Kmt1d	Histone-lysine N-methyltransferase EHMT1 (EC 2.1.1.-) (EC 2.1.1.43) (Euchromatic histone-lysine N-methyltransferase 1) (Eu-HMTase1) (G9a-like protein 1) (GLP) (GLP1) (Lysine N-methyltransferase 1D)	3	4	1	2	2	3	5	1	1	1	-0.0878583	0.897943	0.99523
PR40A_MOUSE	Prpf40a Fbp11 Fnbp3	Pre-mRNA-processing factor 40 homolog A (Formin-binding protein 11) (FBP-11) (Formin-binding protein 3)	149	153	153	111	108	145	151	97	136	123	-0.00951985	0.963391	0.997859
PUF60_MOUSE	Puf60	Poly(U)-binding-splicing factor PUF60 (60 kDa poly(U)-binding-splicing factor)	122	117	57	35	35	162	143	26	24	14	-0.00425505	0.994409	0.997859
SLTM_MOUSE	Sltm Met	SAFB-like transcription modulator (Modulator of estrogen-induced transcription) (SAF-like transcription modulator)	45	51	25	29	47	29	33	16	54	49	-0.0402411	0.916544	0.997859
BRD4_MOUSE	Brd4 Mcap	Bromodomain-containing protein 4 (Mitotic chromosome-associated protein) (MCAP)	63	59	25	61	67	57	71	7	67	61	-0.0542132	0.911072	0.997859
GNL3_MOUSE	Gnl3 Ns	Guanine nucleotide-binding protein-like 3 (Nucleolar GTP-binding protein 3) (Nucleostemin)	36	35	49	12	26	17	20	74	16	9	-0.0619325	0.919166	0.997859
N4BP3_MOUSE	N4bp3	NEDD4-binding protein 3 (N4BP3)	6	7	5	19	27	30	20	2	10	6	-0.0366609	0.955395	0.997859
PCBP1_MOUSE	Pcbp1	Poly(rC)-binding protein 1 (Alpha-CP1) (Heterogeneous nuclear ribonucleoprotein E1) (hnRNP E1)	61	63	31	23	26	55	57	29	26	28	-0.00122762	0.997123	0.997859
FBRL_MOUSE	Fbl	rRNA 2'-O-methyltransferase fibrillarin (EC 2.1.1.-) (Histone-glutamine methyltransferase) (Nucleolar protein 1)	88	96	142	66	68	51	57	178	64	63	-0.0320098	0.948012	0.997859
HNRPK_MOUSE	Hnrnpk Hnrpk	Heterogeneous nuclear ribonucleoprotein K (hnRNP K)	58	45	39	12	26	47	59	31	22	12	-0.0374576	0.933508	0.997859
ACL6A_MOUSE	Actl6a Actl6 Baf53a	Actin-like protein 6A (53 kDa BRG1-associated factor A) (Actin-related protein Baf53a) (BRG1-associated factor 53A) (BAF53A)	14	14	43	21	32	20	22	31	26	20	-0.0510068	0.913484	0.997859
NONO_MOUSE	Nono	Non-POU domain-containing octamer-binding protein (NonO protein)	19	22	5	37	35	23	18	6	35	31	-0.038122	0.945537	0.997859
NSD1_MOUSE	Nsd1	Histone-lysine N-methyltransferase, H3 lysine-36 and H4 lysine-20 specific (EC 2.1.1.43) (H3-K36-HMTase) (H4-K20-HMTase) (Nuclear receptor-binding SET domain-containing protein 1) (NR-binding SET domain-containing protein)	13	18	5	5	8	10	14	3	10	8	-0.0550569	0.903755	0.997859
BRD3_MOUSE	Brd3 Fsrg2	Bromodomain-containing protein 3 (Bromodomain-containing FSH-like protein FSRG2)	23	18	15	21	31	20	28	11	22	24	-0.0205231	0.954979	0.997859
DDX54_MOUSE	Ddx54	ATP-dependent RNA helicase DDX54 (EC 3.6.4.13) (DEAD box protein 54)	3	5	2	19	23	7	9	2	17	17	-0.0203718	0.977562	0.997859
PNISR_MOUSE	Pnisr Sfrs18 Srrp130	Arginine/serine-rich protein PNISR (Serine/arginine-rich-splicing regulatory protein 130) (SRrp130) (Splicing factor, arginine/serine-rich 130) (Splicing factor, arginine/serine-rich 18)	31	35	11	25	20	22	30	2	28	31	-0.057515	0.909017	0.997859
SP16H_MOUSE	Supt16h Fact140 Factp140 Supt16	FACT complex subunit SPT16 (Chromatin-specific transcription elongation factor 140 kDa subunit) (FACT 140 kDa subunit) (FACTp140) (Facilitates chromatin transcription complex subunit SPT16)	13	15	6	5	11	16	21	2	8	3	-0.00656862	0.990448	0.997859
HNRPD_MOUSE	Hnrnpd Auf1 Hnrpd	Heterogeneous nuclear ribonucleoprotein D0 (hnRNP D0) (AU-rich element RNA-binding protein 1)	27	26	9	8	11	26	19	10	11	9	-0.0395146	0.925889	0.997859
DDX55_MOUSE	Ddx55 Kiaa1595	ATP-dependent RNA helicase DDX55 (EC 3.6.4.13) (DEAD box protein 55)	3	8	17	3	6	6	5	15	6	3	-0.0183088	0.976805	0.997859
NOP53_MOUSE	Nop53 Gltscr2 Pict1	Ribosome biogenesis protein NOP53 (Glioma tumor suppressor candidate region gene 2 protein) (PreS1-binding protein)	7	10	5	6	17	6	7	7	12	10	-0.0325441	0.946434	0.997859
ZCHC8_MOUSE	Zcchc8	Zinc finger CCHC domain-containing protein 8 (TRAMP-like complex RNA-binding factor ZCCHC8)	9	16	1	1	4	6	12	3	3	4	-0.0430629	0.944974	0.997859
RL27_MOUSE	Rpl27	60S ribosomal protein L27	35	47	12	5	12	24	23	27	13	10	-0.0326654	0.949297	0.997859
TTC14_MOUSE	Ttc14 Kiaa1980	Tetratricopeptide repeat protein 14 (TPR repeat protein 14)	6	10	5	6	9	10	10	3	4	7	-0.056022	0.904792	0.997859
CBX3_MOUSE	Cbx3	Chromobox protein homolog 3 (Heterochromatin protein 1 homolog gamma) (HP1 gamma) (M32) (Modifier 2 protein)	19	21	8	7	10	15	18	8	11	9	-0.0251718	0.948942	0.997859
DNLI3_MOUSE	Lig3	DNA ligase 3 (EC 6.5.1.1) (DNA ligase III) (Polydeoxyribonucleotide synthase [ATP] 3)	6	4	8	0	4	9	6	2	2	2	-0.0698835	0.912877	0.997859
SENP3_MOUSE	Senp3 Smt3ip Smt3ip1	Sentrin-specific protease 3 (EC 3.4.22.-) (SUMO-1-specific protease 3) (Sentrin/SUMO-specific protease SENP3) (Smt3-specific isopeptidase 1) (Smt3ip1)	6	8	2	9	15	6	6	4	13	8	-0.0641476	0.905724	0.997859
RPA34_MOUSE	Cd3eap Ase1 Paf49	DNA-directed RNA polymerase I subunit RPA34 (A34.5) (Anti-sense to ERCC-1 protein) (ASE-1) (CD3-epsilon-associated protein) (CD3E-associated protein) (RNA polymerase I-associated factor PAF49)	14	10	6	5	7	13	12	4	7	4	-0.0344858	0.939947	0.997859
WDR5_MOUSE	Wdr5 Big Big3	WD repeat-containing protein 5 (BMP2-induced 3-kb gene protein) (WD repeat-containing protein BIG-3)	23	27	23	22	24	23	24	28	21	16	-0.0333584	0.916354	0.997859
RL23_MOUSE	Rpl23	60S ribosomal protein L23	25	32	22	3	9	20	28	22	8	5	-0.0492962	0.930204	0.997859
CTNA2_MOUSE	Ctnna2 Catna2	Catenin alpha-2 (Alpha N-catenin)	4	4	4	1	4	8	6	1	1	1	-0.00854447	0.990774	0.997859
SMTN_MOUSE	Smtn Smsmo	Smoothelin	1	4	0	3	6	2	3	1	3	4	-0.0578028	0.932829	0.997859
MYH14_MOUSE	Myh14	Myosin-14 (Myosin heavy chain 14) (Myosin heavy chain, non-muscle IIc) (Non-muscle myosin heavy chain IIc) (NMHC II-C)	4	7	5	10	13	12	11	1	8	7	-0.034112	0.949694	0.997859
RL12_MOUSE	Rpl12	60S ribosomal protein L12	10	8	7	2	3	12	12	2	2	2	-0.00262065	0.997056	0.997859
ROA0_MOUSE	Hnrnpa0 Hnrpa0	Heterogeneous nuclear ribonucleoprotein A0 (hnRNP A0)	15	14	5	7	6	6	13	10	10	5	-0.00759306	0.986097	0.997859
RS9_MOUSE	Rps9	40S ribosomal protein S9	13	9	11	2	14	13	10	3	11	10	-0.0271699	0.955913	0.997859
NUSAP_MOUSE	Nusap1	Nucleolar and spindle-associated protein 1 (NuSAP)	4	4	2	2	8	1	2	1	8	6	-0.0670495	0.919695	0.997859
NOP10_MOUSE	Nop10 Nola3	H/ACA ribonucleoprotein complex subunit 3 (Nucleolar protein 10) (Nucleolar protein family A member 3) (snoRNP protein NOP10)	8	10	4	10	5	7	8	9	5	6	-0.0157917	0.972448	0.997859
K1C15_MOUSE	Krt15 Krt1-15	Keratin, type I cytoskeletal 15 (Cytokeratin-15) (CK-15) (Keratin-15) (K15)	2	4	2	6	7	4	5	1	8	2	-0.0665886	0.914186	0.997859
DDX49_MOUSE	Ddx49	Probable ATP-dependent RNA helicase DDX49 (EC 3.6.4.13) (DEAD box protein 49)	2	2	2	4	4	2	3	5	1	2	-0.0600552	0.927056	0.997859
TBP_MOUSE	Tbp Tfiid	TATA-box-binding protein (TATA sequence-binding protein) (TATA-binding factor) (TATA-box factor) (Transcription initiation factor TFIID TBP subunit)	3	3	5	3	3	2	2	4	4	4	-0.0267995	0.963988	0.997859
ZCH10_MOUSE	Zcchc10	Zinc finger CCHC domain-containing protein 10	14	12	10	5	11	9	11	11	9	8	-0.0464956	0.908307	0.997859
THOC3_MOUSE	Thoc3	THO complex subunit 3 (Tho3)	19	21	1	7	3	17	21	0	5	4	-0.083399	0.91179	0.997859
RTCB_MOUSE	Rtcb D10Wsu52e	tRNA-splicing ligase RtcB homolog (EC 6.5.1.3) (Focal adhesion-associated protein) (FAAP)	4	7	3	1	0	3	6	0	3	2	-0.0439142	0.949321	0.997859
DNJC8_MOUSE	Dnajc8	DnaJ homolog subfamily C member 8	5	3	0	3	1	5	3	0	2	1	-0.0850854	0.906514	0.997859
SENP2_MOUSE	Senp2 Smt3ip2 Supr1	Sentrin-specific protease 2 (EC 3.4.22.-) (Axam2) (SUMO-1 protease 1) (SuPr-1) (SUMO-1/Smt3-specific isopeptidase 2) (Smt3ip2) (Sentrin/SUMO-specific protease SENP2)	10	12	0	3	2	5	9	0	6	4	-0.0707238	0.918192	0.997859
GRWD1_MOUSE	Grwd1 A301	Glutamate-rich WD repeat-containing protein 1 (Protein A301)	2	2	7	0	0	4	3	3	1	0	-0.004103	0.997298	0.997859
NU133_MOUSE	Nup133	Nuclear pore complex protein Nup133 (133 kDa nucleoporin) (Nucleoporin Nup133)	4	4	1	0	0	3	2	0	2	1	-0.0824969	0.915388	0.997859
CPSF7_MOUSE	Cpsf7	Cleavage and polyadenylation specificity factor subunit 7	13	10	1	5	8	7	7	0	11	9	-0.0339057	0.955055	0.997859
FBX28_MOUSE	Fbxo28 D1Ertd578e Kiaa0483	F-box only protein 28	6	4	1	1	2	5	4	0	2	2	-0.0537975	0.936013	0.997859
NEP1_MOUSE	Emg1 C2f Grcc2f	Ribosomal RNA small subunit methyltransferase NEP1 (EC 2.1.1.-) (18S rRNA (pseudouridine(1248)-N1)-methyltransferase) (18S rRNA Psi1248 methyltransferase) (Nucleolar protein EMG1 homolog) (Protein C2f) (Ribosome biogenesis protein NEP1)	5	10	2	2	5	6	8	5	0	3	-0.0548939	0.927112	0.997859
PRR12_MOUSE	Prr12 Kiaa1205	Proline-rich protein 12	3	5	0	1	1	2	4	0	2	1	-0.0825461	0.912364	0.997859
SNRPA_MOUSE	Snrpa Rnu1a-1	U1 small nuclear ribonucleoprotein A (U1 snRNP A) (U1-A) (U1A)	9	10	2	3	3	7	9	0	5	4	-0.0552393	0.924522	0.997859
TERF2_MOUSE	Terf2 Trf2	Telomeric repeat-binding factor 2 (TTAGGG repeat-binding factor 2) (Telomeric DNA-binding protein)	2	0	0	2	7	3	4	0	2	2	-0.0354745	0.966855	0.997859
LSM4_MOUSE	Lsm4	U6 snRNA-associated Sm-like protein LSm4	5	6	2	7	4	4	10	0	7	2	-0.0666281	0.912953	0.997859
LSM2_MOUSE	Lsm2 G7b	U6 snRNA-associated Sm-like protein LSm2 (Protein G7b) (snRNP core Sm-like protein Sm-x5)	1	7	1	2	2	5	4	0	1	2	-0.0753509	0.916225	0.997859
RL21_MOUSE	Rpl21	60S ribosomal protein L21	9	10	4	0	0	8	14	0	1	0	-0.00692603	0.994678	0.997859
LC7L2_MOUSE	Luc7l2	Putative RNA-binding protein Luc7-like 2 (CGI-74 homolog)	18	12	0	0	0	14	12	0	0	0	-0.14313	0.91297	0.997859
TM237_MOUSE	Tmem237 Als2cr4	Transmembrane protein 237 (Amyotrophic lateral sclerosis 2 chromosomal region candidate gene 4 protein homolog)	0	0	0	0	0	0	0	0	0	0	0	1	1
