# Supplementary material for: E2F6 initiates stable epigenetic silencing of germline genes during embryonic development
Source: Nat Commun. 2021 Jun 11;12:3582. doi: 10.1038/s41467-021-23596-w (PMC8195999; doi:10.1038/s41467-021-23596-w)
Supplement: Supplementary file 6 — Supplementary Data 4 [file 41467_2021_23596_MOESM6_ESM.xlsx]

## Sheet: DESeq2_ES_E2F6_WTvsKO
gene.id	up	down	log2FoldChange	padj	fpkm_ES_E2f6WT_1	fpkm_ES_E2f6WT_2	fpkm_ES_E2f6WT_3	fpkm_ES_E2f6KO_1	fpkm_ES_E2f6KO_2	fpkm_ES_E2f6KO_3
Tuba3b	1	0	10.1165	0	0.52204	0.38032	0.32844	404.493	479.002	458.14
Gm20750	1	0	7.33351	3.20589e-16	0	0	0.01331	0.835	0.81181	0.89206
9130204L05Rik	1	0	6.93468	5.31897e-07	0	0	0	0.88402	1.00201	0.67222
Olfr836	1	0	6.37961	1.47962e-05	0	0	0	0.1515	0.32971	0.41967
Als2cr11	1	0	6.09155	3.96209e-143	0.17717	0.13983	0.08782	8.98153	8.51455	9.24887
Xlr	1	0	5.36611	9.61056e-27	0.01788	0.0254	0.03989	1.022	1.19956	1.34661
Tuba3a	1	0	4.62834	0	14.053	14.3493	14.3972	360.608	375.671	322.405
Nlrp4a	1	0	4.6135	8.52272e-12	0.02347	0	0.01309	0.33533	0.31928	0.23081
Slc25a31	1	0	4.45603	0	1.39173	1.47813	1.33047	29.7303	31.6271	30.5926
Btla	1	0	3.99996	2.01571e-08	0.01297	0.01228	0.01446	0.2364	0.16425	0.24049
4931408D14Rik	1	0	3.93563	4.71656e-05	0	0.01226	0.00963	0.12759	0.10326	0.11642
Dazl	1	0	3.88246	0	5.86658	4.78536	5.16712	76.024	74.8074	82.3084
1700123I01Rik (Majin)	1	0	3.80148	0	1.70351	1.41631	1.39233	19.7337	21.9	20.9595
Gm15091	1	0	3.78919	8.07922e-21	0.09318	0.07844	0.06158	0.74474	1.30161	1.12875
Cyp2c39	1	0	3.57352	9.20905e-05	0.02259	0.03209	0	0.1447	0.22255	0.24122
Tmem255a	1	0	3.27802	1.09935e-08	0.03534	0.01434	0.01126	0.17411	0.17524	0.22129
Egr1	1	0	3.20255	4.25375e-173	0.99005	0.89239	0.90876	9.10331	7.89871	8.65672
Gm1564 (Meioc)	1	0	3.19313	0	9.72463	8.32893	9.91579	84.4017	81.444	90.0587
Zcwpw1	1	0	3.18055	0	14.2609	14.5094	14.8296	127.817	132.167	135.481
Cml2	1	0	3.16008	4.4601e-08	0.02558	0.03028	0.01902	0.17644	0.24599	0.2372
Tex11	1	0	3.13181	0	5.99378	5.78161	6.39205	53.2027	52.5061	53.7113
Egr2	1	0	3.11641	5.21658e-09	0.03537	0.0335	0.0263	0.29976	0.24558	0.27035
Sycp2	1	0	3.07641	3.72249e-20	0.44259	0.21308	0.45798	3.33643	3.10401	2.96822
Rftn2	1	0	3.07386	6.84268e-12	0.03424	0.02702	0.04667	0.27551	0.30515	0.34633
Tex12	1	0	3.05208	3.22554e-57	1.25784	1.15908	1.18803	10.1503	9.37727	10.355
Gpr126	1	0	3.01772	9.05279e-31	0.05159	0.07024	0.08631	0.67361	0.50522	0.53277
Gm10439	1	0	2.96465	4.4792e-07	0.09307	0.02204	0.04325	0.52733	0.38202	0.30074
Rnase1	1	0	2.93977	9.50121e-06	0.06487	0.14336	0.03216	0.53271	0.81153	0.43749
Boll	1	0	2.92179	1.05858e-55	0.75031	0.85272	0.66947	5.48768	5.19364	6.46553
Tpte	1	0	2.91773	1.74188e-06	0.04114	0.03117	0.02447	0.30813	0.22389	0.18498
1700008I05Rik	1	0	2.87316	1.58383e-07	0.07086	0.03356	0.07025	0.30259	0.49864	0.49116
Ulbp1	1	0	2.86109	1.59299e-227	3.51703	3.35275	3.58393	23.9871	25.5325	26.5179
Mobp	1	0	2.85726	1.99261e-39	0.137	0.1208	0.14402	0.92639	0.98398	1.01418
Hormad1	1	0	2.83761	0	28.5649	24.5882	28.086	192.596	183.672	204.561
Dnah6	1	0	2.80273	2.58965e-13	0.01161	0.01413	0.02466	0.13397	0.09956	0.12858
Hist1h2ba	1	0	2.7992	3.01696e-76	5.87503	6.16192	3.93512	34.2094	37.4457	38.4743
Diras2	1	0	2.77749	1.23962e-05	0.01447	0.02741	0.01435	0.08557	0.14484	0.15182
Kdr	1	0	2.77544	1.98012e-11	0.03078	0.04373	0.02289	0.23888	0.20939	0.2076
2810047C21Rik1	1	0	2.76222	2.19129e-44	0.47207	0.47126	0.44587	3.21856	2.90883	3.28397
Ctsk	1	0	2.74976	5.97881e-08	0.06625	0.08784	0.07882	0.50922	0.39782	0.67019
Gm15097	1	0	2.7422	1.17207e-22	0.25196	0.17897	0.17173	1.50001	1.1918	1.29796
Clec2i	1	0	2.72123	2.56551e-22	0.12205	0.14862	0.24632	1.09961	1.21872	1.17585
Npff	1	0	2.65602	7.82547e-06	0.02093	0.13878	0.12452	0.72198	0.54993	0.56469
Otop1	1	0	2.65281	1.94956e-05	0.03329	0.02523	0.0198	0.1706	0.15619	0.15717
Fos	1	0	2.6526	1.47411e-139	1.61271	1.64121	1.78007	10.7195	10.8171	10.2004
Rpl39l	1	0	2.62927	4.25229e-118	7.06125	7.18112	6.3353	37.1788	46.8641	42.9928
9430018G01Rik	1	0	2.62599	5.93596e-07	0.01537	0.04366	0.02666	0.17161	0.1634	0.19575
Pkhd1l1	1	0	2.60737	4.22509e-46	0.08891	0.07953	0.07591	0.53218	0.43719	0.51449
Alox15	1	0	2.58141	3.88421e-07	0.08689	0.07406	0.04522	0.23118	0.39946	0.58598
Fosb	1	0	2.55247	1.97762e-09	0.05555	0.04735	0.0413	0.24085	0.33355	0.26223
Hist1h2aa	1	0	2.54206	5.93494e-59	13.1792	13.3168	8.00507	64.111	64.5244	71.301
Wif1	1	0	2.52875	1.30696e-05	0.04678	0.07974	0.02087	0.30423	0.22822	0.29443
Tnfaip6	1	0	2.52691	1.85167e-08	0.07861	0.11167	0.12664	0.46477	0.63918	0.75101
Tgm3	1	0	2.50835	7.17528e-75	0.42518	0.49855	0.43657	2.49885	2.6214	2.61131
Exph5	1	0	2.48706	2.49364e-07	0.01311	0.02069	0.01137	0.07535	0.08199	0.09331
Tlr3	1	0	2.45372	1.3438e-09	0.04848	0.05509	0.03604	0.2675	0.23195	0.25608
Car15	1	0	2.44735	5.99095e-07	0.09491	0.17978	0.15526	0.86044	0.97952	0.51205
Htr5b	1	0	2.4459	4.47084e-16	0.17793	0.18834	0.20234	0.9592	0.91327	1.24702
1700013H16Rik	1	0	2.42979	2.18801e-75	1.8679	1.91512	2.39548	10.6048	11.6566	11.2678
Gpat2	1	0	2.42784	0	9.38621	9.19942	9.42411	47.882	51.1458	51.7178
Fam209	1	0	2.4015	6.61323e-05	0.06464	0.12244	0.28837	0.89174	0.97033	0.76285
Nlrp4c	1	0	2.39353	5.18325e-57	0.4469	0.52219	0.5869	2.65943	3.00039	2.56372
Slc25a18	1	0	2.38761	2.02735e-06	0.12275	0.11626	0.07986	0.69552	0.43188	0.51739
Ptgs1	1	0	2.36135	3.18295e-21	0.16833	0.2426	0.1959	0.90148	1.08491	1.13519
Zfp541	1	0	2.33979	7.84966e-09	0.04139	0.05662	0.04445	0.27643	0.25025	0.19125
Gp5	1	0	2.32259	5.02859e-06	0.07631	0.0542	0.05674	0.35718	0.31323	0.25731
6330410L21Rik	1	0	2.30292	5.31204e-16	0.11927	0.08729	0.14109	0.54491	0.53916	0.652
Scml2	1	0	2.29257	6.5711e-105	1.05715	0.85875	0.99692	4.86134	4.58019	4.83494
Bglap3	1	0	2.27675	1.29901e-27	1.47617	1.43056	1.42943	6.6642	8.08438	6.21227
Wbp2nl	1	0	2.27367	4.63461e-88	2.21212	2.3965	2.33113	10.9776	11.4225	11.1797
Glrx	1	0	2.26168	2.54378e-19	0.60065	0.73353	0.35259	2.50771	2.55077	2.91366
Gm5634	1	0	2.24403	6.36196e-11	0.4484	0.37749	0.31489	1.47286	2.08014	1.79198
Mir654	1	0	2.23999	1.07424e-06	1.49824	3.07439	2.04234	11.5649	11.714	7.85859
Atp6v1c2	1	0	2.23797	1.88089e-06	0.06567	0.18659	0.09766	0.5177	0.46827	0.66431
Wfdc15a	1	0	2.22665	8.96609e-05	0.22506	0.46892	0.13387	1.24192	1.18246	1.36598
Spic	1	0	2.22503	1.91605e-08	0.23214	0.31408	0.11096	0.86598	1.05787	1.08094
Mael	1	0	2.21905	4.03435e-171	7.43497	8.05662	7.65681	34.1589	36.635	36.9953
Cyp2r1	1	0	2.20616	2.56927e-13	0.38605	0.195	0.37316	1.73722	1.15904	1.53315
Rassf9	1	0	2.20097	3.27816e-06	0.07923	0.07503	0.07364	0.38059	0.36237	0.30054
Plb1	1	0	2.18307	5.06984e-07	0.02365	0.0448	0.04103	0.15149	0.17383	0.17723
Slc4a10	1	0	2.18234	4.41502e-05	0.01517	0.01795	0.04229	0.1233	0.12451	0.10654
Vmn1r53	1	0	2.18155	1.80813e-14	0.74778	0.56657	0.30581	2.43167	2.33278	2.43742
Efhc2	1	0	2.17775	3.37248e-148	3.76964	3.48459	3.51736	16.2181	15.5957	16.8926
Cox7b2	1	0	2.17218	1.80442e-15	1.23611	1.1707	0.94783	3.84454	5.07391	6.12188
Aox3	1	0	2.14993	3.13734e-29	0.23573	0.27793	0.24324	0.98131	1.15549	1.22205
Rad51ap2	1	0	2.1493	7.85942e-05	0.05285	0.06257	0.01965	0.20832	0.17355	0.20049
Apol8	1	0	2.12516	5.81243e-06	0.07988	0.09727	0.11031	0.52854	0.36404	0.37198
Cdx1	1	0	2.10145	8.66585e-74	2.1215	2.53141	2.05868	9.63774	9.88474	9.20128
Xist	1	0	2.06353	3.47885e-06	0.01171	0.00776	0.0148	0.05883	0.04283	0.04342
Patl2	1	0	2.06102	9.90386e-105	2.18888	2.35054	2.30033	9.60428	9.2657	9.6957
Gm41	1	0	2.05894	2.07449e-08	0.51352	0.59858	0.55805	2.14087	1.96424	2.88592
Cacna1d	1	0	2.04657	5.07496e-06	0.03854	0.01932	0.02023	0.14298	0.08083	0.09428
Atp12a	1	0	2.04214	1.23424e-24	0.22297	0.27654	0.27632	1.0672	0.97127	1.17551
Slc6a13	1	0	2.03339	1.70585e-05	0.11707	0.12936	0.04352	0.39416	0.4302	0.32896
Akr1c13	1	0	2.02943	1.17873e-05	0.15323	0.17737	0.18989	0.4362	0.87855	0.82286
Mir6935	1	0	2.01849	4.00825e-09	5.24383	5.27672	9.50386	20.3462	31.3642	30.9432
Slc51a	1	0	2.00506	4.87881e-12	0.39397	0.24446	0.30303	1.2182	1.14712	1.40477
Sult5a1	1	0	2.00441	3.93419e-20	0.74137	0.59938	0.71258	2.72619	2.68049	2.84535
Gm5662	1	0	1.99703	7.15926e-06	0.17081	0.09706	0.08467	0.39274	0.49145	0.49916
Stag3	1	0	1.99255	0	23.6295	23.0086	23.8663	92.4784	91.6158	96.5056
Gm1141	1	0	1.98042	1.0395e-09	0.20507	0.24046	0.15248	0.60622	0.84288	0.88903
Mei1	1	0	1.97156	1.40353e-43	0.59914	0.49277	0.63307	2.37714	2.21894	2.19158
Herc6	1	0	1.96851	2.39301e-17	0.14701	0.11289	0.15658	0.56773	0.55173	0.51805
Crispld1	1	0	1.95209	1.56898e-19	0.24085	0.18348	0.20634	0.78425	0.81548	0.83569
Brdt	1	0	1.93409	1.03369e-34	0.3715	0.41114	0.44383	1.77693	1.42162	1.50603
Snord82	1	0	1.92761	9.28903e-05	2.46768	3.50564	1.83483	8.20688	10.708	10.4011
Gm7173	1	0	1.91367	2.98486e-16	0.33329	0.22447	0.39651	1.10936	1.3342	1.18212
A330049N07Rik	1	0	1.91319	9.14188e-06	0.14764	0.11985	0.09409	0.36371	0.56397	0.41486
T	1	0	1.90665	8.48455e-08	0.19479	0.19419	0.11434	0.54552	0.64444	0.66833
Sh2d4b	1	0	1.90439	1.14371e-05	0.12948	0.18394	0.20458	0.59009	0.57702	0.80041
Mir668	1	0	1.89899	8.26498e-09	7.94519	5.41781	5.19869	26.3062	19.0832	23.2186
5730420D15Rik	1	0	1.89444	9.28325e-07	0.28393	0.15126	0.29028	0.89182	0.83247	0.99728
Smc1b	1	0	1.89117	2.9113e-60	19.4541	14.5548	20.5992	68.9194	63.9	69.7936
1700018B24Rik	1	0	1.88203	6.85217e-14	0.16805	0.24758	0.19437	0.66239	0.78251	0.80451
F830016B08Rik	1	0	1.87765	5.89275e-07	0.08271	0.0964	0.18448	0.36988	0.41186	0.58635
AF357359	1	0	1.87553	4.22501e-30	104.177	78.799	90.9771	296.947	306.344	402.36
Klf2	1	0	1.87095	2.04584e-90	11.7351	11.672	9.52426	41.0766	40.2801	38.8818
Pabpc6	1	0	1.86395	2.60388e-11	0.13731	0.17339	0.16043	0.5541	0.57051	0.59527
4732471J01Rik	1	0	1.8633	5.92144e-46	0.79966	0.70226	0.7099	2.94182	2.45994	2.63103
Mir432	1	0	1.86137	7.61835e-07	3.91539	3.97306	3.53511	14.055	14.9564	12.2594
Syce1	1	0	1.85647	2.19109e-94	9.68422	10.2452	8.8648	32.6437	34.2978	37.2181
1700018B08Rik	1	0	1.84375	1.11803e-07	0.25248	0.33109	0.57763	1.32053	1.60352	1.33159
Rhox10	1	0	1.84295	1.71551e-06	0.30359	0.49663	0.47199	1.11505	1.83848	1.6441
Lrrn2	1	0	1.84206	4.71413e-09	0.18806	0.12468	0.12119	0.6239	0.46464	0.45094
Rsph4a	1	0	1.83366	9.55525e-05	0.06896	0.05443	0.05555	0.22651	0.14018	0.27128
Cubn	1	0	1.83008	1.97969e-67	0.65195	0.64025	0.67755	2.61353	2.16518	2.22955
Fam169b	1	0	1.80603	6.0802e-37	0.81046	0.7394	0.90116	2.8062	2.80438	3.00025
Mpp4	1	0	1.79812	4.40147e-05	0.07474	0.10296	0.06063	0.34817	0.24225	0.22911
Cyp2b23	1	0	1.78887	6.43481e-35	1.11509	1.06519	0.91489	3.55222	3.68878	3.39266
Dmrtc2	1	0	1.78486	3.0787e-30	1.87858	2.12273	1.75323	5.46412	6.6976	7.64501
Cd209c	1	0	1.7814	8.26549e-23	0.93374	0.79461	0.77477	2.80034	2.90749	2.85951
Ptpn20	1	0	1.77888	1.85098e-14	0.33941	0.20572	0.28769	0.95653	0.9171	0.98423
Pdgfra	1	0	1.77825	4.90049e-27	0.23351	0.29487	0.28011	0.95722	0.99026	0.82937
AF357425	1	0	1.77563	4.16537e-10	8.51172	7.77338	8.58914	34.4486	27.095	23.5758
Gm13580	1	0	1.77556	2.69362e-06	0.673	0.42493	0.61161	1.54742	2.17492	2.14325
Pcp4l1	1	0	1.76881	1.22707e-07	0.29299	0.23964	0.19805	0.86614	0.77469	0.82328
Arhgef26	1	0	1.76243	1.03321e-16	0.50373	0.41601	0.43148	2.05699	1.35734	1.15954
Mmd2	1	0	1.76214	1.49866e-10	0.29322	0.20365	0.34884	1.02094	0.97205	0.90084
Acot3	1	0	1.76096	9.05647e-06	0.12134	0.07661	0.12631	0.36667	0.40983	0.32731
Mir382	1	0	1.75991	6.16191e-05	2.20793	2.87524	4.10423	10.3346	9.32187	12.0981
Itga1	1	0	1.75986	2.70664e-50	0.70128	0.72062	0.66483	2.53959	2.1581	2.36073
Gucy1b3	1	0	1.75291	4.44204e-06	0.10968	0.12221	0.13432	0.24795	0.47216	0.52213
Filip1	1	0	1.75208	3.33095e-28	0.37892	0.41553	0.45228	1.44443	1.35188	1.4234
Slfn3	1	0	1.74616	3.16848e-32	1.9058	1.47677	1.49434	6.00954	4.91988	5.37465
Srgn	1	0	1.74315	9.20658e-19	1.31934	1.29188	1.09738	4.23079	3.73449	4.39846
DQ267102	1	0	1.74093	3.19999e-07	8.27195	8.67358	3.73427	20.0869	23.56	24.2399
Ephx3	1	0	1.73606	4.20549e-05	0.08682	0.11511	0.10974	0.35931	0.27695	0.40984
Tex16	1	0	1.73306	1.42606e-06	0.09505	0.10003	0.0746	0.29141	0.35177	0.24336
AI662270	1	0	1.73184	2.53539e-68	7.61249	6.68761	8.14142	24.4272	23.635	26.6232
Ccdc172	1	0	1.71345	9.63879e-16	0.8112	1.02436	0.8473	2.7597	3.13495	2.88727
2410088K16Rik	1	0	1.70401	4.96235e-08	1.05758	0.95988	1.14677	2.90932	4.34107	3.07079
Nt5e	1	0	1.70276	4.13829e-56	1.23625	1.24297	1.25466	4.20312	3.87543	4.08295
2310014L17Rik	1	0	1.70096	8.26549e-23	0.5893	0.42319	0.49595	1.6081	1.58578	1.70322
Gm9112	1	0	1.69317	4.05386e-07	1.42283	0.91285	0.85318	2.71368	4.17705	3.30164
Rian	1	0	1.69292	8.3564e-178	23.1965	21.586	22.2328	72.8763	71.3774	72.3939
Glis3	1	0	1.69001	1.54859e-10	0.2142	0.19779	0.17121	0.65432	0.48232	0.74032
Id3	1	0	1.68379	2.6009e-41	3.67563	4.37745	3.64945	11.7118	12.8443	12.9877
Il1r1	1	0	1.68282	8.23078e-09	0.12498	0.11047	0.13629	0.51314	0.32832	0.35586
Cxcl10	1	0	1.68224	5.97864e-05	0.41951	0.34313	0.15596	0.78919	0.96609	1.13592
Tbc1d30	1	0	1.67918	8.74083e-12	0.16574	0.11162	0.16431	0.40286	0.50797	0.50919
Mir3070a	1	0	1.67712	2.24561e-06	4.2422	3.34808	4.03045	11.3796	12.6037	13.2448
Lats2	1	0	1.67536	4.60527e-24	0.54383	0.63666	0.44929	2.02449	1.59094	1.56634
4933406J08Rik (Terb2)	1	0	1.67374	1.32674e-47	1.7289	1.65623	1.71402	5.4341	5.38833	5.45001
Slfn4	1	0	1.67347	4.36077e-10	0.15874	0.15535	0.13771	0.50578	0.48156	0.44606
Rhox13	1	0	1.67036	3.75159e-15	1.17087	0.95049	0.85816	3.19762	3.59379	2.61326
Spata22	1	0	1.66608	1.22182e-05	0.31282	0.32745	0.31829	1.10322	1.313	0.61068
Chst8	1	0	1.66001	7.71562e-24	0.6563	0.77903	0.65716	2.1816	2.22493	2.19332
Ankrd45	1	0	1.65744	2.45767e-46	0.98031	1.0725	1.11012	3.36991	3.19799	3.43853
Hist1h1t	1	0	1.6519	1.38804e-71	16.0097	19.2437	17.3148	52.1369	57.2714	55.812
Ubd	1	0	1.63899	1.38445e-13	1.27598	1.22966	0.86552	3.37501	3.23441	3.7993
Ccdc38	1	0	1.63361	6.21661e-19	0.34433	0.42394	0.45657	1.39114	1.25454	1.17395
Acpp	1	0	1.62957	8.19013e-12	0.12676	0.13339	0.12829	0.4129	0.42286	0.3641
6430411K18Rik	1	0	1.62193	1.5441e-17	1.33987	1.43514	1.12671	3.77232	3.45701	4.75101
Zfp951	1	0	1.62005	1.79586e-73	8.07076	6.69932	8.01562	23.0971	22.6691	24.3148
Frrs1l	1	0	1.61407	8.56174e-14	0.28301	0.21649	0.32778	0.86881	0.87828	0.80136
AF357355	1	0	1.61109	2.29457e-06	10.3399	8.39379	4.83259	21.8336	19.4023	29.8848
Myzap	1	0	1.60724	5.24571e-09	0.28482	0.20883	0.36206	0.9144	0.85338	0.86744
Tktl1	1	0	1.60601	1.05094e-11	0.38199	0.3055	0.29665	0.9703	0.9796	1.03043
Dram1	1	0	1.59804	2.38605e-07	0.17934	0.14862	0.26669	0.67744	0.62397	0.52073
Heph	1	0	1.59702	7.70636e-27	0.38889	0.42188	0.41271	1.1148	1.35995	1.22786
Dmbx1	1	0	1.59652	1.90256e-07	0.10925	0.11825	0.11604	0.34346	0.35142	0.34498
Ngfr	1	0	1.59581	1.42239e-61	1.74897	1.86638	1.76292	5.44948	5.36189	5.44056
AU022751	1	0	1.59366	6.22412e-35	2.76116	2.92163	2.08136	7.68409	7.95935	7.68379
4930432K21Rik	1	0	1.59135	9.35081e-55	2.13622	2.30992	2.12617	6.63833	6.40728	6.74944
Egfl6	1	0	1.5909	8.2953e-08	0.21752	0.25751	0.18484	0.54352	0.63412	0.80332
Lama3	1	0	1.58913	2.72781e-88	2.10524	2.23777	2.31483	7.1109	6.622	6.30997
Slc6a7	1	0	1.58854	1.44582e-24	0.60234	0.60018	0.76977	1.99705	2.01328	1.96053
0610031O16Rik	0	0	NA	NA	0	0	0	0	0	0
1110015O18Rik	0	0	NA	NA	0	0	0	0	0	0
1110025L11Rik	0	0	NA	NA	0	0	0	0	0	0
1500012K07Rik	0	0	NA	NA	0	0	0	0	0	0
1500015L24Rik	0	0	NA	NA	0	0	0	0	0	0
1500017E21Rik	0	0	NA	NA	0	0	0	0	0	0
1600010M07Rik	0	0	NA	NA	0	0	0	0	0	0
1600019K03Rik	0	0	NA	NA	0	0	0	0	0	0
1600027J07Rik	0	0	NA	NA	0	0	0	0	0	0
1600029I14Rik	0	0	NA	NA	0	0	0	0	0	0
1700001D01Rik	0	0	NA	NA	0	0	0	0	0	0
1700001F09Rik	0	0	NA	NA	0	0	0	0	0	0
1700003C15Rik	0	0	NA	NA	0	0	0	0	0	0
1700003E24Rik	0	0	NA	NA	0	0	0	0	0	0
1700003G13Rik	0	0	NA	NA	0	0	0	0	0	0
1700003I22Rik	0	0	NA	NA	0	0	0	0	0	0
1700003L19Rik	0	0	NA	NA	0	0	0	0	0	0
1700006A11Rik	0	0	NA	NA	0	0	0	0	0	0
1700006H21Rik	0	0	NA	NA	0	0	0	0	0	0
1700007F19Rik	0	0	NA	NA	0	0	0	0	0	0
1700007P06Rik	0	0	NA	NA	0	0	0	0	0	0
1700009N14Rik	0	0	NA	NA	0	0	0	0	0	0
1700010J16Rik	0	0	NA	NA	0	0	0	0	0	0
1700010K23Rik	0	0	NA	NA	0	0	0	0	0	0
1700011B04Rik	0	0	NA	NA	0	0	0	0	0	0
1700012A03Rik	0	0	NA	NA	0	0	0	0	0	0
1700012I11Rik	0	0	NA	NA	0	0	0	0	0	0
1700012P22Rik	0	0	NA	NA	0	0	0	0	0	0
1700015E13Rik	0	0	NA	NA	0	0	0	0	0	0
1700015G11Rik	0	0	NA	NA	0	0	0	0	0	0
1700016L21Rik	0	0	NA	NA	0	0	0	0	0	0
1700016P04Rik	0	0	NA	NA	0	0	0	0	0	0
1700017D01Rik	0	0	NA	NA	0	0	0	0	0	0
1700017G19Rik	0	0	NA	NA	0	0	0	0	0	0
1700018A04Rik	0	0	NA	NA	0	0	0	0	0	0
1700018C11Rik	0	0	NA	NA	0	0	0	0	0	0
1700018F24Rik	0	0	NA	NA	0	0	0	0	0	0
1700018G05Rik	0	0	NA	NA	0	0	0	0	0	0
1700020A23Rik	0	0	NA	NA	0	0	0	0	0	0
1700022A21Rik	0	0	NA	NA	0	0	0	0	0	0
1700022A22Rik	0	0	NA	NA	0	0	0	0	0	0
1700022H16Rik	0	0	NA	NA	0	0	0	0	0	0
1700022I11Rik	0	0	NA	NA	0	0	0	0	0	0
1700023C21Rik	0	0	NA	NA	0	0	0	0	0	0
1700023F02Rik	0	0	NA	NA	0	0	0	0	0	0
1700024P04Rik	0	0	NA	NA	0	0	0	0	0	0
1700025C18Rik	0	0	NA	NA	0	0	0	0	0	0
1700025F22Rik	0	0	NA	NA	0	0	0	0	0	0
1700025K24Rik	0	0	NA	NA	0	0	0	0	0	0
1700025M24Rik	0	0	NA	NA	0	0	0	0	0	0
1700027F09Rik	0	0	NA	NA	0	0	0	0	0	0
1700027H10Rik	0	0	NA	NA	0	0	0	0	0	0
1700028D13Rik	0	0	NA	NA	0	0	0	0	0	0
1700028M03Rik	0	0	NA	NA	0	0	0	0	0	0
1700028P14Rik	0	0	NA	NA	0	0	0	0	0	0
1700028P15Rik	0	0	NA	NA	0	0	0	0	0	0
1700029F12Rik	0	0	NA	NA	0	0	0	0	0	0
1700029N11Rik	0	0	NA	NA	0	0	0	0	0	0
1700034E13Rik	0	0	NA	NA	0	0	0	0	0	0
1700034G24Rik	0	0	NA	NA	0	0	0	0	0	0
1700034I23Rik	0	0	NA	NA	0	0	0	0	0	0
1700034O15Rik	0	0	NA	NA	0	0	0	0	0	0
1700041M19Rik	0	0	NA	NA	0	0	0	0	0	0
1700042B14Rik	0	0	NA	NA	0	0	0	0	0	0
1700044C05Rik	0	0	NA	NA	0	0	0	0	0	0
1700044K03Rik	0	0	NA	NA	0	0	0	0	0	0
1700046C09Rik	0	0	NA	NA	0	0	0	0	0	0
1700047A11Rik	0	0	NA	NA	0	0	0	0	0	0
1700047G03Rik	0	0	NA	NA	0	0	0	0	0	0
1700047I17Rik2	0	0	NA	NA	0	0	0	0	0	0
1700047M11Rik	0	0	NA	NA	0	0	0	0	0	0
1700048M11Rik	0	0	NA	NA	0	0	0	0	0	0
1700049E15Rik	0	0	NA	NA	0	0	0	0	0	0
1700049L16Rik	0	0	NA	NA	0	0	0	0	0	0
1700051A21Rik	0	0	NA	NA	0	0	0	0	0	0
1700052I22Rik	0	0	NA	NA	0	0	0	0	0	0
1700054K19Rik	0	0	NA	NA	0	0	0	0	0	0
1700055N04Rik	0	0	NA	NA	0	0	0	0	0	0
1700060C16Rik	0	0	NA	NA	0	0	0	0	0	0
1700061F12Rik	0	0	NA	NA	0	0	0	0	0	0
1700063A18Rik	0	0	NA	NA	0	0	0	0	0	0
1700063O14Rik	0	0	NA	NA	0	0	0	0	0	0
1700064J06Rik	0	0	NA	NA	0	0	0	0	0	0
1700065I16Rik	0	0	NA	NA	0	0	0	0	0	0
1700065J11Rik	0	0	NA	NA	0	0	0	0	0	0
1700065J18Rik	0	0	NA	NA	0	0	0	0	0	0
1700065L07Rik	0	0	NA	NA	0	0	0	0	0	0
1700066O22Rik	0	0	NA	NA	0	0	0	0	0	0
1700069P05Rik	0	0	NA	NA	0	0	0	0	0	0
1700071K01Rik	0	0	NA	NA	0	0	0	0	0	0
1700072B07Rik	0	0	NA	NA	0	0	0	0	0	0
1700072O05Rik	0	0	NA	NA	0	0	0	0	0	0
1700074H08Rik	0	0	NA	NA	0	0	0	0	0	0
1700074P13Rik	0	0	NA	NA	0	0	0	0	0	0
1700080N15Rik	0	0	NA	NA	0	0	0	0	0	0
1700084F23Rik	0	0	NA	NA	0	0	0	0	0	0
1700085C21Rik	0	0	NA	NA	0	0	0	0	0	0
1700092C02Rik	0	0	NA	NA	0	0	0	0	0	0
1700092E19Rik	0	0	NA	NA	0	0	0	0	0	0
1700092K14Rik	0	0	NA	NA	0	0	0	0	0	0
1700094M24Rik	0	0	NA	NA	0	0	0	0	0	0
1700096J18Rik	0	0	NA	NA	0	0	0	0	0	0
1700100L14Rik	0	0	NA	NA	0	0	0	0	0	0
1700101O22Rik	0	0	NA	NA	0	0	0	0	0	0
1700108J01Rik	0	0	NA	NA	0	0	0	0	0	0
1700109I08Rik	0	0	NA	NA	0	0	0	0	0	0
1700109K24Rik	0	0	NA	NA	0	0	0	0	0	0
1700112J05Rik	0	0	NA	NA	0	0	0	0	0	0
1700120G07Rik	0	0	NA	NA	0	0	0	0	0	0
1700121L16Rik	0	0	NA	NA	0	0	0	0	0	0
1700122O11Rik	0	0	NA	NA	0	0	0	0	0	0
1700123K08Rik	0	0	NA	NA	0	0	0	0	0	0
1700123L14Rik	0	0	NA	NA	0	0	0	0	0	0
1700123O12Rik	0	0	NA	NA	0	0	0	0	0	0
1700123O21Rik	0	0	NA	NA	0	0	0	0	0	0
1700126H18Rik	0	0	NA	NA	0	0	0	0	0	0
1700128A07Rik	0	0	NA	NA	0	0	0	0	0	0
1700129C05Rik	0	0	NA	NA	0	0	0	0	0	0
1810007C17Rik	0	0	NA	NA	0	0	0	0	0	0
1810008I18Rik	0	0	NA	NA	0	0	0	0	0	0
1810009J06Rik	0	0	NA	NA	0	0	0	0	0	0
1810011H11Rik	0	0	NA	NA	0	0	0	0	0	0
1810018F18Rik	0	0	NA	NA	0	0	0	0	0	0
1810046K07Rik	0	0	NA	NA	0	0	0	0	0	0
1810065E05Rik	0	0	NA	NA	0	0	0	0	0	0
2010009K17Rik	0	0	NA	NA	0	0	0	0	0	0
2010106C02Rik	0	0	NA	NA	0	0	0	0	0	0
2010106E10Rik	0	0	NA	NA	0	0	0	0	0	0
2210010C04Rik	0	0	NA	NA	0	0	0	0	0	0
2210019I11Rik	0	0	NA	NA	0	0	0	0	0	0
2210407C18Rik	0	0	NA	NA	0	0	0	0	0	0
2210409D07Rik	0	0	NA	NA	0	0	0	0	0	0
2210414B05Rik	0	0	NA	NA	0	0	0	0	0	0
2300003K06Rik	0	0	NA	NA	0	0	0	0	0	0
2310002L09Rik	0	0	NA	NA	0	0	0	0	0	0
2310005A03Rik	0	0	NA	NA	0	0	0	0	0	0
2310016D03Rik	0	0	NA	NA	0	0	0	0	0	0
2310034C09Rik	0	0	NA	NA	0	0	0	0	0	0
2310043O21Rik	0	0	NA	NA	0	0	0	0	0	0
2310050C09Rik	0	0	NA	NA	0	0	0	0	0	0
2310057J18Rik	0	0	NA	NA	0	0	0	0	0	0
2310057N15Rik	0	0	NA	NA	0	0	0	0	0	0
2310061N02Rik	0	0	NA	NA	0	0	0	0	0	0
2310065F04Rik	0	0	NA	NA	0	0	0	0	0	0
2310079G19Rik	0	0	NA	NA	0	0	0	0	0	0
2310081J21Rik	0	0	NA	NA	0	0	0	0	0	0
2700046A07Rik	0	0	NA	NA	0	0	0	0	0	0
2700069I18Rik	0	0	NA	NA	0	0	0	0	0	0
2700089I24Rik	0	0	NA	NA	0	0	0	0	0	0
2810007J24Rik	0	0	NA	NA	0	0	0	0	0	0
2810404M03Rik	0	0	NA	NA	0	0	0	0	0	0
2810405F15Rik	0	0	NA	NA	0	0	0	0	0	0
2810442N19Rik	0	0	NA	NA	0	0	0	0	0	0
2810471M01Rik	0	0	NA	NA	0	0	0	0	0	0
2900052N01Rik	0	0	NA	NA	0	0	0	0	0	0
2900079G21Rik	0	0	NA	NA	0	0	0	0	0	0
3010033K07Rik	0	0	NA	NA	0	0	0	0	0	0
3100003L05Rik	0	0	NA	NA	0	0	0	0	0	0
3110009F21Rik	0	0	NA	NA	0	0	0	0	0	0
3110015C05Rik	0	0	NA	NA	0	0	0	0	0	0
3110035E14Rik	0	0	NA	NA	0	0	0	0	0	0
3200001D21Rik	0	0	NA	NA	0	0	0	0	0	0
4833411C07Rik	0	0	NA	NA	0	0	0	0	0	0
4833423E24Rik	0	0	NA	NA	0	0	0	0	0	0
4921507L20Rik	0	0	NA	NA	0	0	0	0	0	0
4921508D12Rik	0	0	NA	NA	0	0	0	0	0	0
4921511H03Rik	0	0	NA	NA	0	0	0	0	0	0
4921511I17Rik	0	0	NA	NA	0	0	0	0	0	0
4921511M17Rik	0	0	NA	NA	0	0	0	0	0	0
4921513I03Rik	0	0	NA	NA	0	0	0	0	0	0
4921530L21Rik	0	0	NA	NA	0	0	0	0	0	0
4921531P14Rik	0	0	NA	NA	0	0	0	0	0	0
4921533I20Rik	0	0	NA	NA	0	0	0	0	0	0
4922502H24Rik	0	0	NA	NA	0	0	0	0	0	0
4922502N22Rik	0	0	NA	NA	0	0	0	0	0	0
4930401C15Rik	0	0	NA	NA	0	0	0	0	0	0
4930401O10Rik	0	0	NA	NA	0	0	0	0	0	0
4930401O12Rik	0	0	NA	NA	0	0	0	0	0	0
4930402F11Rik	0	0	NA	NA	0	0	0	0	0	0
4930404A05Rik	0	0	NA	NA	0	0	0	0	0	0
4930405A10Rik	0	0	NA	NA	0	0	0	0	0	0
4930405D11Rik	0	0	NA	NA	0	0	0	0	0	0
4930405J17Rik	0	0	NA	NA	0	0	0	0	0	0
4930405L22Rik	0	0	NA	NA	0	0	0	0	0	0
4930406D18Rik	0	0	NA	NA	0	0	0	0	0	0
4930412B13Rik	0	0	NA	NA	0	0	0	0	0	0
4930413F20Rik	0	0	NA	NA	0	0	0	0	0	0
4930413M19Rik	0	0	NA	NA	0	0	0	0	0	0
4930414N06Rik	0	0	NA	NA	0	0	0	0	0	0
4930415L06Rik	0	0	NA	NA	0	0	0	0	0	0
4930419G24Rik	0	0	NA	NA	0	0	0	0	0	0
4930423M02Rik	0	0	NA	NA	0	0	0	0	0	0
4930425K10Rik	0	0	NA	NA	0	0	0	0	0	0
4930425L21Rik	0	0	NA	NA	0	0	0	0	0	0
4930429D17Rik	0	0	NA	NA	0	0	0	0	0	0
4930429F11Rik	0	0	NA	NA	0	0	0	0	0	0
4930430A15Rik	0	0	NA	NA	0	0	0	0	0	0
4930430F21Rik	0	0	NA	NA	0	0	0	0	0	0
4930430J02Rik	0	0	NA	NA	0	0	0	0	0	0
4930432J09Rik	0	0	NA	NA	0	0	0	0	0	0
4930432M17Rik	0	0	NA	NA	0	0	0	0	0	0
4930433B08Rik	0	0	NA	NA	0	0	0	0	0	0
4930433I11Rik	0	0	NA	NA	0	0	0	0	0	0
4930434J06Rik	0	0	NA	NA	0	0	0	0	0	0
4930438E09Rik	0	0	NA	NA	0	0	0	0	0	0
4930440C22Rik	0	0	NA	NA	0	0	0	0	0	0
4930441J16Rik	0	0	NA	NA	0	0	0	0	0	0
4930447A16Rik	0	0	NA	NA	0	0	0	0	0	0
4930447J18Rik	0	0	NA	NA	0	0	0	0	0	0
4930448F12Rik	0	0	NA	NA	0	0	0	0	0	0
4930448H16Rik	0	0	NA	NA	0	0	0	0	0	0
4930448I06Rik	0	0	NA	NA	0	0	0	0	0	0
4930448I18Rik	0	0	NA	NA	0	0	0	0	0	0
4930448K20Rik	0	0	NA	NA	0	0	0	0	0	0
4930449I24Rik	0	0	NA	NA	0	0	0	0	0	0
4930452A19Rik	0	0	NA	NA	0	0	0	0	0	0
4930455H04Rik	0	0	NA	NA	0	0	0	0	0	0
4930456L15Rik	0	0	NA	NA	0	0	0	0	0	0
4930459C07Rik	0	0	NA	NA	0	0	0	0	0	0
4930459L07Rik	0	0	NA	NA	0	0	0	0	0	0
4930465M20Rik	0	0	NA	NA	0	0	0	0	0	0
4930468A15Rik	0	0	NA	NA	0	0	0	0	0	0
4930471G03Rik	0	0	NA	NA	0	0	0	0	0	0
4930473O22Rik	0	0	NA	NA	0	0	0	0	0	0
4930474G06Rik	0	0	NA	NA	0	0	0	0	0	0
4930474M22Rik	0	0	NA	NA	0	0	0	0	0	0
4930474N05Rik	0	0	NA	NA	0	0	0	0	0	0
4930478P22Rik	0	0	NA	NA	0	0	0	0	0	0
4930480E11Rik	0	0	NA	NA	0	0	0	0	0	0
4930480K15Rik	0	0	NA	NA	0	0	0	0	0	0
4930480M12Rik	0	0	NA	NA	0	0	0	0	0	0
4930486F22Rik	0	0	NA	NA	0	0	0	0	0	0
4930486I03Rik	0	0	NA	NA	0	0	0	0	0	0
4930487D11Rik	0	0	NA	NA	0	0	0	0	0	0
4930488B22Rik	0	0	NA	NA	0	0	0	0	0	0
4930500L23Rik	0	0	NA	NA	0	0	0	0	0	0
4930502A04Rik	0	0	NA	NA	0	0	0	0	0	0
4930503E24Rik	0	0	NA	NA	0	0	0	0	0	0
4930503H13Rik	0	0	NA	NA	0	0	0	0	0	0
4930503O07Rik	0	0	NA	NA	0	0	0	0	0	0
4930505G20Rik	0	0	NA	NA	0	0	0	0	0	0
4930507D10Rik	0	0	NA	NA	0	0	0	0	0	0
4930511E03Rik	0	0	NA	NA	0	0	0	0	0	0
4930513O06Rik	0	0	NA	NA	0	0	0	0	0	0
4930515B02Rik	0	0	NA	NA	0	0	0	0	0	0
4930515G16Rik	0	0	NA	NA	0	0	0	0	0	0
4930515L03Rik	0	0	NA	NA	0	0	0	0	0	0
4930515L19Rik	0	0	NA	NA	0	0	0	0	0	0
4930517E11Rik	0	0	NA	NA	0	0	0	0	0	0
4930519F24Rik	0	0	NA	NA	0	0	0	0	0	0
4930519H02Rik	0	0	NA	NA	0	0	0	0	0	0
4930520P13Rik	0	0	NA	NA	0	0	0	0	0	0
4930521E06Rik	0	0	NA	NA	0	0	0	0	0	0
4930522H14Rik	0	0	NA	NA	0	0	0	0	0	0
4930522O17Rik	0	0	NA	NA	0	0	0	0	0	0
4930524B17Rik	0	0	NA	NA	0	0	0	0	0	0
4930524C18Rik	0	0	NA	NA	0	0	0	0	0	0
4930524N10Rik	0	0	NA	NA	0	0	0	0	0	0
4930524O05Rik	0	0	NA	NA	0	0	0	0	0	0
4930527G23Rik	0	0	NA	NA	0	0	0	0	0	0
4930528P14Rik	0	0	NA	NA	0	0	0	0	0	0
4930529K09Rik	0	0	NA	NA	0	0	0	0	0	0
4930529L06Rik	0	0	NA	NA	0	0	0	0	0	0
4930532M18Rik	0	0	NA	NA	0	0	0	0	0	0
4930533P14Rik	0	0	NA	NA	0	0	0	0	0	0
4930539C22Rik	0	0	NA	NA	0	0	0	0	0	0
4930539N22Rik	0	0	NA	NA	0	0	0	0	0	0
4930544G11Rik	0	0	NA	NA	0	0	0	0	0	0
4930545E07Rik	0	0	NA	NA	0	0	0	0	0	0
4930546C10Rik	0	0	NA	NA	0	0	0	0	0	0
4930548G14Rik	0	0	NA	NA	0	0	0	0	0	0
4930552N02Rik	0	0	NA	NA	0	0	0	0	0	0
4930553E22Rik	0	0	NA	NA	0	0	0	0	0	0
4930555B11Rik	0	0	NA	NA	0	0	0	0	0	0
4930557J02Rik	0	0	NA	NA	0	0	0	0	0	0
4930558G05Rik	0	0	NA	NA	0	0	0	0	0	0
4930563D23Rik	0	0	NA	NA	0	0	0	0	0	0
4930563F08Rik	0	0	NA	NA	0	0	0	0	0	0
4930564B18Rik	0	0	NA	NA	0	0	0	0	0	0
4930564D02Rik	0	0	NA	NA	0	0	0	0	0	0
4930565N06Rik	0	0	NA	NA	0	0	0	0	0	0
4930567H17Rik	0	0	NA	NA	0	0	0	0	0	0
4930567K20Rik	0	0	NA	NA	0	0	0	0	0	0
4930568D16Rik	0	0	NA	NA	0	0	0	0	0	0
4930571K23Rik	0	0	NA	NA	0	0	0	0	0	0
4930571O06Rik	0	0	NA	NA	0	0	0	0	0	0
4930572K03Rik	0	0	NA	NA	0	0	0	0	0	0
4930572O03Rik	0	0	NA	NA	0	0	0	0	0	0
4930572O13Rik	0	0	NA	NA	0	0	0	0	0	0
4930573O16Rik	0	0	NA	NA	0	0	0	0	0	0
4930578C19Rik	0	0	NA	NA	0	0	0	0	0	0
4930578E11Rik	0	0	NA	NA	0	0	0	0	0	0
4930578I06Rik	0	0	NA	NA	0	0	0	0	0	0
4930578N18Rik	0	0	NA	NA	0	0	0	0	0	0
4930583P06Rik	0	0	NA	NA	0	0	0	0	0	0
4930592I03Rik	0	0	NA	NA	0	0	0	0	0	0
4930595M18Rik	0	0	NA	NA	0	0	0	0	0	0
4930596D02Rik	0	0	NA	NA	0	0	0	0	0	0
4930597G03Rik	0	0	NA	NA	0	0	0	0	0	0
4931403E22Rik	0	0	NA	NA	0	0	0	0	0	0
4931408C20Rik	0	0	NA	NA	0	0	0	0	0	0
4931417E11Rik	0	0	NA	NA	0	0	0	0	0	0
4931420L22Rik	0	0	NA	NA	0	0	0	0	0	0
4931429P17Rik	0	0	NA	NA	0	0	0	0	0	0
4931430N09Rik	0	0	NA	NA	0	0	0	0	0	0
4931431B13Rik	0	0	NA	NA	0	0	0	0	0	0
4931431F19Rik	0	0	NA	NA	0	0	0	0	0	0
4932414N04Rik	0	0	NA	NA	0	0	0	0	0	0
4932429P05Rik	0	0	NA	NA	0	0	0	0	0	0
4932441J04Rik	0	0	NA	NA	0	0	0	0	0	0
4932443I19Rik	0	0	NA	NA	0	0	0	0	0	0
4933400C23Rik	0	0	NA	NA	0	0	0	0	0	0
4933400L20Rik	0	0	NA	NA	0	0	0	0	0	0
4933401B06Rik	0	0	NA	NA	0	0	0	0	0	0
4933401H06Rik	0	0	NA	NA	0	0	0	0	0	0
4933402J15Rik	0	0	NA	NA	0	0	0	0	0	0
4933402N03Rik	0	0	NA	NA	0	0	0	0	0	0
4933402N22Rik	0	0	NA	NA	0	0	0	0	0	0
4933402P03Rik	0	0	NA	NA	0	0	0	0	0	0
4933404G15Rik	0	0	NA	NA	0	0	0	0	0	0
4933405E24Rik	0	0	NA	NA	0	0	0	0	0	0
4933406D12Rik	0	0	NA	NA	0	0	0	0	0	0
4933406J10Rik	0	0	NA	NA	0	0	0	0	0	0
4933406K04Rik	0	0	NA	NA	0	0	0	0	0	0
4933407E24Rik	0	0	NA	NA	0	0	0	0	0	0
4933407I05Rik	0	0	NA	NA	0	0	0	0	0	0
4933411G06Rik	0	0	NA	NA	0	0	0	0	0	0
4933412E24Rik	0	0	NA	NA	0	0	0	0	0	0
4933413L06Rik	0	0	NA	NA	0	0	0	0	0	0
4933415F23Rik	0	0	NA	NA	0	0	0	0	0	0
4933416E03Rik	0	0	NA	NA	0	0	0	0	0	0
4933416I08Rik	0	0	NA	NA	0	0	0	0	0	0
4933416M06Rik	0	0	NA	NA	0	0	0	0	0	0
4933417G07Rik	0	0	NA	NA	0	0	0	0	0	0
4933425B07Rik	0	0	NA	NA	0	0	0	0	0	0
4933427E13Rik	0	0	NA	NA	0	0	0	0	0	0
4933429K18Rik	0	0	NA	NA	0	0	0	0	0	0
4933429O19Rik	0	0	NA	NA	0	0	0	0	0	0
4933430H16Rik	0	0	NA	NA	0	0	0	0	0	0
4933430N04Rik	0	0	NA	NA	0	0	0	0	0	0
4933431G14Rik	0	0	NA	NA	0	0	0	0	0	0
4933433F19Rik	0	0	NA	NA	0	0	0	0	0	0
4933436E23Rik	0	0	NA	NA	0	0	0	0	0	0
4933436H12Rik	0	0	NA	NA	0	0	0	0	0	0
4933436I01Rik	0	0	NA	NA	0	0	0	0	0	0
5430402E10Rik	0	0	NA	NA	0	0	0	0	0	0
5430427M07Rik	0	0	NA	NA	0	0	0	0	0	0
5430427O19Rik	0	0	NA	NA	0	0	0	0	0	0
5430428K19Rik	0	0	NA	NA	0	0	0	0	0	0
5430434I15Rik	0	0	NA	NA	0	0	0	0	0	0
5430437J10Rik	0	0	NA	NA	0	0	0	0	0	0
5530400C23Rik	0	0	NA	NA	0	0	0	0	0	0
5530401A14Rik	0	0	NA	NA	0	0	0	0	0	0
5730412P04Rik	0	0	NA	NA	0	0	0	0	0	0
5730460C07Rik	0	0	NA	NA	0	0	0	0	0	0
5830411N06Rik	0	0	NA	NA	0	0	0	0	0	0
5830432E09Rik	0	0	NA	NA	0	0	0	0	0	0
6030469F06Rik	0	0	NA	NA	0	0	0	0	0	0
6430503K07Rik	0	0	NA	NA	0	0	0	0	0	0
6430706D22Rik	0	0	NA	NA	0	0	0	0	0	0
7420701I03Rik	0	0	NA	NA	0	0	0	0	0	0
7630403G23Rik	0	0	NA	NA	0	0	0	0	0	0
8030423F21Rik	0	0	NA	NA	0	0	0	0	0	0
8030423J24Rik	0	0	NA	NA	0	0	0	0	0	0
8030442B05Rik	0	0	NA	NA	0	0	0	0	0	0
8030443G20Rik	0	0	NA	NA	0	0	0	0	0	0
8430436N08Rik	0	0	NA	NA	0	0	0	0	0	0
9030204H09Rik	0	0	NA	NA	0	0	0	0	0	0
9130209A04Rik	0	0	NA	NA	0	0	0	0	0	0
9130221F21Rik	0	0	NA	NA	0	0	0	0	0	0
9230009I02Rik	0	0	NA	NA	0	0	0	0	0	0
9230102K24Rik	0	0	NA	NA	0	0	0	0	0	0
9230110F15Rik	0	0	NA	NA	0	0	0	0	0	0
9330117O12Rik	0	0	NA	NA	0	0	0	0	0	0
9330158H04Rik	0	0	NA	NA	0	0	0	0	0	0
9330162B11Rik	0	0	NA	NA	0	0	0	0	0	0
9330178D15Rik	0	0	NA	NA	0	0	0	0	0	0
9430007A20Rik	0	0	NA	NA	0	0	0	0	0	0
9430014N10Rik	0	0	NA	NA	0	0	0	0	0	0
9530003J23Rik	0	0	NA	NA	0	0	0	0	0	0
9530026F06Rik	0	0	NA	NA	0	0	0	0	0	0
9530052E02Rik	0	0	NA	NA	0	0	0	0	0	0
9630028B13Rik	0	0	NA	NA	0	0	0	0	0	0
9630028H03Rik	0	0	NA	NA	0	0	0	0	0	0
9830107B12Rik	0	0	NA	NA	0	0	0	0	0	0
9930111J21Rik2	0	0	NA	NA	0	0	0	0	0	0
A1bg	0	0	NA	NA	0	0	0	0	0	0
A330040F15Rik	0	0	NA	NA	0	0	0	0	0	0
A330070K13Rik	0	0	NA	NA	0	0	0	0	0	0
A330093E20Rik	0	0	NA	NA	0	0	0	0	0	0
A430088P11Rik	0	0	NA	NA	0	0	0	0	0	0
A430090L17Rik	0	0	NA	NA	0	0	0	0	0	0
A4gnt	0	0	NA	NA	0	0	0	0	0	0
A530006G24Rik	0	0	NA	NA	0	0	0	0	0	0
A530050N04Rik	0	0	NA	NA	0	0	0	0	0	0
A530065N20Rik	0	0	NA	NA	0	0	0	0	0	0
A630012P03Rik	0	0	NA	NA	0	0	0	0	0	0
A630033H20Rik	0	0	NA	NA	0	0	0	0	0	0
A630073D07Rik	0	0	NA	NA	0	0	0	0	0	0
A630075F10Rik	0	0	NA	NA	0	0	0	0	0	0
A630076J17Rik	0	0	NA	NA	0	0	0	0	0	0
A630095N17Rik	0	0	NA	NA	0	0	0	0	0	0
A730006G06Rik	0	0	NA	NA	0	0	0	0	0	0
A730008H23Rik	0	0	NA	NA	0	0	0	0	0	0
A730017C20Rik	0	0	NA	NA	0	0	0	0	0	0
A730043L09Rik	0	0	NA	NA	0	0	0	0	0	0
A730046J19Rik	0	0	NA	NA	0	0	0	0	0	0
A730085K08Rik	0	0	NA	NA	0	0	0	0	0	0
A830019L24Rik	0	0	NA	NA	0	0	0	0	0	0
A930003O13Rik	0	0	NA	NA	0	0	0	0	0	0
A930006I01Rik	0	0	NA	NA	0	0	0	0	0	0
A930012L18Rik	0	0	NA	NA	0	0	0	0	0	0
A930019D19Rik	0	0	NA	NA	0	0	0	0	0	0
AA387883	0	0	NA	NA	0	0	0	0	0	0
AA536875	0	0	NA	NA	0	0	0	0	0	0
AA545190	0	0	NA	NA	0	0	0	0	0	0
AA619741	0	0	NA	NA	0	0	0	0	0	0
Aadacl2	0	0	NA	NA	0	0	0	0	0	0
Aadacl3	0	0	NA	NA	0	0	0	0	0	0
Acot10	0	0	NA	NA	0	0	0	0	0	0
Acpt	0	0	NA	NA	0	0	0	0	0	0
Acrv1	0	0	NA	NA	0	0	0	0	0	0
Acsm1	0	0	NA	NA	0	0	0	0	0	0
Acsm5	0	0	NA	NA	0	0	0	0	0	0
Actl11	0	0	NA	NA	0	0	0	0	0	0
Actrt1	0	0	NA	NA	0	0	0	0	0	0
Actrt2	0	0	NA	NA	0	0	0	0	0	0
Acvr1c	0	0	NA	NA	0	0	0	0	0	0
Adam1b	0	0	NA	NA	0	0	0	0	0	0
Adam20	0	0	NA	NA	0	0	0	0	0	0
Adam24	0	0	NA	NA	0	0	0	0	0	0
Adam25	0	0	NA	NA	0	0	0	0	0	0
Adam26a	0	0	NA	NA	0	0	0	0	0	0
Adam26b	0	0	NA	NA	0	0	0	0	0	0
Adam29	0	0	NA	NA	0	0	0	0	0	0
Adam39	0	0	NA	NA	0	0	0	0	0	0
Adam6b	0	0	NA	NA	0	0	0	0	0	0
AF251705	0	0	NA	NA	0	0	0	0	0	0
Agmo	0	0	NA	NA	0	0	0	0	0	0
Agr2	0	0	NA	NA	0	0	0	0	0	0
Agr3	0	0	NA	NA	0	0	0	0	0	0
Akap4	0	0	NA	NA	0	0	0	0	0	0
Akr1b3	0	0	NA	NA	0	0	0	0	0	0
Akr1c6	0	0	NA	NA	0	0	0	0	0	0
Aldoart1	0	0	NA	NA	0	0	0	0	0	0
Aldob	0	0	NA	NA	0	0	0	0	0	0
Allc	0	0	NA	NA	0	0	0	0	0	0
Amd1	0	0	NA	NA	0	0	0	0	0	0
Amd2	0	0	NA	NA	0	0	0	0	0	0
Amelx	0	0	NA	NA	0	0	0	0	0	0
Amtn	0	0	NA	NA	0	0	0	0	0	0
Amy2a2	0	0	NA	NA	0	0	0	0	0	0
Amy2a3	0	0	NA	NA	0	0	0	0	0	0
Amy2a4	0	0	NA	NA	0	0	0	0	0	0
Amy2a5	0	0	NA	NA	0	0	0	0	0	0
Amy2b	0	0	NA	NA	0	0	0	0	0	0
Ang3	0	0	NA	NA	0	0	0	0	0	0
Ang4	0	0	NA	NA	0	0	0	0	0	0
Ang5	0	0	NA	NA	0	0	0	0	0	0
Ang6	0	0	NA	NA	0	0	0	0	0	0
Ankrd34c	0	0	NA	NA	0	0	0	0	0	0
Antxrl	0	0	NA	NA	0	0	0	0	0	0
Apcs	0	0	NA	NA	0	0	0	0	0	0
Apobec4	0	0	NA	NA	0	0	0	0	0	0
Apol10a	0	0	NA	NA	0	0	0	0	0	0
Apol11a	0	0	NA	NA	0	0	0	0	0	0
Apol11b	0	0	NA	NA	0	0	0	0	0	0
Apol9a	0	0	NA	NA	0	0	0	0	0	0
Apoo-ps	0	0	NA	NA	0	0	0	0	0	0
Aqp12	0	0	NA	NA	0	0	0	0	0	0
Arhgap15	0	0	NA	NA	0	0	0	0	0	0
Arhgap15os	0	0	NA	NA	0	0	0	0	0	0
Arhgap20os	0	0	NA	NA	0	0	0	0	0	0
Arl14	0	0	NA	NA	0	0	0	0	0	0
Art2a-ps	0	0	NA	NA	0	0	0	0	0	0
Art2b	0	0	NA	NA	0	0	0	0	0	0
Asb5	0	0	NA	NA	0	0	0	0	0	0
Aspdh	0	0	NA	NA	0	0	0	0	0	0
Atp10b	0	0	NA	NA	0	0	0	0	0	0
Atp1b4	0	0	NA	NA	0	0	0	0	0	0
Atp4b	0	0	NA	NA	0	0	0	0	0	0
Atp6v0c-ps2	0	0	NA	NA	0	0	0	0	0	0
Atp6v0d2	0	0	NA	NA	0	0	0	0	0	0
Atp6v1g3	0	0	NA	NA	0	0	0	0	0	0
AU018829	0	0	NA	NA	0	0	0	0	0	0
AU022793	0	0	NA	NA	0	0	0	0	0	0
Avp	0	0	NA	NA	0	0	0	0	0	0
AW112010	0	0	NA	NA	0	0	0	0	0	0
Awat1	0	0	NA	NA	0	0	0	0	0	0
AY761184	0	0	NA	NA	0	0	0	0	0	0
AY761185	0	0	NA	NA	0	0	0	0	0	0
B230112J18Rik	0	0	NA	NA	0	0	0	0	0	0
B230209E15Rik	0	0	NA	NA	0	0	0	0	0	0
B230214G05Rik	0	0	NA	NA	0	0	0	0	0	0
B230323A14Rik	0	0	NA	NA	0	0	0	0	0	0
B3galt2	0	0	NA	NA	0	0	0	0	0	0
B930025P03Rik	0	0	NA	NA	0	0	0	0	0	0
BB014433	0	0	NA	NA	0	0	0	0	0	0
BB019430	0	0	NA	NA	0	0	0	0	0	0
Bbox1	0	0	NA	NA	0	0	0	0	0	0
BC030500	0	0	NA	NA	0	0	0	0	0	0
BC048502	0	0	NA	NA	0	0	0	0	0	0
BC048562	0	0	NA	NA	0	0	0	0	0	0
BC049635	0	0	NA	NA	0	0	0	0	0	0
BC049730	0	0	NA	NA	0	0	0	0	0	0
BC061195	0	0	NA	NA	0	0	0	0	0	0
BC061212	0	0	NA	NA	0	0	0	0	0	0
BC094916	0	0	NA	NA	0	0	0	0	0	0
Bc1	0	0	NA	NA	0	0	0	0	0	0
BC100530	0	0	NA	NA	0	0	0	0	0	0
BC117090	0	0	NA	NA	0	0	0	0	0	0
Bcas3os1	0	0	NA	NA	0	0	0	0	0	0
Bcl2a1a	0	0	NA	NA	0	0	0	0	0	0
Bcl2a1c	0	0	NA	NA	0	0	0	0	0	0
Bcl2a1d	0	0	NA	NA	0	0	0	0	0	0
Bmp10	0	0	NA	NA	0	0	0	0	0	0
Bmx	0	0	NA	NA	0	0	0	0	0	0
Bpifa1	0	0	NA	NA	0	0	0	0	0	0
Bpifa3	0	0	NA	NA	0	0	0	0	0	0
Bpifb2	0	0	NA	NA	0	0	0	0	0	0
Bpifb3	0	0	NA	NA	0	0	0	0	0	0
Bpifb6	0	0	NA	NA	0	0	0	0	0	0
Bpifb9a	0	0	NA	NA	0	0	0	0	0	0
Brs3	0	0	NA	NA	0	0	0	0	0	0
Bsph2	0	0	NA	NA	0	0	0	0	0	0
Btg1-ps1	0	0	NA	NA	0	0	0	0	0	0
Btg1-ps2	0	0	NA	NA	0	0	0	0	0	0
Btg4	0	0	NA	NA	0	0	0	0	0	0
C030013G03Rik	0	0	NA	NA	0	0	0	0	0	0
C030023E24Rik	0	0	NA	NA	0	0	0	0	0	0
C130050O18Rik	0	0	NA	NA	0	0	0	0	0	0
C130079G13Rik	0	0	NA	NA	0	0	0	0	0	0
C1qb	0	0	NA	NA	0	0	0	0	0	0
C1qc	0	0	NA	NA	0	0	0	0	0	0
C1qtnf5	0	0	NA	NA	0	0	0	0	0	0
C230004F18Rik	0	0	NA	NA	0	0	0	0	0	0
C230024C17Rik	0	0	NA	NA	0	0	0	0	0	0
C2cd4d	0	0	NA	NA	0	0	0	0	0	0
C4bp	0	0	NA	NA	0	0	0	0	0	0
C5ar1	0	0	NA	NA	0	0	0	0	0	0
C630031E19Rik	0	0	NA	NA	0	0	0	0	0	0
C730027H18Rik	0	0	NA	NA	0	0	0	0	0	0
C87198	0	0	NA	NA	0	0	0	0	0	0
C87414	0	0	NA	NA	0	0	0	0	0	0
C87499	0	0	NA	NA	0	0	0	0	0	0
Calm4	0	0	NA	NA	0	0	0	0	0	0
Calm5	0	0	NA	NA	0	0	0	0	0	0
Calml3	0	0	NA	NA	0	0	0	0	0	0
Capn13	0	0	NA	NA	0	0	0	0	0	0
Capza3	0	0	NA	NA	0	0	0	0	0	0
Car1	0	0	NA	NA	0	0	0	0	0	0
Cartpt	0	0	NA	NA	0	0	0	0	0	0
Cav3	0	0	NA	NA	0	0	0	0	0	0
Ccdc34os	0	0	NA	NA	0	0	0	0	0	0
Ccdc54	0	0	NA	NA	0	0	0	0	0	0
Ccdc70	0	0	NA	NA	0	0	0	0	0	0
Cckar	0	0	NA	NA	0	0	0	0	0	0
Ccl1	0	0	NA	NA	0	0	0	0	0	0
Ccl11	0	0	NA	NA	0	0	0	0	0	0
Ccl12	0	0	NA	NA	0	0	0	0	0	0
Ccl17	0	0	NA	NA	0	0	0	0	0	0
Ccl21a	0	0	NA	NA	0	0	0	0	0	0
Ccl21b	0	0	NA	NA	0	0	0	0	0	0
Ccl21c	0	0	NA	NA	0	0	0	0	0	0
Ccl22	0	0	NA	NA	0	0	0	0	0	0
Ccl24	0	0	NA	NA	0	0	0	0	0	0
Ccl26	0	0	NA	NA	0	0	0	0	0	0
Ccl27b	0	0	NA	NA	0	0	0	0	0	0
Ccl4	0	0	NA	NA	0	0	0	0	0	0
Ccl5	0	0	NA	NA	0	0	0	0	0	0
Ccr1	0	0	NA	NA	0	0	0	0	0	0
Ccr1l1	0	0	NA	NA	0	0	0	0	0	0
Ccr6	0	0	NA	NA	0	0	0	0	0	0
Ccr9	0	0	NA	NA	0	0	0	0	0	0
Cd180	0	0	NA	NA	0	0	0	0	0	0
Cd200r3	0	0	NA	NA	0	0	0	0	0	0
Cd300c	0	0	NA	NA	0	0	0	0	0	0
Cd300ld	0	0	NA	NA	0	0	0	0	0	0
Cd300lh	0	0	NA	NA	0	0	0	0	0	0
Cd40lg	0	0	NA	NA	0	0	0	0	0	0
Cd48	0	0	NA	NA	0	0	0	0	0	0
Cd53	0	0	NA	NA	0	0	0	0	0	0
Cd69	0	0	NA	NA	0	0	0	0	0	0
Cdh12	0	0	NA	NA	0	0	0	0	0	0
Ceacam11	0	0	NA	NA	0	0	0	0	0	0
Ceacam13	0	0	NA	NA	0	0	0	0	0	0
Ceacam5	0	0	NA	NA	0	0	0	0	0	0
Ceacam-ps1	0	0	NA	NA	0	0	0	0	0	0
Cel	0	0	NA	NA	0	0	0	0	0	0
Cela3a	0	0	NA	NA	0	0	0	0	0	0
Cers1	0	0	NA	NA	0	0	0	0	0	0
Ces1e	0	0	NA	NA	0	0	0	0	0	0
Ces1g	0	0	NA	NA	0	0	0	0	0	0
Ces2a	0	0	NA	NA	0	0	0	0	0	0
Ces2b	0	0	NA	NA	0	0	0	0	0	0
Ces2c	0	0	NA	NA	0	0	0	0	0	0
Ces2f	0	0	NA	NA	0	0	0	0	0	0
Ces2h	0	0	NA	NA	0	0	0	0	0	0
Ces3a	0	0	NA	NA	0	0	0	0	0	0
Ces3b	0	0	NA	NA	0	0	0	0	0	0
Cetn1	0	0	NA	NA	0	0	0	0	0	0
Cfd	0	0	NA	NA	0	0	0	0	0	0
Cfhr1	0	0	NA	NA	0	0	0	0	0	0
Cfhr2	0	0	NA	NA	0	0	0	0	0	0
Chil6	0	0	NA	NA	0	0	0	0	0	0
ChkbCpt1b	0	0	NA	NA	0	0	0	0	0	0
Chrm2	0	0	NA	NA	0	0	0	0	0	0
Chrna6	0	0	NA	NA	0	0	0	0	0	0
Chst4	0	0	NA	NA	0	0	0	0	0	0
Cib4	0	0	NA	NA	0	0	0	0	0	0
CK137956	0	0	NA	NA	0	0	0	0	0	0
Cldn17	0	0	NA	NA	0	0	0	0	0	0
Cldn24	0	0	NA	NA	0	0	0	0	0	0
Clec12b	0	0	NA	NA	0	0	0	0	0	0
Clec1b	0	0	NA	NA	0	0	0	0	0	0
Clec2h	0	0	NA	NA	0	0	0	0	0	0
Clec3a	0	0	NA	NA	0	0	0	0	0	0
Clec4f	0	0	NA	NA	0	0	0	0	0	0
Clec4n	0	0	NA	NA	0	0	0	0	0	0
Clec5a	0	0	NA	NA	0	0	0	0	0	0
Clec7a	0	0	NA	NA	0	0	0	0	0	0
Clec9a	0	0	NA	NA	0	0	0	0	0	0
Clrn2	0	0	NA	NA	0	0	0	0	0	0
Clrn3	0	0	NA	NA	0	0	0	0	0	0
Cma1	0	0	NA	NA	0	0	0	0	0	0
Cma2	0	0	NA	NA	0	0	0	0	0	0
Cmtm1	0	0	NA	NA	0	0	0	0	0	0
Cnfn	0	0	NA	NA	0	0	0	0	0	0
Cnga1	0	0	NA	NA	0	0	0	0	0	0
Cntnap5c	0	0	NA	NA	0	0	0	0	0	0
Cpa1	0	0	NA	NA	0	0	0	0	0	0
Cpa3	0	0	NA	NA	0	0	0	0	0	0
Cpa5	0	0	NA	NA	0	0	0	0	0	0
Cpa6	0	0	NA	NA	0	0	0	0	0	0
Cphx1	0	0	NA	NA	0	0	0	0	0	0
Cphx2	0	0	NA	NA	0	0	0	0	0	0
Cplx4	0	0	NA	NA	0	0	0	0	0	0
Cpxcr1	0	0	NA	NA	0	0	0	0	0	0
Crisp4	0	0	NA	NA	0	0	0	0	0	0
Crybb2	0	0	NA	NA	0	0	0	0	0	0
Crygf	0	0	NA	NA	0	0	0	0	0	0
Csf2	0	0	NA	NA	0	0	0	0	0	0
Csl	0	0	NA	NA	0	0	0	0	0	0
Csmd2os	0	0	NA	NA	0	0	0	0	0	0
Csn1s2a	0	0	NA	NA	0	0	0	0	0	0
Csn1s2b	0	0	NA	NA	0	0	0	0	0	0
Csnka2ip	0	0	NA	NA	0	0	0	0	0	0
Csprs	0	0	NA	NA	0	0	0	0	0	0
Cst10	0	0	NA	NA	0	0	0	0	0	0
Csta1	0	0	NA	NA	0	0	0	0	0	0
Cstl1	0	0	NA	NA	0	0	0	0	0	0
Ctrc	0	0	NA	NA	0	0	0	0	0	0
Ctrcos	0	0	NA	NA	0	0	0	0	0	0
Cts3	0	0	NA	NA	0	0	0	0	0	0
Cts6	0	0	NA	NA	0	0	0	0	0	0
Cts8-ps	0	0	NA	NA	0	0	0	0	0	0
Ctse	0	0	NA	NA	0	0	0	0	0	0
Ctsj	0	0	NA	NA	0	0	0	0	0	0
Ctsll3	0	0	NA	NA	0	0	0	0	0	0
Ctsm	0	0	NA	NA	0	0	0	0	0	0
Ctxn2	0	0	NA	NA	0	0	0	0	0	0
Cxcl13	0	0	NA	NA	0	0	0	0	0	0
Cxcl15	0	0	NA	NA	0	0	0	0	0	0
Cylc1	0	0	NA	NA	0	0	0	0	0	0
Cylc2	0	0	NA	NA	0	0	0	0	0	0
Cyp11b1	0	0	NA	NA	0	0	0	0	0	0
Cyp2a12	0	0	NA	NA	0	0	0	0	0	0
Cyp2c40	0	0	NA	NA	0	0	0	0	0	0
Cyp2c50	0	0	NA	NA	0	0	0	0	0	0
Cyp2c54	0	0	NA	NA	0	0	0	0	0	0
Cyp2c66	0	0	NA	NA	0	0	0	0	0	0
Cyp2c70	0	0	NA	NA	0	0	0	0	0	0
Cyp2d10	0	0	NA	NA	0	0	0	0	0	0
Cyp2d34	0	0	NA	NA	0	0	0	0	0	0
Cyp2d37-ps	0	0	NA	NA	0	0	0	0	0	0
Cyp2d9	0	0	NA	NA	0	0	0	0	0	0
Cyp2g1	0	0	NA	NA	0	0	0	0	0	0
Cyp2j12	0	0	NA	NA	0	0	0	0	0	0
Cyp2j8	0	0	NA	NA	0	0	0	0	0	0
Cyp3a11	0	0	NA	NA	0	0	0	0	0	0
Cyp3a41a	0	0	NA	NA	0	0	0	0	0	0
Cyp3a41b	0	0	NA	NA	0	0	0	0	0	0
Cyp3a59	0	0	NA	NA	0	0	0	0	0	0
Cyp4a12a	0	0	NA	NA	0	0	0	0	0	0
Cyp4a29	0	0	NA	NA	0	0	0	0	0	0
Cyp8b1	0	0	NA	NA	0	0	0	0	0	0
Cypt1	0	0	NA	NA	0	0	0	0	0	0
Cypt10	0	0	NA	NA	0	0	0	0	0	0
Cypt14	0	0	NA	NA	0	0	0	0	0	0
Cypt15	0	0	NA	NA	0	0	0	0	0	0
Cypt4	0	0	NA	NA	0	0	0	0	0	0
Cypt7	0	0	NA	NA	0	0	0	0	0	0
Cypt8	0	0	NA	NA	0	0	0	0	0	0
Cypt9	0	0	NA	NA	0	0	0	0	0	0
Cytip	0	0	NA	NA	0	0	0	0	0	0
Cytl1	0	0	NA	NA	0	0	0	0	0	0
D030045P18Rik	0	0	NA	NA	0	0	0	0	0	0
D14Ertd670e	0	0	NA	NA	0	0	0	0	0	0
D16Ertd519e	0	0	NA	NA	0	0	0	0	0	0
D530049I02Rik	0	0	NA	NA	0	0	0	0	0	0
D630010B17Rik	0	0	NA	NA	0	0	0	0	0	0
D630013N20Rik	0	0	NA	NA	0	0	0	0	0	0
D730048I06Rik	0	0	NA	NA	0	0	0	0	0	0
D7Ertd443e	0	0	NA	NA	0	0	0	0	0	0
D830005E20Rik	0	0	NA	NA	0	0	0	0	0	0
D830013O20Rik	0	0	NA	NA	0	0	0	0	0	0
D830032E09Rik	0	0	NA	NA	0	0	0	0	0	0
Dbh	0	0	NA	NA	0	0	0	0	0	0
Dcpp1	0	0	NA	NA	0	0	0	0	0	0
Dcpp2	0	0	NA	NA	0	0	0	0	0	0
Dcpp3	0	0	NA	NA	0	0	0	0	0	0
Ddi1	0	0	NA	NA	0	0	0	0	0	0
Dear1	0	0	NA	NA	0	0	0	0	0	0
Defa17	0	0	NA	NA	0	0	0	0	0	0
Defa2	0	0	NA	NA	0	0	0	0	0	0
Defa20	0	0	NA	NA	0	0	0	0	0	0
Defa22	0	0	NA	NA	0	0	0	0	0	0
Defa23	0	0	NA	NA	0	0	0	0	0	0
Defa24	0	0	NA	NA	0	0	0	0	0	0
Defa25	0	0	NA	NA	0	0	0	0	0	0
Defa26	0	0	NA	NA	0	0	0	0	0	0
Defa3	0	0	NA	NA	0	0	0	0	0	0
Defa4	0	0	NA	NA	0	0	0	0	0	0
Defa5	0	0	NA	NA	0	0	0	0	0	0
Defa6	0	0	NA	NA	0	0	0	0	0	0
Defa-ps1	0	0	NA	NA	0	0	0	0	0	0
Defa-ps12	0	0	NA	NA	0	0	0	0	0	0
Defa-ps13	0	0	NA	NA	0	0	0	0	0	0
Defa-rs1	0	0	NA	NA	0	0	0	0	0	0
Defa-rs7	0	0	NA	NA	0	0	0	0	0	0
Defb1	0	0	NA	NA	0	0	0	0	0	0
Defb10	0	0	NA	NA	0	0	0	0	0	0
Defb11	0	0	NA	NA	0	0	0	0	0	0
Defb12	0	0	NA	NA	0	0	0	0	0	0
Defb14	0	0	NA	NA	0	0	0	0	0	0
Defb15	0	0	NA	NA	0	0	0	0	0	0
Defb18	0	0	NA	NA	0	0	0	0	0	0
Defb19	0	0	NA	NA	0	0	0	0	0	0
Defb2	0	0	NA	NA	0	0	0	0	0	0
Defb21	0	0	NA	NA	0	0	0	0	0	0
Defb22	0	0	NA	NA	0	0	0	0	0	0
Defb25	0	0	NA	NA	0	0	0	0	0	0
Defb26	0	0	NA	NA	0	0	0	0	0	0
Defb28	0	0	NA	NA	0	0	0	0	0	0
Defb3	0	0	NA	NA	0	0	0	0	0	0
Defb34	0	0	NA	NA	0	0	0	0	0	0
Defb35	0	0	NA	NA	0	0	0	0	0	0
Defb37	0	0	NA	NA	0	0	0	0	0	0
Defb38	0	0	NA	NA	0	0	0	0	0	0
Defb39	0	0	NA	NA	0	0	0	0	0	0
Defb4	0	0	NA	NA	0	0	0	0	0	0
Defb40	0	0	NA	NA	0	0	0	0	0	0
Defb41	0	0	NA	NA	0	0	0	0	0	0
Defb43	0	0	NA	NA	0	0	0	0	0	0
Defb44-ps	0	0	NA	NA	0	0	0	0	0	0
Defb46	0	0	NA	NA	0	0	0	0	0	0
Defb48	0	0	NA	NA	0	0	0	0	0	0
Defb5	0	0	NA	NA	0	0	0	0	0	0
Defb50	0	0	NA	NA	0	0	0	0	0	0
Defb6	0	0	NA	NA	0	0	0	0	0	0
Defb7	0	0	NA	NA	0	0	0	0	0	0
Defb8	0	0	NA	NA	0	0	0	0	0	0
Defb9	0	0	NA	NA	0	0	0	0	0	0
Dhrs7c	0	0	NA	NA	0	0	0	0	0	0
Dhrsx	0	0	NA	NA	0	0	0	0	0	0
Dlx1as	0	0	NA	NA	0	0	0	0	0	0
Dlx6as2	0	0	NA	NA	0	0	0	0	0	0
Dmr	0	0	NA	NA	0	0	0	0	0	0
Dmrtc1c1	0	0	NA	NA	0	0	0	0	0	0
Dmrtc1c2	0	0	NA	NA	0	0	0	0	0	0
Dnajb7	0	0	NA	NA	0	0	0	0	0	0
Dnajb8	0	0	NA	NA	0	0	0	0	0	0
Dnase2b	0	0	NA	NA	0	0	0	0	0	0
Dntt	0	0	NA	NA	0	0	0	0	0	0
Dpt	0	0	NA	NA	0	0	0	0	0	0
Dsg4	0	0	NA	NA	0	0	0	0	0	0
Dthd1	0	0	NA	NA	0	0	0	0	0	0
Dusp21	0	0	NA	NA	0	0	0	0	0	0
Duxbl1	0	0	NA	NA	0	0	0	0	0	0
Duxbl2	0	0	NA	NA	0	0	0	0	0	0
Duxbl3	0	0	NA	NA	0	0	0	0	0	0
DXBay18	0	0	NA	NA	0	0	0	0	0	0
Dynap	0	0	NA	NA	0	0	0	0	0	0
Dynlt1c	0	0	NA	NA	0	0	0	0	0	0
Dytn	0	0	NA	NA	0	0	0	0	0	0
E030002O03Rik	0	0	NA	NA	0	0	0	0	0	0
E030003E18Rik	0	0	NA	NA	0	0	0	0	0	0
E030013I19Rik	0	0	NA	NA	0	0	0	0	0	0
E030019B06Rik	0	0	NA	NA	0	0	0	0	0	0
E030019B13Rik	0	0	NA	NA	0	0	0	0	0	0
E330013P04Rik	0	0	NA	NA	0	0	0	0	0	0
E330014E10Rik	0	0	NA	NA	0	0	0	0	0	0
E330021D16Rik	0	0	NA	NA	0	0	0	0	0	0
Ear1	0	0	NA	NA	0	0	0	0	0	0
Ear12	0	0	NA	NA	0	0	0	0	0	0
Ear14	0	0	NA	NA	0	0	0	0	0	0
Ear2	0	0	NA	NA	0	0	0	0	0	0
Ear3	0	0	NA	NA	0	0	0	0	0	0
Ear4	0	0	NA	NA	0	0	0	0	0	0
Ear6	0	0	NA	NA	0	0	0	0	0	0
Ear7	0	0	NA	NA	0	0	0	0	0	0
Eddm3b	0	0	NA	NA	0	0	0	0	0	0
Egfbp2	0	0	NA	NA	0	0	0	0	0	0
Eif3j2	0	0	NA	NA	0	0	0	0	0	0
Emr1	0	0	NA	NA	0	0	0	0	0	0
Enam	0	0	NA	NA	0	0	0	0	0	0
Enpp6	0	0	NA	NA	0	0	0	0	0	0
Enpp7	0	0	NA	NA	0	0	0	0	0	0
Entpd8	0	0	NA	NA	0	0	0	0	0	0
Epyc	0	0	NA	NA	0	0	0	0	0	0
Ermn	0	0	NA	NA	0	0	0	0	0	0
Erv3	0	0	NA	NA	0	0	0	0	0	0
Esp1	0	0	NA	NA	0	0	0	0	0	0
Esp15	0	0	NA	NA	0	0	0	0	0	0
Esp16	0	0	NA	NA	0	0	0	0	0	0
Esp18	0	0	NA	NA	0	0	0	0	0	0
Esp23	0	0	NA	NA	0	0	0	0	0	0
Esp3	0	0	NA	NA	0	0	0	0	0	0
Esp36	0	0	NA	NA	0	0	0	0	0	0
Esp38	0	0	NA	NA	0	0	0	0	0	0
Esp5	0	0	NA	NA	0	0	0	0	0	0
Esp6Esp5	0	0	NA	NA	0	0	0	0	0	0
Etd	0	0	NA	NA	0	0	0	0	0	0
Etnppl	0	0	NA	NA	0	0	0	0	0	0
Evi2a	0	0	NA	NA	0	0	0	0	0	0
Evi2a-evi2b	0	0	NA	NA	0	0	0	0	0	0
Evi2b	0	0	NA	NA	0	0	0	0	0	0
Evx2	0	0	NA	NA	0	0	0	0	0	0
F630028O10Rik	0	0	NA	NA	0	0	0	0	0	0
F630206G17Rik	0	0	NA	NA	0	0	0	0	0	0
F9	0	0	NA	NA	0	0	0	0	0	0
Fabp2	0	0	NA	NA	0	0	0	0	0	0
Fam115e	0	0	NA	NA	0	0	0	0	0	0
Fam122c	0	0	NA	NA	0	0	0	0	0	0
Fam170a	0	0	NA	NA	0	0	0	0	0	0
Fam177a	0	0	NA	NA	0	0	0	0	0	0
Fam180a	0	0	NA	NA	0	0	0	0	0	0
Fam219aos	0	0	NA	NA	0	0	0	0	0	0
Fam24a	0	0	NA	NA	0	0	0	0	0	0
Fam47c	0	0	NA	NA	0	0	0	0	0	0
Fam71b	0	0	NA	NA	0	0	0	0	0	0
Fbxw15	0	0	NA	NA	0	0	0	0	0	0
Fbxw21	0	0	NA	NA	0	0	0	0	0	0
Fbxw22	0	0	NA	NA	0	0	0	0	0	0
Fbxw24	0	0	NA	NA	0	0	0	0	0	0
Fbxw26	0	0	NA	NA	0	0	0	0	0	0
Fbxw28	0	0	NA	NA	0	0	0	0	0	0
Fcgr4	0	0	NA	NA	0	0	0	0	0	0
Fcnb	0	0	NA	NA	0	0	0	0	0	0
Fcrl6	0	0	NA	NA	0	0	0	0	0	0
Fcrla	0	0	NA	NA	0	0	0	0	0	0
Fhad1os1	0	0	NA	NA	0	0	0	0	0	0
Fmo3	0	0	NA	NA	0	0	0	0	0	0
Fmo6	0	0	NA	NA	0	0	0	0	0	0
Fmo9	0	0	NA	NA	0	0	0	0	0	0
Fndc9	0	0	NA	NA	0	0	0	0	0	0
Fpr1	0	0	NA	NA	0	0	0	0	0	0
Fpr2	0	0	NA	NA	0	0	0	0	0	0
Fpr3	0	0	NA	NA	0	0	0	0	0	0
Fpr-rs6	0	0	NA	NA	0	0	0	0	0	0
Frmd7	0	0	NA	NA	0	0	0	0	0	0
Frmpd1os	0	0	NA	NA	0	0	0	0	0	0
Fshb	0	0	NA	NA	0	0	0	0	0	0
Fshr	0	0	NA	NA	0	0	0	0	0	0
Ftmt	0	0	NA	NA	0	0	0	0	0	0
G6pd2	0	0	NA	NA	0	0	0	0	0	0
Gabra6	0	0	NA	NA	0	0	0	0	0	0
Gabrg2	0	0	NA	NA	0	0	0	0	0	0
Galnt5	0	0	NA	NA	0	0	0	0	0	0
Galntl5	0	0	NA	NA	0	0	0	0	0	0
Gapdhs	0	0	NA	NA	0	0	0	0	0	0
Gapt	0	0	NA	NA	0	0	0	0	0	0
Gbp2b	0	0	NA	NA	0	0	0	0	0	0
Gcsam	0	0	NA	NA	0	0	0	0	0	0
Gdf1	0	0	NA	NA	0	0	0	0	0	0
Gif	0	0	NA	NA	0	0	0	0	0	0
Gimap3	0	0	NA	NA	0	0	0	0	0	0
Gimap6	0	0	NA	NA	0	0	0	0	0	0
Gimap7	0	0	NA	NA	0	0	0	0	0	0
Gk2	0	0	NA	NA	0	0	0	0	0	0
Gldnos	0	0	NA	NA	0	0	0	0	0	0
Glipr1l1	0	0	NA	NA	0	0	0	0	0	0
Glipr1l2	0	0	NA	NA	0	0	0	0	0	0
Glra3	0	0	NA	NA	0	0	0	0	0	0
Glra4	0	0	NA	NA	0	0	0	0	0	0
Glt6d1	0	0	NA	NA	0	0	0	0	0	0
Glyat	0	0	NA	NA	0	0	0	0	0	0
Glycam1	0	0	NA	NA	0	0	0	0	0	0
Gm10007	0	0	NA	NA	0	0	0	0	0	0
Gm10024	0	0	NA	NA	0	0	0	0	0	0
Gm10052	0	0	NA	NA	0	0	0	0	0	0
Gm10057	0	0	NA	NA	0	0	0	0	0	0
Gm10058	0	0	NA	NA	0	0	0	0	0	0
Gm10081	0	0	NA	NA	0	0	0	0	0	0
Gm10094	0	0	NA	NA	0	0	0	0	0	0
Gm10096	0	0	NA	NA	0	0	0	0	0	0
Gm10100	0	0	NA	NA	0	0	0	0	0	0
Gm10104	0	0	NA	NA	0	0	0	0	0	0
Gm10142	0	0	NA	NA	0	0	0	0	0	0
Gm10147	0	0	NA	NA	0	0	0	0	0	0
Gm10228	0	0	NA	NA	0	0	0	0	0	0
Gm10229	0	0	NA	NA	0	0	0	0	0	0
Gm10230	0	0	NA	NA	0	0	0	0	0	0
Gm10248	0	0	NA	NA	0	0	0	0	0	0
Gm10256	0	0	NA	NA	0	0	0	0	0	0
Gm10267	0	0	NA	NA	0	0	0	0	0	0
Gm10272	0	0	NA	NA	0	0	0	0	0	0
Gm10318	0	0	NA	NA	0	0	0	0	0	0
Gm10319	0	0	NA	NA	0	0	0	0	0	0
Gm10334	0	0	NA	NA	0	0	0	0	0	0
Gm10352	0	0	NA	NA	0	0	0	0	0	0
Gm10375	0	0	NA	NA	0	0	0	0	0	0
Gm10377	0	0	NA	NA	0	0	0	0	0	0
Gm10409	0	0	NA	NA	0	0	0	0	0	0
Gm10413	0	0	NA	NA	0	0	0	0	0	0
Gm10415	0	0	NA	NA	0	0	0	0	0	0
Gm10421	0	0	NA	NA	0	0	0	0	0	0
Gm10436	0	0	NA	NA	0	0	0	0	0	0
Gm10440	0	0	NA	NA	0	0	0	0	0	0
Gm10445	0	0	NA	NA	0	0	0	0	0	0
Gm10466	0	0	NA	NA	0	0	0	0	0	0
Gm10486	0	0	NA	NA	0	0	0	0	0	0
Gm10487	0	0	NA	NA	0	0	0	0	0	0
Gm10488	0	0	NA	NA	0	0	0	0	0	0
Gm10494	0	0	NA	NA	0	0	0	0	0	0
Gm10510	0	0	NA	NA	0	0	0	0	0	0
Gm10538	0	0	NA	NA	0	0	0	0	0	0
Gm10556	0	0	NA	NA	0	0	0	0	0	0
Gm10578	0	0	NA	NA	0	0	0	0	0	0
Gm10591	0	0	NA	NA	0	0	0	0	0	0
Gm10619	0	0	NA	NA	0	0	0	0	0	0
Gm10637	0	0	NA	NA	0	0	0	0	0	0
Gm10649	0	0	NA	NA	0	0	0	0	0	0
Gm10662	0	0	NA	NA	0	0	0	0	0	0
Gm10665	0	0	NA	NA	0	0	0	0	0	0
Gm10666	0	0	NA	NA	0	0	0	0	0	0
Gm10670	0	0	NA	NA	0	0	0	0	0	0
Gm10681	0	0	NA	NA	0	0	0	0	0	0
Gm10697	0	0	NA	NA	0	0	0	0	0	0
Gm10731	0	0	NA	NA	0	0	0	0	0	0
Gm10745	0	0	NA	NA	0	0	0	0	0	0
Gm10791	0	0	NA	NA	0	0	0	0	0	0
Gm10823	0	0	NA	NA	0	0	0	0	0	0
Gm10865	0	0	NA	NA	0	0	0	0	0	0
Gm10921	0	0	NA	NA	0	0	0	0	0	0
Gm10922	0	0	NA	NA	0	0	0	0	0	0
Gm11128	0	0	NA	NA	0	0	0	0	0	0
Gm11213	0	0	NA	NA	0	0	0	0	0	0
Gm11236	0	0	NA	NA	0	0	0	0	0	0
Gm11237	0	0	NA	NA	0	0	0	0	0	0
Gm11351	0	0	NA	NA	0	0	0	0	0	0
Gm1140	0	0	NA	NA	0	0	0	0	0	0
Gm11554	0	0	NA	NA	0	0	0	0	0	0
Gm11559	0	0	NA	NA	0	0	0	0	0	0
Gm11562	0	0	NA	NA	0	0	0	0	0	0
Gm11563	0	0	NA	NA	0	0	0	0	0	0
Gm11565	0	0	NA	NA	0	0	0	0	0	0
Gm11567	0	0	NA	NA	0	0	0	0	0	0
Gm11568	0	0	NA	NA	0	0	0	0	0	0
Gm11569	0	0	NA	NA	0	0	0	0	0	0
Gm11570	0	0	NA	NA	0	0	0	0	0	0
Gm11595	0	0	NA	NA	0	0	0	0	0	0
Gm11596	0	0	NA	NA	0	0	0	0	0	0
Gm11710	0	0	NA	NA	0	0	0	0	0	0
Gm11711	0	0	NA	NA	0	0	0	0	0	0
Gm11757	0	0	NA	NA	0	0	0	0	0	0
Gm11758	0	0	NA	NA	0	0	0	0	0	0
Gm11780	0	0	NA	NA	0	0	0	0	0	0
Gm11937	0	0	NA	NA	0	0	0	0	0	0
Gm11938	0	0	NA	NA	0	0	0	0	0	0
Gm11978	0	0	NA	NA	0	0	0	0	0	0
Gm12	0	0	NA	NA	0	0	0	0	0	0
Gm12429	0	0	NA	NA	0	0	0	0	0	0
Gm12669	0	0	NA	NA	0	0	0	0	0	0
Gm12695	0	0	NA	NA	0	0	0	0	0	0
Gm12789	0	0	NA	NA	0	0	0	0	0	0
Gm12886	0	0	NA	NA	0	0	0	0	0	0
Gm12887	0	0	NA	NA	0	0	0	0	0	0
Gm12888	0	0	NA	NA	0	0	0	0	0	0
Gm13023	0	0	NA	NA	0	0	0	0	0	0
Gm13040	0	0	NA	NA	0	0	0	0	0	0
Gm13043	0	0	NA	NA	0	0	0	0	0	0
Gm13057	0	0	NA	NA	0	0	0	0	0	0
Gm13084	0	0	NA	NA	0	0	0	0	0	0
Gm13088	0	0	NA	NA	0	0	0	0	0	0
Gm13102	0	0	NA	NA	0	0	0	0	0	0
Gm13103	0	0	NA	NA	0	0	0	0	0	0
Gm13124	0	0	NA	NA	0	0	0	0	0	0
Gm13128	0	0	NA	NA	0	0	0	0	0	0
Gm1322	0	0	NA	NA	0	0	0	0	0	0
Gm13271	0	0	NA	NA	0	0	0	0	0	0
Gm13272	0	0	NA	NA	0	0	0	0	0	0
Gm13277	0	0	NA	NA	0	0	0	0	0	0
Gm13278	0	0	NA	NA	0	0	0	0	0	0
Gm13279	0	0	NA	NA	0	0	0	0	0	0
Gm13283	0	0	NA	NA	0	0	0	0	0	0
Gm13285	0	0	NA	NA	0	0	0	0	0	0
Gm13287	0	0	NA	NA	0	0	0	0	0	0
Gm13289	0	0	NA	NA	0	0	0	0	0	0
Gm13290	0	0	NA	NA	0	0	0	0	0	0
Gm13293	0	0	NA	NA	0	0	0	0	0	0
Gm13298	0	0	NA	NA	0	0	0	0	0	0
Gm13304	0	0	NA	NA	0	0	0	0	0	0
Gm13305	0	0	NA	NA	0	0	0	0	0	0
Gm13306	0	0	NA	NA	0	0	0	0	0	0
Gm13308	0	0	NA	NA	0	0	0	0	0	0
Gm13363	0	0	NA	NA	0	0	0	0	0	0
Gm13446	0	0	NA	NA	0	0	0	0	0	0
Gm13497	0	0	NA	NA	0	0	0	0	0	0
Gm13498	0	0	NA	NA	0	0	0	0	0	0
Gm13539	0	0	NA	NA	0	0	0	0	0	0
Gm13546	0	0	NA	NA	0	0	0	0	0	0
Gm13749	0	0	NA	NA	0	0	0	0	0	0
Gm13769	0	0	NA	NA	0	0	0	0	0	0
Gm13871	0	0	NA	NA	0	0	0	0	0	0
Gm13944	0	0	NA	NA	0	0	0	0	0	0
Gm14085	0	0	NA	NA	0	0	0	0	0	0
Gm14092	0	0	NA	NA	0	0	0	0	0	0
Gm14288	0	0	NA	NA	0	0	0	0	0	0
Gm14306	0	0	NA	NA	0	0	0	0	0	0
Gm14308	0	0	NA	NA	0	0	0	0	0	0
Gm14345	0	0	NA	NA	0	0	0	0	0	0
Gm14346	0	0	NA	NA	0	0	0	0	0	0
Gm14347	0	0	NA	NA	0	0	0	0	0	0
Gm14351	0	0	NA	NA	0	0	0	0	0	0
Gm14391	0	0	NA	NA	0	0	0	0	0	0
Gm14430	0	0	NA	NA	0	0	0	0	0	0
Gm14431	0	0	NA	NA	0	0	0	0	0	0
Gm14434	0	0	NA	NA	0	0	0	0	0	0
Gm14461	0	0	NA	NA	0	0	0	0	0	0
Gm14474	0	0	NA	NA	0	0	0	0	0	0
Gm14475	0	0	NA	NA	0	0	0	0	0	0
Gm14476	0	0	NA	NA	0	0	0	0	0	0
Gm14477	0	0	NA	NA	0	0	0	0	0	0
Gm14478	0	0	NA	NA	0	0	0	0	0	0
Gm14479	0	0	NA	NA	0	0	0	0	0	0
Gm14482	0	0	NA	NA	0	0	0	0	0	0
Gm14483	0	0	NA	NA	0	0	0	0	0	0
Gm14484	0	0	NA	NA	0	0	0	0	0	0
Gm14496	0	0	NA	NA	0	0	0	0	0	0
Gm14511	0	0	NA	NA	0	0	0	0	0	0
Gm14548	0	0	NA	NA	0	0	0	0	0	0
Gm14625	0	0	NA	NA	0	0	0	0	0	0
Gm14632	0	0	NA	NA	0	0	0	0	0	0
Gm14685	0	0	NA	NA	0	0	0	0	0	0
Gm14692	0	0	NA	NA	0	0	0	0	0	0
Gm14718	0	0	NA	NA	0	0	0	0	0	0
Gm14725	0	0	NA	NA	0	0	0	0	0	0
Gm14743	0	0	NA	NA	0	0	0	0	0	0
Gm14781	0	0	NA	NA	0	0	0	0	0	0
Gm14812	0	0	NA	NA	0	0	0	0	0	0
Gm14819	0	0	NA	NA	0	0	0	0	0	0
Gm14850	0	0	NA	NA	0	0	0	0	0	0
Gm14851	0	0	NA	NA	0	0	0	0	0	0
Gm14920	0	0	NA	NA	0	0	0	0	0	0
Gm15023	0	0	NA	NA	0	0	0	0	0	0
Gm15056	0	0	NA	NA	0	0	0	0	0	0
Gm15080	0	0	NA	NA	0	0	0	0	0	0
Gm15085	0	0	NA	NA	0	0	0	0	0	0
Gm15093	0	0	NA	NA	0	0	0	0	0	0
Gm15140	0	0	NA	NA	0	0	0	0	0	0
Gm15292	0	0	NA	NA	0	0	0	0	0	0
Gm15293	0	0	NA	NA	0	0	0	0	0	0
Gm15299	0	0	NA	NA	0	0	0	0	0	0
Gm15308	0	0	NA	NA	0	0	0	0	0	0
Gm15315	0	0	NA	NA	0	0	0	0	0	0
Gm15386	0	0	NA	NA	0	0	0	0	0	0
Gm15412	0	0	NA	NA	0	0	0	0	0	0
Gm15471	0	0	NA	NA	0	0	0	0	0	0
Gm1553	0	0	NA	NA	0	0	0	0	0	0
Gm156	0	0	NA	NA	0	0	0	0	0	0
Gm15679	0	0	NA	NA	0	0	0	0	0	0
Gm15772	0	0	NA	NA	0	0	0	0	0	0
Gm1587	0	0	NA	NA	0	0	0	0	0	0
Gm15997	0	0	NA	NA	0	0	0	0	0	0
Gm16291	0	0	NA	NA	0	0	0	0	0	0
Gm16294	0	0	NA	NA	0	0	0	0	0	0
Gm16325	0	0	NA	NA	0	0	0	0	0	0
Gm16336	0	0	NA	NA	0	0	0	0	0	0
Gm16367	0	0	NA	NA	0	0	0	0	0	0
Gm16390	0	0	NA	NA	0	0	0	0	0	0
Gm16404	0	0	NA	NA	0	0	0	0	0	0
Gm16405	0	0	NA	NA	0	0	0	0	0	0
Gm16430	0	0	NA	NA	0	0	0	0	0	0
Gm16442	0	0	NA	NA	0	0	0	0	0	0
Gm16445	0	0	NA	NA	0	0	0	0	0	0
Gm16451	0	0	NA	NA	0	0	0	0	0	0
Gm16497	0	0	NA	NA	0	0	0	0	0	0
Gm16501	0	0	NA	NA	0	0	0	0	0	0
Gm16617	0	0	NA	NA	0	0	0	0	0	0
Gm16982	0	0	NA	NA	0	0	0	0	0	0
Gm17019	0	0	NA	NA	0	0	0	0	0	0
Gm1715	0	0	NA	NA	0	0	0	0	0	0
Gm17252	0	0	NA	NA	0	0	0	0	0	0
Gm17677	0	0	NA	NA	0	0	0	0	0	0
Gm17727	0	0	NA	NA	0	0	0	0	0	0
Gm17751	0	0	NA	NA	0	0	0	0	0	0
Gm17757	0	0	NA	NA	0	0	0	0	0	0
Gm17830	0	0	NA	NA	0	0	0	0	0	0
Gm18409	0	0	NA	NA	0	0	0	0	0	0
Gm18853	0	0	NA	NA	0	0	0	0	0	0
Gm19395	0	0	NA	NA	0	0	0	0	0	0
Gm19402	0	0	NA	NA	0	0	0	0	0	0
Gm19466	0	0	NA	NA	0	0	0	0	0	0
Gm19668	0	0	NA	NA	0	0	0	0	0	0
Gm19689	0	0	NA	NA	0	0	0	0	0	0
Gm19782	0	0	NA	NA	0	0	0	0	0	0
Gm1979	0	0	NA	NA	0	0	0	0	0	0
Gm1987	0	0	NA	NA	0	0	0	0	0	0
Gm1993	0	0	NA	NA	0	0	0	0	0	0
Gm1995	0	0	NA	NA	0	0	0	0	0	0
Gm19990	0	0	NA	NA	0	0	0	0	0	0
Gm2002	0	0	NA	NA	0	0	0	0	0	0
Gm20098	0	0	NA	NA	0	0	0	0	0	0
Gm2030	0	0	NA	NA	0	0	0	0	0	0
Gm20319	0	0	NA	NA	0	0	0	0	0	0
Gm20356	0	0	NA	NA	0	0	0	0	0	0
Gm2042	0	0	NA	NA	0	0	0	0	0	0
Gm20594	0	0	NA	NA	0	0	0	0	0	0
Gm20604	0	0	NA	NA	0	0	0	0	0	0
Gm20611	0	0	NA	NA	0	0	0	0	0	0
Gm20736	0	0	NA	NA	0	0	0	0	0	0
Gm20738	0	0	NA	NA	0	0	0	0	0	0
Gm20740	0	0	NA	NA	0	0	0	0	0	0
Gm20741	0	0	NA	NA	0	0	0	0	0	0
Gm20743	0	0	NA	NA	0	0	0	0	0	0
Gm20745	0	0	NA	NA	0	0	0	0	0	0
Gm20747	0	0	NA	NA	0	0	0	0	0	0
Gm20754	0	0	NA	NA	0	0	0	0	0	0
Gm20757	0	0	NA	NA	0	0	0	0	0	0
Gm20759	0	0	NA	NA	0	0	0	0	0	0
Gm20765	0	0	NA	NA	0	0	0	0	0	0
Gm20806	0	0	NA	NA	0	0	0	0	0	0
Gm20809	0	0	NA	NA	0	0	0	0	0	0
Gm20815	0	0	NA	NA	0	0	0	0	0	0
Gm20816	0	0	NA	NA	0	0	0	0	0	0
Gm20822	0	0	NA	NA	0	0	0	0	0	0
Gm20823	0	0	NA	NA	0	0	0	0	0	0
Gm20826	0	0	NA	NA	0	0	0	0	0	0
Gm2083	0	0	NA	NA	0	0	0	0	0	0
Gm20831	0	0	NA	NA	0	0	0	0	0	0
Gm20854	0	0	NA	NA	0	0	0	0	0	0
Gm20857	0	0	NA	NA	0	0	0	0	0	0
Gm20858	0	0	NA	NA	0	0	0	0	0	0
Gm20865	0	0	NA	NA	0	0	0	0	0	0
Gm20867	0	0	NA	NA	0	0	0	0	0	0
Gm20877	0	0	NA	NA	0	0	0	0	0	0
Gm20878	0	0	NA	NA	0	0	0	0	0	0
Gm20917	0	0	NA	NA	0	0	0	0	0	0
Gm21002	0	0	NA	NA	0	0	0	0	0	0
Gm2115	0	0	NA	NA	0	0	0	0	0	0
Gm21269	0	0	NA	NA	0	0	0	0	0	0
Gm21293	0	0	NA	NA	0	0	0	0	0	0
Gm21304	0	0	NA	NA	0	0	0	0	0	0
Gm21312	0	0	NA	NA	0	0	0	0	0	0
Gm21379	0	0	NA	NA	0	0	0	0	0	0
Gm21498	0	0	NA	NA	0	0	0	0	0	0
Gm21541	0	0	NA	NA	0	0	0	0	0	0
Gm21586	0	0	NA	NA	0	0	0	0	0	0
Gm21637	0	0	NA	NA	0	0	0	0	0	0
Gm21677	0	0	NA	NA	0	0	0	0	0	0
Gm21693	0	0	NA	NA	0	0	0	0	0	0
Gm21704	0	0	NA	NA	0	0	0	0	0	0
Gm21708	0	0	NA	NA	0	0	0	0	0	0
Gm2176	0	0	NA	NA	0	0	0	0	0	0
Gm21943	0	0	NA	NA	0	0	0	0	0	0
Gm21949	0	0	NA	NA	0	0	0	0	0	0
Gm21950	0	0	NA	NA	0	0	0	0	0	0
Gm21951	0	0	NA	NA	0	0	0	0	0	0
Gm2447	0	0	NA	NA	0	0	0	0	0	0
Gm2506	0	0	NA	NA	0	0	0	0	0	0
Gm2516	0	0	NA	NA	0	0	0	0	0	0
Gm2663	0	0	NA	NA	0	0	0	0	0	0
Gm2696	0	0	NA	NA	0	0	0	0	0	0
Gm2799	0	0	NA	NA	0	0	0	0	0	0
Gm2825	0	0	NA	NA	0	0	0	0	0	0
Gm2837	0	0	NA	NA	0	0	0	0	0	0
Gm2863	0	0	NA	NA	0	0	0	0	0	0
Gm2913	0	0	NA	NA	0	0	0	0	0	0
Gm2927	0	0	NA	NA	0	0	0	0	0	0
Gm2933	0	0	NA	NA	0	0	0	0	0	0
Gm3020	0	0	NA	NA	0	0	0	0	0	0
Gm3238	0	0	NA	NA	0	0	0	0	0	0
Gm3279	0	0	NA	NA	0	0	0	0	0	0
Gm3285	0	0	NA	NA	0	0	0	0	0	0
Gm3317	0	0	NA	NA	0	0	0	0	0	0
Gm3376	0	0	NA	NA	0	0	0	0	0	0
Gm3402	0	0	NA	NA	0	0	0	0	0	0
Gm3404	0	0	NA	NA	0	0	0	0	0	0
Gm3409	0	0	NA	NA	0	0	0	0	0	0
Gm3415	0	0	NA	NA	0	0	0	0	0	0
Gm3417	0	0	NA	NA	0	0	0	0	0	0
Gm3428	0	0	NA	NA	0	0	0	0	0	0
Gm3434	0	0	NA	NA	0	0	0	0	0	0
Gm3448	0	0	NA	NA	0	0	0	0	0	0
Gm3488	0	0	NA	NA	0	0	0	0	0	0
Gm362	0	0	NA	NA	0	0	0	0	0	0
Gm3646	0	0	NA	NA	0	0	0	0	0	0
Gm3701	0	0	NA	NA	0	0	0	0	0	0
Gm3706	0	0	NA	NA	0	0	0	0	0	0
Gm3750	0	0	NA	NA	0	0	0	0	0	0
Gm3763	0	0	NA	NA	0	0	0	0	0	0
Gm3985	0	0	NA	NA	0	0	0	0	0	0
Gm4027	0	0	NA	NA	0	0	0	0	0	0
Gm4064	0	0	NA	NA	0	0	0	0	0	0
Gm4070	0	0	NA	NA	0	0	0	0	0	0
Gm4133	0	0	NA	NA	0	0	0	0	0	0
Gm4141	0	0	NA	NA	0	0	0	0	0	0
Gm4175	0	0	NA	NA	0	0	0	0	0	0
Gm4177	0	0	NA	NA	0	0	0	0	0	0
Gm4187	0	0	NA	NA	0	0	0	0	0	0
Gm4201	0	0	NA	NA	0	0	0	0	0	0
Gm4214	0	0	NA	NA	0	0	0	0	0	0
Gm4216	0	0	NA	NA	0	0	0	0	0	0
Gm4251	0	0	NA	NA	0	0	0	0	0	0
Gm4278	0	0	NA	NA	0	0	0	0	0	0
Gm428	0	0	NA	NA	0	0	0	0	0	0
Gm4297	0	0	NA	NA	0	0	0	0	0	0
Gm4301	0	0	NA	NA	0	0	0	0	0	0
Gm4302	0	0	NA	NA	0	0	0	0	0	0
Gm4303	0	0	NA	NA	0	0	0	0	0	0
Gm4305	0	0	NA	NA	0	0	0	0	0	0
Gm4307	0	0	NA	NA	0	0	0	0	0	0
Gm4312	0	0	NA	NA	0	0	0	0	0	0
Gm4340	0	0	NA	NA	0	0	0	0	0	0
Gm436	0	0	NA	NA	0	0	0	0	0	0
Gm438	0	0	NA	NA	0	0	0	0	0	0
Gm4432	0	0	NA	NA	0	0	0	0	0	0
Gm4477	0	0	NA	NA	0	0	0	0	0	0
Gm4498	0	0	NA	NA	0	0	0	0	0	0
Gm4541	0	0	NA	NA	0	0	0	0	0	0
Gm4559	0	0	NA	NA	0	0	0	0	0	0
Gm4567	0	0	NA	NA	0	0	0	0	0	0
Gm4710	0	0	NA	NA	0	0	0	0	0	0
Gm4719	0	0	NA	NA	0	0	0	0	0	0
Gm4724	0	0	NA	NA	0	0	0	0	0	0
Gm4736	0	0	NA	NA	0	0	0	0	0	0
Gm4759	0	0	NA	NA	0	0	0	0	0	0
Gm4763	0	0	NA	NA	0	0	0	0	0	0
Gm4776	0	0	NA	NA	0	0	0	0	0	0
Gm4794	0	0	NA	NA	0	0	0	0	0	0
Gm4814	0	0	NA	NA	0	0	0	0	0	0
Gm4836	0	0	NA	NA	0	0	0	0	0	0
Gm4846	0	0	NA	NA	0	0	0	0	0	0
Gm4847	0	0	NA	NA	0	0	0	0	0	0
Gm4850	0	0	NA	NA	0	0	0	0	0	0
Gm4861	0	0	NA	NA	0	0	0	0	0	0
Gm4884	0	0	NA	NA	0	0	0	0	0	0
Gm4906	0	0	NA	NA	0	0	0	0	0	0
Gm4907	0	0	NA	NA	0	0	0	0	0	0
Gm4926	0	0	NA	NA	0	0	0	0	0	0
Gm4937	0	0	NA	NA	0	0	0	0	0	0
Gm4951	0	0	NA	NA	0	0	0	0	0	0
Gm5071	0	0	NA	NA	0	0	0	0	0	0
Gm5084	0	0	NA	NA	0	0	0	0	0	0
Gm5105	0	0	NA	NA	0	0	0	0	0	0
Gm5108	0	0	NA	NA	0	0	0	0	0	0
Gm5111	0	0	NA	NA	0	0	0	0	0	0
Gm5122	0	0	NA	NA	0	0	0	0	0	0
Gm5128	0	0	NA	NA	0	0	0	0	0	0
Gm5132	0	0	NA	NA	0	0	0	0	0	0
Gm5150	0	0	NA	NA	0	0	0	0	0	0
Gm5168	0	0	NA	NA	0	0	0	0	0	0
Gm5294	0	0	NA	NA	0	0	0	0	0	0
Gm5334	0	0	NA	NA	0	0	0	0	0	0
Gm5346	0	0	NA	NA	0	0	0	0	0	0
Gm5382	0	0	NA	NA	0	0	0	0	0	0
Gm5409	0	0	NA	NA	0	0	0	0	0	0
Gm5414	0	0	NA	NA	0	0	0	0	0	0
Gm5416	0	0	NA	NA	0	0	0	0	0	0
Gm5420	0	0	NA	NA	0	0	0	0	0	0
Gm5424	0	0	NA	NA	0	0	0	0	0	0
Gm5460	0	0	NA	NA	0	0	0	0	0	0
Gm5477	0	0	NA	NA	0	0	0	0	0	0
Gm5478	0	0	NA	NA	0	0	0	0	0	0
Gm5483	0	0	NA	NA	0	0	0	0	0	0
Gm5549	0	0	NA	NA	0	0	0	0	0	0
Gm5591	0	0	NA	NA	0	0	0	0	0	0
Gm5592	0	0	NA	NA	0	0	0	0	0	0
Gm5640	0	0	NA	NA	0	0	0	0	0	0
Gm5712	0	0	NA	NA	0	0	0	0	0	0
Gm5725	0	0	NA	NA	0	0	0	0	0	0
Gm5726	0	0	NA	NA	0	0	0	0	0	0
Gm5728	0	0	NA	NA	0	0	0	0	0	0
Gm5771	0	0	NA	NA	0	0	0	0	0	0
Gm5795	0	0	NA	NA	0	0	0	0	0	0
Gm5800	0	0	NA	NA	0	0	0	0	0	0
Gm5833	0	0	NA	NA	0	0	0	0	0	0
Gm5862	0	0	NA	NA	0	0	0	0	0	0
Gm5868	0	0	NA	NA	0	0	0	0	0	0
Gm5885	0	0	NA	NA	0	0	0	0	0	0
Gm5886	0	0	NA	NA	0	0	0	0	0	0
Gm5891	0	0	NA	NA	0	0	0	0	0	0
Gm5916	0	0	NA	NA	0	0	0	0	0	0
Gm5934	0	0	NA	NA	0	0	0	0	0	0
Gm5935	0	0	NA	NA	0	0	0	0	0	0
Gm5936	0	0	NA	NA	0	0	0	0	0	0
Gm5938	0	0	NA	NA	0	0	0	0	0	0
Gm5941	0	0	NA	NA	0	0	0	0	0	0
Gm6026	0	0	NA	NA	0	0	0	0	0	0
Gm6040	0	0	NA	NA	0	0	0	0	0	0
Gm6042	0	0	NA	NA	0	0	0	0	0	0
Gm609	0	0	NA	NA	0	0	0	0	0	0
Gm6121	0	0	NA	NA	0	0	0	0	0	0
Gm6150	0	0	NA	NA	0	0	0	0	0	0
Gm6164	0	0	NA	NA	0	0	0	0	0	0
Gm6260	0	0	NA	NA	0	0	0	0	0	0
Gm6268	0	0	NA	NA	0	0	0	0	0	0
Gm6289	0	0	NA	NA	0	0	0	0	0	0
Gm6300	0	0	NA	NA	0	0	0	0	0	0
Gm6370	0	0	NA	NA	0	0	0	0	0	0
Gm6416	0	0	NA	NA	0	0	0	0	0	0
Gm6455	0	0	NA	NA	0	0	0	0	0	0
Gm6460	0	0	NA	NA	0	0	0	0	0	0
Gm6567	0	0	NA	NA	0	0	0	0	0	0
Gm6614	0	0	NA	NA	0	0	0	0	0	0
Gm6642	0	0	NA	NA	0	0	0	0	0	0
Gm6644	0	0	NA	NA	0	0	0	0	0	0
Gm6696	0	0	NA	NA	0	0	0	0	0	0
Gm6710	0	0	NA	NA	0	0	0	0	0	0
Gm6760	0	0	NA	NA	0	0	0	0	0	0
Gm6763	0	0	NA	NA	0	0	0	0	0	0
Gm6793	0	0	NA	NA	0	0	0	0	0	0
Gm6815	0	0	NA	NA	0	0	0	0	0	0
Gm6902	0	0	NA	NA	0	0	0	0	0	0
Gm6927	0	0	NA	NA	0	0	0	0	0	0
Gm7073	0	0	NA	NA	0	0	0	0	0	0
Gm7134	0	0	NA	NA	0	0	0	0	0	0
Gm7157	0	0	NA	NA	0	0	0	0	0	0
Gm7257	0	0	NA	NA	0	0	0	0	0	0
Gm7271	0	0	NA	NA	0	0	0	0	0	0
Gm732	0	0	NA	NA	0	0	0	0	0	0
Gm7334	0	0	NA	NA	0	0	0	0	0	0
Gm7337	0	0	NA	NA	0	0	0	0	0	0
Gm7361	0	0	NA	NA	0	0	0	0	0	0
Gm7367	0	0	NA	NA	0	0	0	0	0	0
Gm7538	0	0	NA	NA	0	0	0	0	0	0
Gm7550	0	0	NA	NA	0	0	0	0	0	0
Gm765	0	0	NA	NA	0	0	0	0	0	0
Gm7788	0	0	NA	NA	0	0	0	0	0	0
Gm7849	0	0	NA	NA	0	0	0	0	0	0
Gm7861	0	0	NA	NA	0	0	0	0	0	0
Gm7903	0	0	NA	NA	0	0	0	0	0	0
Gm7977	0	0	NA	NA	0	0	0	0	0	0
Gm7978	0	0	NA	NA	0	0	0	0	0	0
Gm813	0	0	NA	NA	0	0	0	0	0	0
Gm815	0	0	NA	NA	0	0	0	0	0	0
Gm8179	0	0	NA	NA	0	0	0	0	0	0
Gm829	0	0	NA	NA	0	0	0	0	0	0
Gm833	0	0	NA	NA	0	0	0	0	0	0
Gm8369	0	0	NA	NA	0	0	0	0	0	0
Gm8453	0	0	NA	NA	0	0	0	0	0	0
Gm8633	0	0	NA	NA	0	0	0	0	0	0
Gm8653	0	0	NA	NA	0	0	0	0	0	0
Gm8660	0	0	NA	NA	0	0	0	0	0	0
Gm8677	0	0	NA	NA	0	0	0	0	0	0
Gm8693	0	0	NA	NA	0	0	0	0	0	0
Gm8709	0	0	NA	NA	0	0	0	0	0	0
Gm8720	0	0	NA	NA	0	0	0	0	0	0
Gm8764	0	0	NA	NA	0	0	0	0	0	0
Gm8882	0	0	NA	NA	0	0	0	0	0	0
Gm8883	0	0	NA	NA	0	0	0	0	0	0
Gm8884	0	0	NA	NA	0	0	0	0	0	0
Gm8898	0	0	NA	NA	0	0	0	0	0	0
Gm8979	0	0	NA	NA	0	0	0	0	0	0
Gm8989	0	0	NA	NA	0	0	0	0	0	0
Gm9376	0	0	NA	NA	0	0	0	0	0	0
Gm94	0	0	NA	NA	0	0	0	0	0	0
Gm9513	0	0	NA	NA	0	0	0	0	0	0
Gm9573	0	0	NA	NA	0	0	0	0	0	0
Gm9696	0	0	NA	NA	0	0	0	0	0	0
Gm9731	0	0	NA	NA	0	0	0	0	0	0
Gm9733	0	0	NA	NA	0	0	0	0	0	0
Gm9767	0	0	NA	NA	0	0	0	0	0	0
Gm9855	0	0	NA	NA	0	0	0	0	0	0
Gm9871	0	0	NA	NA	0	0	0	0	0	0
Gm9962	0	0	NA	NA	0	0	0	0	0	0
Gm9999	0	0	NA	NA	0	0	0	0	0	0
Gmcl1l	0	0	NA	NA	0	0	0	0	0	0
Gml	0	0	NA	NA	0	0	0	0	0	0
Gnat3	0	0	NA	NA	0	0	0	0	0	0
Gnrhr	0	0	NA	NA	0	0	0	0	0	0
Gp1ba	0	0	NA	NA	0	0	0	0	0	0
Gp2	0	0	NA	NA	0	0	0	0	0	0
Gp49a	0	0	NA	NA	0	0	0	0	0	0
Gphb5	0	0	NA	NA	0	0	0	0	0	0
Gpihbp1	0	0	NA	NA	0	0	0	0	0	0
Gpr149	0	0	NA	NA	0	0	0	0	0	0
Gpr151	0	0	NA	NA	0	0	0	0	0	0
Gpr17	0	0	NA	NA	0	0	0	0	0	0
Gpr171	0	0	NA	NA	0	0	0	0	0	0
Gpr174	0	0	NA	NA	0	0	0	0	0	0
Gpr18	0	0	NA	NA	0	0	0	0	0	0
Gpr183	0	0	NA	NA	0	0	0	0	0	0
Gpr26	0	0	NA	NA	0	0	0	0	0	0
Gpr31b	0	0	NA	NA	0	0	0	0	0	0
Gpr33	0	0	NA	NA	0	0	0	0	0	0
Gpr34	0	0	NA	NA	0	0	0	0	0	0
Gpr82	0	0	NA	NA	0	0	0	0	0	0
Grpr	0	0	NA	NA	0	0	0	0	0	0
Grxcr1	0	0	NA	NA	0	0	0	0	0	0
Grxcr2	0	0	NA	NA	0	0	0	0	0	0
Gsdmc3	0	0	NA	NA	0	0	0	0	0	0
Gsdmcl1	0	0	NA	NA	0	0	0	0	0	0
Gsdmcl2	0	0	NA	NA	0	0	0	0	0	0
Gsdmcl-ps	0	0	NA	NA	0	0	0	0	0	0
Gsta1	0	0	NA	NA	0	0	0	0	0	0
Guca2b	0	0	NA	NA	0	0	0	0	0	0
Gucy2d	0	0	NA	NA	0	0	0	0	0	0
Gvin1	0	0	NA	NA	0	0	0	0	0	0
Gykl1	0	0	NA	NA	0	0	0	0	0	0
Gzma	0	0	NA	NA	0	0	0	0	0	0
Gzmd	0	0	NA	NA	0	0	0	0	0	0
Gzmf	0	0	NA	NA	0	0	0	0	0	0
Gzmk	0	0	NA	NA	0	0	0	0	0	0
Gzmn	0	0	NA	NA	0	0	0	0	0	0
H1fnt	0	0	NA	NA	0	0	0	0	0	0
H2afb2	0	0	NA	NA	0	0	0	0	0	0
H2afb3	0	0	NA	NA	0	0	0	0	0	0
H2afy3	0	0	NA	NA	0	0	0	0	0	0
H2-Ea-ps	0	0	NA	NA	0	0	0	0	0	0
H2-L	0	0	NA	NA	0	0	0	0	0	0
H2-M10.3	0	0	NA	NA	0	0	0	0	0	0
H2-M11	0	0	NA	NA	0	0	0	0	0	0
H2-Ob	0	0	NA	NA	0	0	0	0	0	0
H2-Q6	0	0	NA	NA	0	0	0	0	0	0
H2-Q7	0	0	NA	NA	0	0	0	0	0	0
H2-Q8	0	0	NA	NA	0	0	0	0	0	0
H2-Q9	0	0	NA	NA	0	0	0	0	0	0
H2-T22	0	0	NA	NA	0	0	0	0	0	0
H2-T24	0	0	NA	NA	0	0	0	0	0	0
H2-T9	0	0	NA	NA	0	0	0	0	0	0
Hamp2	0	0	NA	NA	0	0	0	0	0	0
Hba-a1	0	0	NA	NA	0	0	0	0	0	0
Hba-a2	0	0	NA	NA	0	0	0	0	0	0
Hba-x	0	0	NA	NA	0	0	0	0	0	0
Hbb-b1	0	0	NA	NA	0	0	0	0	0	0
Hbb-b2	0	0	NA	NA	0	0	0	0	0	0
Hbb-bh2	0	0	NA	NA	0	0	0	0	0	0
Hbb-bs	0	0	NA	NA	0	0	0	0	0	0
Hbb-bt	0	0	NA	NA	0	0	0	0	0	0
Hcar2	0	0	NA	NA	0	0	0	0	0	0
Hemgn	0	0	NA	NA	0	0	0	0	0	0
Hemt1	0	0	NA	NA	0	0	0	0	0	0
Higd1c	0	0	NA	NA	0	0	0	0	0	0
Hist1h2ao	0	0	NA	NA	0	0	0	0	0	0
Hist1h2ap	0	0	NA	NA	0	0	0	0	0	0
Hist1h2bq	0	0	NA	NA	0	0	0	0	0	0
Hist1h2br	0	0	NA	NA	0	0	0	0	0	0
Hist1h4m	0	0	NA	NA	0	0	0	0	0	0
Hist2h2aa1	0	0	NA	NA	0	0	0	0	0	0
Hist2h2aa2	0	0	NA	NA	0	0	0	0	0	0
Hist2h3c1	0	0	NA	NA	0	0	0	0	0	0
Hist2h3c2	0	0	NA	NA	0	0	0	0	0	0
Hmga1-rs1	0	0	NA	NA	0	0	0	0	0	0
Hotair	0	0	NA	NA	0	0	0	0	0	0
Hoxa6	0	0	NA	NA	0	0	0	0	0	0
Hoxaas3	0	0	NA	NA	0	0	0	0	0	0
Hoxc11	0	0	NA	NA	0	0	0	0	0	0
Hoxd3	0	0	NA	NA	0	0	0	0	0	0
Hoxd3os1	0	0	NA	NA	0	0	0	0	0	0
Hrnr	0	0	NA	NA	0	0	0	0	0	0
Hs3st2	0	0	NA	NA	0	0	0	0	0	0
Hsd11b1	0	0	NA	NA	0	0	0	0	0	0
Hsd17b6	0	0	NA	NA	0	0	0	0	0	0
Hsd3b1	0	0	NA	NA	0	0	0	0	0	0
Hsd3b3	0	0	NA	NA	0	0	0	0	0	0
Hsd3b4	0	0	NA	NA	0	0	0	0	0	0
Hsd3b6	0	0	NA	NA	0	0	0	0	0	0
Hsfy2	0	0	NA	NA	0	0	0	0	0	0
Htr1f	0	0	NA	NA	0	0	0	0	0	0
Htr2a	0	0	NA	NA	0	0	0	0	0	0
Htr2c	0	0	NA	NA	0	0	0	0	0	0
Hyal4	0	0	NA	NA	0	0	0	0	0	0
Hyal5	0	0	NA	NA	0	0	0	0	0	0
Hyal6	0	0	NA	NA	0	0	0	0	0	0
I730028E13Rik	0	0	NA	NA	0	0	0	0	0	0
I730030J21Rik	0	0	NA	NA	0	0	0	0	0	0
I830012O16Rik	0	0	NA	NA	0	0	0	0	0	0
Iapp	0	0	NA	NA	0	0	0	0	0	0
Icos	0	0	NA	NA	0	0	0	0	0	0
Ifi202b	0	0	NA	NA	0	0	0	0	0	0
Ifi44l	0	0	NA	NA	0	0	0	0	0	0
Ifna1	0	0	NA	NA	0	0	0	0	0	0
Ifna12	0	0	NA	NA	0	0	0	0	0	0
Ifna13	0	0	NA	NA	0	0	0	0	0	0
Ifna14	0	0	NA	NA	0	0	0	0	0	0
Ifna15	0	0	NA	NA	0	0	0	0	0	0
Ifna16	0	0	NA	NA	0	0	0	0	0	0
Ifna2	0	0	NA	NA	0	0	0	0	0	0
Ifna5	0	0	NA	NA	0	0	0	0	0	0
Ifna6	0	0	NA	NA	0	0	0	0	0	0
Ifna7	0	0	NA	NA	0	0	0	0	0	0
Ifna9	0	0	NA	NA	0	0	0	0	0	0
Ifnab	0	0	NA	NA	0	0	0	0	0	0
Ifnb1	0	0	NA	NA	0	0	0	0	0	0
Ifne	0	0	NA	NA	0	0	0	0	0	0
Ifng	0	0	NA	NA	0	0	0	0	0	0
Ifnk	0	0	NA	NA	0	0	0	0	0	0
Ifnl2	0	0	NA	NA	0	0	0	0	0	0
Ifnl3	0	0	NA	NA	0	0	0	0	0	0
Igfbp1	0	0	NA	NA	0	0	0	0	0	0
Igfl3	0	0	NA	NA	0	0	0	0	0	0
Igsf6	0	0	NA	NA	0	0	0	0	0	0
Il11ra2	0	0	NA	NA	0	0	0	0	0	0
Il1a	0	0	NA	NA	0	0	0	0	0	0
Il1f10	0	0	NA	NA	0	0	0	0	0	0
Il1f5	0	0	NA	NA	0	0	0	0	0	0
Il1rapl2	0	0	NA	NA	0	0	0	0	0	0
Il1rn	0	0	NA	NA	0	0	0	0	0	0
Il20	0	0	NA	NA	0	0	0	0	0	0
Il22ra2	0	0	NA	NA	0	0	0	0	0	0
Il23r	0	0	NA	NA	0	0	0	0	0	0
Il3	0	0	NA	NA	0	0	0	0	0	0
Il31	0	0	NA	NA	0	0	0	0	0	0
Il4	0	0	NA	NA	0	0	0	0	0	0
Il7r	0	0	NA	NA	0	0	0	0	0	0
Il9	0	0	NA	NA	0	0	0	0	0	0
Iltifb	0	0	NA	NA	0	0	0	0	0	0
Inmt	0	0	NA	NA	0	0	0	0	0	0
Ins1	0	0	NA	NA	0	0	0	0	0	0
Ins2	0	0	NA	NA	0	0	0	0	0	0
Ipcef1	0	0	NA	NA	0	0	0	0	0	0
Iqcf4	0	0	NA	NA	0	0	0	0	0	0
Irg1	0	0	NA	NA	0	0	0	0	0	0
Itgb2l	0	0	NA	NA	0	0	0	0	0	0
Itih2	0	0	NA	NA	0	0	0	0	0	0
Itk	0	0	NA	NA	0	0	0	0	0	0
Itln1	0	0	NA	NA	0	0	0	0	0	0
Ivl	0	0	NA	NA	0	0	0	0	0	0
Kap	0	0	NA	NA	0	0	0	0	0	0
Kcna10	0	0	NA	NA	0	0	0	0	0	0
Kcnd3os	0	0	NA	NA	0	0	0	0	0	0
Kcnj1	0	0	NA	NA	0	0	0	0	0	0
Kcnk9	0	0	NA	NA	0	0	0	0	0	0
Kcnmb3	0	0	NA	NA	0	0	0	0	0	0
Keg1	0	0	NA	NA	0	0	0	0	0	0
Kel	0	0	NA	NA	0	0	0	0	0	0
Kera	0	0	NA	NA	0	0	0	0	0	0
Khdc1c	0	0	NA	NA	0	0	0	0	0	0
Kif2b	0	0	NA	NA	0	0	0	0	0	0
Kir3dl2	0	0	NA	NA	0	0	0	0	0	0
Klk1b1	0	0	NA	NA	0	0	0	0	0	0
Klk1b11	0	0	NA	NA	0	0	0	0	0	0
Klk1b16	0	0	NA	NA	0	0	0	0	0	0
Klk1b21	0	0	NA	NA	0	0	0	0	0	0
Klk1b22	0	0	NA	NA	0	0	0	0	0	0
Klk1b26	0	0	NA	NA	0	0	0	0	0	0
Klk1b27	0	0	NA	NA	0	0	0	0	0	0
Klk1b4	0	0	NA	NA	0	0	0	0	0	0
Klk1b5	0	0	NA	NA	0	0	0	0	0	0
Klk1b7-ps	0	0	NA	NA	0	0	0	0	0	0
Klk1b8	0	0	NA	NA	0	0	0	0	0	0
Klk1b9	0	0	NA	NA	0	0	0	0	0	0
Klk4	0	0	NA	NA	0	0	0	0	0	0
Klk9	0	0	NA	NA	0	0	0	0	0	0
Klkb1	0	0	NA	NA	0	0	0	0	0	0
Klra1	0	0	NA	NA	0	0	0	0	0	0
Klra10	0	0	NA	NA	0	0	0	0	0	0
Klra12	0	0	NA	NA	0	0	0	0	0	0
Klra13-ps	0	0	NA	NA	0	0	0	0	0	0
Klra14-ps	0	0	NA	NA	0	0	0	0	0	0
Klra15	0	0	NA	NA	0	0	0	0	0	0
Klra18	0	0	NA	NA	0	0	0	0	0	0
Klra19	0	0	NA	NA	0	0	0	0	0	0
Klra21	0	0	NA	NA	0	0	0	0	0	0
Klra22	0	0	NA	NA	0	0	0	0	0	0
Klra23	0	0	NA	NA	0	0	0	0	0	0
Klra4	0	0	NA	NA	0	0	0	0	0	0
Klra6	0	0	NA	NA	0	0	0	0	0	0
Klra7	0	0	NA	NA	0	0	0	0	0	0
Klra8	0	0	NA	NA	0	0	0	0	0	0
Klrb1b	0	0	NA	NA	0	0	0	0	0	0
Klrb1c	0	0	NA	NA	0	0	0	0	0	0
Klrb1-ps1	0	0	NA	NA	0	0	0	0	0	0
Klrc1	0	0	NA	NA	0	0	0	0	0	0
Klrc2	0	0	NA	NA	0	0	0	0	0	0
Klrc3	0	0	NA	NA	0	0	0	0	0	0
Klre1	0	0	NA	NA	0	0	0	0	0	0
Klri2	0	0	NA	NA	0	0	0	0	0	0
Klrk1	0	0	NA	NA	0	0	0	0	0	0
Kmo	0	0	NA	NA	0	0	0	0	0	0
Kprp	0	0	NA	NA	0	0	0	0	0	0
Krt24	0	0	NA	NA	0	0	0	0	0	0
Krt31	0	0	NA	NA	0	0	0	0	0	0
Krt32	0	0	NA	NA	0	0	0	0	0	0
Krt33b	0	0	NA	NA	0	0	0	0	0	0
Krt34	0	0	NA	NA	0	0	0	0	0	0
Krt35	0	0	NA	NA	0	0	0	0	0	0
Krt6b	0	0	NA	NA	0	0	0	0	0	0
Krt72	0	0	NA	NA	0	0	0	0	0	0
Krt73	0	0	NA	NA	0	0	0	0	0	0
Krt74	0	0	NA	NA	0	0	0	0	0	0
Krt76	0	0	NA	NA	0	0	0	0	0	0
Krt82	0	0	NA	NA	0	0	0	0	0	0
Krt85	0	0	NA	NA	0	0	0	0	0	0
Krtap10-10	0	0	NA	NA	0	0	0	0	0	0
Krtap10-4	0	0	NA	NA	0	0	0	0	0	0
Krtap11-1	0	0	NA	NA	0	0	0	0	0	0
Krtap12-1	0	0	NA	NA	0	0	0	0	0	0
Krtap13	0	0	NA	NA	0	0	0	0	0	0
Krtap1-3	0	0	NA	NA	0	0	0	0	0	0
Krtap14	0	0	NA	NA	0	0	0	0	0	0
Krtap1-4	0	0	NA	NA	0	0	0	0	0	0
Krtap15	0	0	NA	NA	0	0	0	0	0	0
Krtap1-5	0	0	NA	NA	0	0	0	0	0	0
Krtap16-1	0	0	NA	NA	0	0	0	0	0	0
Krtap16-3	0	0	NA	NA	0	0	0	0	0	0
Krtap17-1	0	0	NA	NA	0	0	0	0	0	0
Krtap19-1	0	0	NA	NA	0	0	0	0	0	0
Krtap19-3	0	0	NA	NA	0	0	0	0	0	0
Krtap19-4	0	0	NA	NA	0	0	0	0	0	0
Krtap19-9b	0	0	NA	NA	0	0	0	0	0	0
Krtap20-2	0	0	NA	NA	0	0	0	0	0	0
Krtap21-1	0	0	NA	NA	0	0	0	0	0	0
Krtap22-2	0	0	NA	NA	0	0	0	0	0	0
Krtap2-4	0	0	NA	NA	0	0	0	0	0	0
Krtap24-1	0	0	NA	NA	0	0	0	0	0	0
Krtap26-1	0	0	NA	NA	0	0	0	0	0	0
Krtap27-1	0	0	NA	NA	0	0	0	0	0	0
Krtap3-1	0	0	NA	NA	0	0	0	0	0	0
Krtap31-1	0	0	NA	NA	0	0	0	0	0	0
Krtap31-2	0	0	NA	NA	0	0	0	0	0	0
Krtap4-1	0	0	NA	NA	0	0	0	0	0	0
Krtap4-13	0	0	NA	NA	0	0	0	0	0	0
Krtap4-16	0	0	NA	NA	0	0	0	0	0	0
Krtap4-2	0	0	NA	NA	0	0	0	0	0	0
Krtap4-6	0	0	NA	NA	0	0	0	0	0	0
Krtap4-7	0	0	NA	NA	0	0	0	0	0	0
Krtap4-8	0	0	NA	NA	0	0	0	0	0	0
Krtap4-9	0	0	NA	NA	0	0	0	0	0	0
Krtap5-1	0	0	NA	NA	0	0	0	0	0	0
Krtap5-2	0	0	NA	NA	0	0	0	0	0	0
Krtap5-3	0	0	NA	NA	0	0	0	0	0	0
Krtap5-4	0	0	NA	NA	0	0	0	0	0	0
Krtap6-1	0	0	NA	NA	0	0	0	0	0	0
Krtap6-2	0	0	NA	NA	0	0	0	0	0	0
Krtap6-5	0	0	NA	NA	0	0	0	0	0	0
Krtap7-1	0	0	NA	NA	0	0	0	0	0	0
Krtap8-1	0	0	NA	NA	0	0	0	0	0	0
Krtap9-1	0	0	NA	NA	0	0	0	0	0	0
Krtap9-3	0	0	NA	NA	0	0	0	0	0	0
Krtap9-5	0	0	NA	NA	0	0	0	0	0	0
Lce1a1	0	0	NA	NA	0	0	0	0	0	0
Lce1a2	0	0	NA	NA	0	0	0	0	0	0
Lce1b	0	0	NA	NA	0	0	0	0	0	0
Lce1d	0	0	NA	NA	0	0	0	0	0	0
Lce1e	0	0	NA	NA	0	0	0	0	0	0
Lce1f	0	0	NA	NA	0	0	0	0	0	0
Lce1g	0	0	NA	NA	0	0	0	0	0	0
Lce1h	0	0	NA	NA	0	0	0	0	0	0
Lce1i	0	0	NA	NA	0	0	0	0	0	0
Lce1j	0	0	NA	NA	0	0	0	0	0	0
Lce1k	0	0	NA	NA	0	0	0	0	0	0
Lce1l	0	0	NA	NA	0	0	0	0	0	0
Lce1m	0	0	NA	NA	0	0	0	0	0	0
Lce3a	0	0	NA	NA	0	0	0	0	0	0
Lce3b	0	0	NA	NA	0	0	0	0	0	0
Lce3c	0	0	NA	NA	0	0	0	0	0	0
Lce3d	0	0	NA	NA	0	0	0	0	0	0
Lce3e	0	0	NA	NA	0	0	0	0	0	0
Lce3f	0	0	NA	NA	0	0	0	0	0	0
Lce6a	0	0	NA	NA	0	0	0	0	0	0
Lcn10	0	0	NA	NA	0	0	0	0	0	0
Lcn3	0	0	NA	NA	0	0	0	0	0	0
Lcn4	0	0	NA	NA	0	0	0	0	0	0
Lcn5	0	0	NA	NA	0	0	0	0	0	0
Lcn6	0	0	NA	NA	0	0	0	0	0	0
Lcn8	0	0	NA	NA	0	0	0	0	0	0
Lcn9	0	0	NA	NA	0	0	0	0	0	0
Ldlrad2	0	0	NA	NA	0	0	0	0	0	0
Lect2	0	0	NA	NA	0	0	0	0	0	0
Lelp1	0	0	NA	NA	0	0	0	0	0	0
Lgsn	0	0	NA	NA	0	0	0	0	0	0
Lhcgr	0	0	NA	NA	0	0	0	0	0	0
Lilra6	0	0	NA	NA	0	0	0	0	0	0
Lilrb4	0	0	NA	NA	0	0	0	0	0	0
Lingo2	0	0	NA	NA	0	0	0	0	0	0
Lingo4	0	0	NA	NA	0	0	0	0	0	0
Lipf	0	0	NA	NA	0	0	0	0	0	0
Lipk	0	0	NA	NA	0	0	0	0	0	0
Lmo3	0	0	NA	NA	0	0	0	0	0	0
LOC100040786	0	0	NA	NA	0	0	0	0	0	0
LOC100048884	0	0	NA	NA	0	0	0	0	0	0
LOC100504039	0	0	NA	NA	0	0	0	0	0	0
LOC100861978	0	0	NA	NA	0	0	0	0	0	0
LOC100862015	0	0	NA	NA	0	0	0	0	0	0
LOC101055863	0	0	NA	NA	0	0	0	0	0	0
LOC101056236	0	0	NA	NA	0	0	0	0	0	0
LOC102632192	0	0	NA	NA	0	0	0	0	0	0
LOC102633035	0	0	NA	NA	0	0	0	0	0	0
LOC102634401	0	0	NA	NA	0	0	0	0	0	0
LOC102634431	0	0	NA	NA	0	0	0	0	0	0
LOC102634753	0	0	NA	NA	0	0	0	0	0	0
Lppr5	0	0	NA	NA	0	0	0	0	0	0
Lrch4	0	0	NA	NA	0	0	0	0	0	0
Lrit1	0	0	NA	NA	0	0	0	0	0	0
Lrit2	0	0	NA	NA	0	0	0	0	0	0
Lrrc30	0	0	NA	NA	0	0	0	0	0	0
Lrrc4c	0	0	NA	NA	0	0	0	0	0	0
Lrrc72	0	0	NA	NA	0	0	0	0	0	0
Lsamp	0	0	NA	NA	0	0	0	0	0	0
Ly6i	0	0	NA	NA	0	0	0	0	0	0
Ly9	0	0	NA	NA	0	0	0	0	0	0
Lypd8	0	0	NA	NA	0	0	0	0	0	0
Lyve1	0	0	NA	NA	0	0	0	0	0	0
Lyz1	0	0	NA	NA	0	0	0	0	0	0
Lyz2	0	0	NA	NA	0	0	0	0	0	0
Lyzl1	0	0	NA	NA	0	0	0	0	0	0
Lyzl4os	0	0	NA	NA	0	0	0	0	0	0
Lyzl6	0	0	NA	NA	0	0	0	0	0	0
Magea1	0	0	NA	NA	0	0	0	0	0	0
Mageb1	0	0	NA	NA	0	0	0	0	0	0
Mageb18	0	0	NA	NA	0	0	0	0	0	0
Mageb2	0	0	NA	NA	0	0	0	0	0	0
Mageb5	0	0	NA	NA	0	0	0	0	0	0
Mannr	0	0	NA	NA	0	0	0	0	0	0
Map3k7cl	0	0	NA	NA	0	0	0	0	0	0
Marco	0	0	NA	NA	0	0	0	0	0	0
Mbd3l1	0	0	NA	NA	0	0	0	0	0	0
Mbd3l2	0	0	NA	NA	0	0	0	0	0	0
Mc2r	0	0	NA	NA	0	0	0	0	0	0
Mc3r	0	0	NA	NA	0	0	0	0	0	0
Mc4r	0	0	NA	NA	0	0	0	0	0	0
Mcpt1	0	0	NA	NA	0	0	0	0	0	0
Mcpt4	0	0	NA	NA	0	0	0	0	0	0
Mcpt8	0	0	NA	NA	0	0	0	0	0	0
Mcpt9	0	0	NA	NA	0	0	0	0	0	0
Mcpt-ps1	0	0	NA	NA	0	0	0	0	0	0
Mefv	0	0	NA	NA	0	0	0	0	0	0
Mepe	0	0	NA	NA	0	0	0	0	0	0
Mfrp	0	0	NA	NA	0	0	0	0	0	0
Mill1	0	0	NA	NA	0	0	0	0	0	0
Mir100	0	0	NA	NA	0	0	0	0	0	0
Mir101a	0	0	NA	NA	0	0	0	0	0	0
Mir101c	0	0	NA	NA	0	0	0	0	0	0
Mir105	0	0	NA	NA	0	0	0	0	0	0
Mir10b	0	0	NA	NA	0	0	0	0	0	0
Mir1187	0	0	NA	NA	0	0	0	0	0	0
Mir1199	0	0	NA	NA	0	0	0	0	0	0
Mir122	0	0	NA	NA	0	0	0	0	0	0
Mir1224	0	0	NA	NA	0	0	0	0	0	0
Mir1231	0	0	NA	NA	0	0	0	0	0	0
Mir1247	0	0	NA	NA	0	0	0	0	0	0
Mir124a-1	0	0	NA	NA	0	0	0	0	0	0
Mir124a-2	0	0	NA	NA	0	0	0	0	0	0
Mir124a-3	0	0	NA	NA	0	0	0	0	0	0
Mir1251	0	0	NA	NA	0	0	0	0	0	0
Mir1258	0	0	NA	NA	0	0	0	0	0	0
Mir125b-2	0	0	NA	NA	0	0	0	0	0	0
Mir1264	0	0	NA	NA	0	0	0	0	0	0
Mir128-2	0	0	NA	NA	0	0	0	0	0	0
Mir129-2	0	0	NA	NA	0	0	0	0	0	0
Mir1298	0	0	NA	NA	0	0	0	0	0	0
Mir129b	0	0	NA	NA	0	0	0	0	0	0
Mir1306	0	0	NA	NA	0	0	0	0	0	0
Mir133a-1	0	0	NA	NA	0	0	0	0	0	0
Mir133a-2	0	0	NA	NA	0	0	0	0	0	0
Mir133b	0	0	NA	NA	0	0	0	0	0	0
Mir133c	0	0	NA	NA	0	0	0	0	0	0
Mir137	0	0	NA	NA	0	0	0	0	0	0
Mir139	0	0	NA	NA	0	0	0	0	0	0
Mir145b	0	0	NA	NA	0	0	0	0	0	0
Mir146	0	0	NA	NA	0	0	0	0	0	0
Mir147	0	0	NA	NA	0	0	0	0	0	0
Mir153	0	0	NA	NA	0	0	0	0	0	0
Mir1668	0	0	NA	NA	0	0	0	0	0	0
Mir181a-1	0	0	NA	NA	0	0	0	0	0	0
Mir181b-1	0	0	NA	NA	0	0	0	0	0	0
Mir184	0	0	NA	NA	0	0	0	0	0	0
Mir1843b	0	0	NA	NA	0	0	0	0	0	0
Mir1892	0	0	NA	NA	0	0	0	0	0	0
Mir1893	0	0	NA	NA	0	0	0	0	0	0
Mir1895	0	0	NA	NA	0	0	0	0	0	0
Mir1897	0	0	NA	NA	0	0	0	0	0	0
Mir1902	0	0	NA	NA	0	0	0	0	0	0
Mir1903	0	0	NA	NA	0	0	0	0	0	0
Mir1906-1	0	0	NA	NA	0	0	0	0	0	0
Mir1906-2	0	0	NA	NA	0	0	0	0	0	0
Mir190b	0	0	NA	NA	0	0	0	0	0	0
Mir1912	0	0	NA	NA	0	0	0	0	0	0
Mir1941	0	0	NA	NA	0	0	0	0	0	0
Mir194-1	0	0	NA	NA	0	0	0	0	0	0
Mir1945	0	0	NA	NA	0	0	0	0	0	0
Mir1946a	0	0	NA	NA	0	0	0	0	0	0
Mir1950	0	0	NA	NA	0	0	0	0	0	0
Mir1952	0	0	NA	NA	0	0	0	0	0	0
Mir1954	0	0	NA	NA	0	0	0	0	0	0
Mir1957a	0	0	NA	NA	0	0	0	0	0	0
Mir1957b	0	0	NA	NA	0	0	0	0	0	0
Mir1958	0	0	NA	NA	0	0	0	0	0	0
Mir1961	0	0	NA	NA	0	0	0	0	0	0
Mir1963	0	0	NA	NA	0	0	0	0	0	0
Mir1966	0	0	NA	NA	0	0	0	0	0	0
Mir196a-2	0	0	NA	NA	0	0	0	0	0	0
Mir1970	0	0	NA	NA	0	0	0	0	0	0
Mir1971	0	0	NA	NA	0	0	0	0	0	0
Mir1981	0	0	NA	NA	0	0	0	0	0	0
Mir1982	0	0	NA	NA	0	0	0	0	0	0
Mir199a-2	0	0	NA	NA	0	0	0	0	0	0
Mir199b	0	0	NA	NA	0	0	0	0	0	0
Mir19b-1	0	0	NA	NA	0	0	0	0	0	0
Mir1a-1	0	0	NA	NA	0	0	0	0	0	0
Mir1a-2	0	0	NA	NA	0	0	0	0	0	0
Mir201	0	0	NA	NA	0	0	0	0	0	0
Mir202	0	0	NA	NA	0	0	0	0	0	0
Mir203	0	0	NA	NA	0	0	0	0	0	0
Mir204	0	0	NA	NA	0	0	0	0	0	0
Mir206	0	0	NA	NA	0	0	0	0	0	0
Mir207	0	0	NA	NA	0	0	0	0	0	0
Mir208a	0	0	NA	NA	0	0	0	0	0	0
Mir208b	0	0	NA	NA	0	0	0	0	0	0
[truncated: 22,085 more rows]

## Sheet: GO analysis
Gene ontology analysis of genes upregulated >3 fold padj<0.0001 in E2f6-/- ES cells
Category	Term	Count	PValue	Fold Enrichment	Bonferroni	Benjamini
GOTERM_BP_FAT	GO:0007126~meiotic nuclear division	17	1.02332e-13	13.6382	2.49969e-10	2.49969e-10
GOTERM_BP_FAT	GO:1903046~meiotic cell cycle process	17	2.75857e-13	12.7989	6.73724e-10	3.36862e-10
GOTERM_BP_FAT	GO:0051321~meiotic cell cycle	17	7.62045e-12	10.3132	1.86092e-08	6.20305e-09
GOTERM_BP_FAT	GO:0045143~homologous chromosome segregation	11	9.15611e-12	26.4742	2.23592e-08	5.58981e-09
GOTERM_BP_FAT	GO:0007127~meiosis I	13	9.35818e-12	17.5096	2.28527e-08	4.57054e-09
GOTERM_BP_FAT	GO:0007129~synapsis	10	2.38082e-11	31.2365	5.81396e-08	9.68993e-09
GOTERM_BP_FAT	GO:0070192~chromosome organization involved in meiotic cell cycle	11	3.29982e-11	23.4047	8.05815e-08	1.15116e-08
GOTERM_BP_FAT	GO:0045132~meiotic chromosome segregation	11	4.4071e-10	18.1452	1.07621e-06	1.34527e-07
GOTERM_BP_FAT	GO:0022414~reproductive process	35	2.7277e-09	3.07689	6.66101e-06	7.40115e-07
GOTERM_BP_FAT	GO:0000003~reproduction	35	2.81301e-09	3.07321	6.86934e-06	6.86936e-07
GOTERM_BP_FAT	GO:0044702~single organism reproductive process	33	4.43793e-09	3.1769	1.08374e-05	9.85221e-07
UP_TISSUE	Testis	59	1.7043e-08	2.0458	1.38048e-06	1.38048e-06
GOTERM_BP_FAT	GO:0007140~male meiosis	8	1.97759e-08	26.0998	4.82915e-05	4.02438e-06
GOTERM_BP_FAT	GO:0048285~organelle fission	19	1.66568e-07	4.52828	0.000406677	3.12887e-05
GOTERM_BP_FAT	GO:0000280~nuclear division	18	3.30577e-07	4.58786	0.000806944	5.76605e-05
GOTERM_BP_FAT	GO:0098813~nuclear chromosome segregation	12	5.88619e-07	7.46499	0.00143637	9.58225e-05
GOTERM_BP_FAT	GO:0044703~multi-organism reproductive process	24	3.32995e-06	2.9987	0.00809878	0.000508105
GOTERM_BP_FAT	GO:0007059~chromosome segregation	12	5.85139e-06	5.8921	0.0141875	0.000840184
GOTERM_BP_FAT	GO:0007130~synaptonemal complex assembly	5	1.08514e-05	34.9551	0.0261513	0.0014711
GOTERM_BP_FAT	GO:0019953~sexual reproduction	21	1.15324e-05	3.08613	0.0277695	0.00148113
GOTERM_BP_FAT	GO:0070193~synaptonemal complex organization	5	1.89665e-05	30.5857	0.0452603	0.00231315
GOTERM_BP_FAT	GO:0048609~multicellular organismal reproductive process	21	2.1229e-05	2.95877	0.050521	0.00246561
GOTERM_BP_FAT	GO:0032504~multicellular organism reproduction	21	2.40121e-05	2.93344	0.0569521	0.00266182
GOTERM_BP_FAT	GO:0007283~spermatogenesis	14	0.000175284	3.48958	0.348241	0.0184401
GOTERM_BP_FAT	GO:0048232~male gamete generation	14	0.00017822	3.48366	0.352899	0.0179721
GOTERM_BP_FAT	GO:0007141~male meiosis I	4	0.000269278	30.9077	0.48194	0.0259636
GOTERM_BP_FAT	GO:0009566~fertilization	8	0.000271273	6.31447	0.484459	0.0251603
