# Supplementary material for: E2F6 initiates stable epigenetic silencing of germline genes during embryonic development
Source: Nat Commun. 2021 Jun 11;12:3582. doi: 10.1038/s41467-021-23596-w (PMC8195999; doi:10.1038/s41467-021-23596-w)
Supplement: Supplementary file 7 — Supplementary Data 5 [file 41467_2021_23596_MOESM7_ESM.xlsx]

## Sheet: HTSeq_count_DESeq_E2F6_WTvsKO_m
gene.id	up	down	log2FoldChange	padj	fpkm_E2f6WT_1	fpkm_E2f6WT_2	fpkm_E2f6WT_3	fpkm_E2f6KO_1	fpkm_E2f6KO_2	fpkm_E2f6KO_3
Tuba3b	1	0	11.9609	9.24495e-20	0	0	0.02888	44.5229	12.4668	34.7
Tuba3a	1	0	10.3702	0	0.16444	0.40159	0.26994	391.793	321.065	382.972
1700123I01Rik (Majin)	1	0	10.0227	9.27219e-20	0.01709	0.01878	0	15.0689	13.3327	13.8799
4933406J08Rik (Terb2)	1	0	9.09936	1.39101e-11	0	0.01435	0	2.47639	3.3561	3.55485
Gm1564 (Meioc)	1	0	8.18773	0	0.15662	0.1986	0.089	48.7713	40.9781	45.4067
Smc1b	1	0	7.94775	5.73185e-192	0.10919	0.0675	0.10083	21.3627	23.3058	23.5736
Hormad1	1	0	7.75818	4.58128e-77	0.14375	0.04739	0.0236	18.9262	15.8462	16.7941
Gpat2	1	0	7.72744	1.80989e-232	0.16786	0.23059	0.20667	46.6351	42.065	38.5352
Tex12	1	0	6.92153	4.73615e-05	0	0	0	0.9898	1.01916	1.61629
Hsf2bp	1	0	6.38527	7.18754e-235	0.42314	0.29592	0.22101	28.0325	24.7844	28.7574
Wbp2nl	1	0	6.3264	9.87415e-45	0.14643	0.09196	0.06868	9.28574	8.07895	8.49325
Zcwpw1	1	0	5.65542	0	2.53586	2.34967	2.42827	122.725	120.264	126.005
Mei1	1	0	5.40103	7.27404e-09	0	0.00759	0.03402	0.44682	0.5147	0.46851
Cyct	1	0	5.23269	1.50283e-13	0.16761	0.0921	0.06878	5.53165	3.82263	3.63738
Stag3	1	0	5.16165	3.87955e-186	1.18684	0.97464	0.94202	28.2243	45.3025	38.1575
Rbm44	1	0	5.11428	6.28416e-101	0.42957	0.37767	0.18804	8.84267	13.7706	13.0062
Ulbp1	1	0	5.03398	3.9856e-174	0.74271	0.84953	0.74645	28.9138	23.5996	24.2459
Mael	1	0	5.02568	1.02915e-16	0.07134	0.0588	0.20493	5.56195	1.92524	2.54795
Patl2	1	0	4.72621	8.66369e-31	0.11328	0.07469	0.09297	2.13773	2.92796	2.44805
Slc25a31	1	0	4.08237	6.45032e-05	0.30054	0.12924	0.15015	6.55282	1.70865	1.63057
Dmc1	1	0	3.88089	3.34894e-37	0.7455	0.45061	0.42833	5.14107	10.5984	8.59503
4732471J01Rik	1	0	3.6692	1.15018e-14	0.16563	0.04901	0.0732	0.77326	1.73381	1.26154
1700001L05Rik	1	0	3.61513	1.96309e-20	0.7762	1.63033	1.65869	19.8381	15.6918	14.1871
4930432K21Rik	1	0	3.53614	1.0641e-67	0.8844	0.51026	0.59887	8.34521	7.66487	7.39739
Ddx43	1	0	3.11358	1.70411e-06	0.08737	0.06858	0.08196	0.50869	0.81604	0.74489
Cntd1	1	0	3.02586	1.74397e-17	0.25987	0.17679	0.32502	2.18189	2.2767	1.63373
Slfn9	1	0	2.75189	9.49074e-81	5.04091	4.59684	5.04712	25.8348	36.279	36.7955
Sycp2	1	0	2.72356	9.06307e-06	0.03878	0.05861	0.02388	0.24055	0.33172	0.25865
Slfn8	1	0	2.58138	9.71083e-09	0.06187	0.16619	0.11284	0.66994	0.65845	0.69616
Xlr	1	0	2.49505	2.2212e-09	0.19979	0.20665	0.30868	1.64522	1.01855	1.254
Cyp2r1	1	0	2.2986	1.89378e-06	0.23681	0.40896	0.38873	1.10902	2.08321	1.86602
Ccdc36	1	0	1.9095	4.50415e-09	0.54835	0.49689	0.30005	1.4149	1.74063	2.00076
Syce2	1	0	1.82077	8.46844e-53	13.3338	13.3734	13.5153	54.0342	43.2344	44.6692
Agbl3	1	0	1.70609	1.3529e-06	0.26118	0.15705	0.19414	0.61125	0.62938	0.76643
0610031O16Rik	0	0	NA	NA	0	0	0	0	0	0
1110015O18Rik	0	0	NA	NA	0	0	0	0	0	0
1110025L11Rik	0	0	NA	NA	0	0	0	0	0	0
1110028F18Rik	0	0	NA	NA	0	0	0	0	0	0
1110036E04Rik	0	0	NA	NA	0	0	0	0	0	0
1190003K10Rik	0	0	NA	NA	0	0	0	0	0	0
1500012K07Rik	0	0	NA	NA	0	0	0	0	0	0
1500015L24Rik	0	0	NA	NA	0	0	0	0	0	0
1600010M07Rik	0	0	NA	NA	0	0	0	0	0	0
1600015I10Rik	0	0	NA	NA	0	0	0	0	0	0
1600019K03Rik	0	0	NA	NA	0	0	0	0	0	0
1600025M17Rik	0	0	NA	NA	0	0	0	0	0	0
1600029I14Rik	0	0	NA	NA	0	0	0	0	0	0
1700001C02Rik	0	0	NA	NA	0	0	0	0	0	0
1700001F09Rik	0	0	NA	NA	0	0	0	0	0	0
1700001K19Rik	0	0	NA	NA	0	0	0	0	0	0
1700003C15Rik	0	0	NA	NA	0	0	0	0	0	0
1700003E24Rik	0	0	NA	NA	0	0	0	0	0	0
1700003G13Rik	0	0	NA	NA	0	0	0	0	0	0
1700003H04Rik	0	0	NA	NA	0	0	0	0	0	0
1700003I22Rik	0	0	NA	NA	0	0	0	0	0	0
1700003L19Rik	0	0	NA	NA	0	0	0	0	0	0
1700003P14Rik	0	0	NA	NA	0	0	0	0	0	0
1700006A11Rik	0	0	NA	NA	0	0	0	0	0	0
1700006E09Rik	0	0	NA	NA	0	0	0	0	0	0
1700006F04Rik	0	0	NA	NA	0	0	0	0	0	0
1700006H21Rik	0	0	NA	NA	0	0	0	0	0	0
1700007P06Rik	0	0	NA	NA	0	0	0	0	0	0
1700008F21Rik	0	0	NA	NA	0	0	0	0	0	0
1700008P02Rik	0	0	NA	NA	0	0	0	0	0	0
1700009C05Rik	0	0	NA	NA	0	0	0	0	0	0
1700009J07Rik	0	0	NA	NA	0	0	0	0	0	0
1700010D01Rik	0	0	NA	NA	0	0	0	0	0	0
1700010I02Rik	0	0	NA	NA	0	0	0	0	0	0
1700010J16Rik	0	0	NA	NA	0	0	0	0	0	0
1700010K23Rik	0	0	NA	NA	0	0	0	0	0	0
1700011B04Rik	0	0	NA	NA	0	0	0	0	0	0
1700011L22Rik	0	0	NA	NA	0	0	0	0	0	0
1700011M02Rik	0	0	NA	NA	0	0	0	0	0	0
1700012B07Rik	0	0	NA	NA	0	0	0	0	0	0
1700012I11Rik	0	0	NA	NA	0	0	0	0	0	0
1700013D24Rik	0	0	NA	NA	0	0	0	0	0	0
1700013G24Rik	0	0	NA	NA	0	0	0	0	0	0
1700015E13Rik	0	0	NA	NA	0	0	0	0	0	0
1700015G11Rik	0	0	NA	NA	0	0	0	0	0	0
1700016C15Rik	0	0	NA	NA	0	0	0	0	0	0
1700016D06Rik	0	0	NA	NA	0	0	0	0	0	0
1700016G22Rik	0	0	NA	NA	0	0	0	0	0	0
1700016P04Rik	0	0	NA	NA	0	0	0	0	0	0
1700017D01Rik	0	0	NA	NA	0	0	0	0	0	0
1700017G19Rik	0	0	NA	NA	0	0	0	0	0	0
1700017N19Rik	0	0	NA	NA	0	0	0	0	0	0
1700018B24Rik	0	0	NA	NA	0	0	0	0	0	0
1700018C11Rik	0	0	NA	NA	0	0	0	0	0	0
1700018F24Rik	0	0	NA	NA	0	0	0	0	0	0
1700018G05Rik	0	0	NA	NA	0	0	0	0	0	0
1700019E08Rik	0	0	NA	NA	0	0	0	0	0	0
1700019G24Rik	0	0	NA	NA	0	0	0	0	0	0
1700019M22Rik	0	0	NA	NA	0	0	0	0	0	0
1700020A23Rik	0	0	NA	NA	0	0	0	0	0	0
1700020G17Rik	0	0	NA	NA	0	0	0	0	0	0
1700020M21Rik	0	0	NA	NA	0	0	0	0	0	0
1700020N01Rik	0	0	NA	NA	0	0	0	0	0	0
1700020N18Rik	0	0	NA	NA	0	0	0	0	0	0
1700021F07Rik	0	0	NA	NA	0	0	0	0	0	0
1700022A21Rik	0	0	NA	NA	0	0	0	0	0	0
1700022A22Rik	0	0	NA	NA	0	0	0	0	0	0
1700022E09Rik	0	0	NA	NA	0	0	0	0	0	0
1700022H16Rik	0	0	NA	NA	0	0	0	0	0	0
1700022I11Rik	0	0	NA	NA	0	0	0	0	0	0
1700023F02Rik	0	0	NA	NA	0	0	0	0	0	0
1700023F06Rik	0	0	NA	NA	0	0	0	0	0	0
1700024B18Rik	0	0	NA	NA	0	0	0	0	0	0
1700024P04Rik	0	0	NA	NA	0	0	0	0	0	0
1700025B11Rik	0	0	NA	NA	0	0	0	0	0	0
1700025C18Rik	0	0	NA	NA	0	0	0	0	0	0
1700025K24Rik	0	0	NA	NA	0	0	0	0	0	0
1700025M24Rik	0	0	NA	NA	0	0	0	0	0	0
1700026D11Rik	0	0	NA	NA	0	0	0	0	0	0
1700026F02Rik	0	0	NA	NA	0	0	0	0	0	0
1700027A15Rik	0	0	NA	NA	0	0	0	0	0	0
1700027F09Rik	0	0	NA	NA	0	0	0	0	0	0
1700027H10Rik	0	0	NA	NA	0	0	0	0	0	0
1700028B04Rik	0	0	NA	NA	0	0	0	0	0	0
1700028D13Rik	0	0	NA	NA	0	0	0	0	0	0
1700028M03Rik	0	0	NA	NA	0	0	0	0	0	0
1700028P15Rik	0	0	NA	NA	0	0	0	0	0	0
1700029B22Rik	0	0	NA	NA	0	0	0	0	0	0
1700029F12Rik	0	0	NA	NA	0	0	0	0	0	0
1700029J03Rik	0	0	NA	NA	0	0	0	0	0	0
1700029N11Rik	0	0	NA	NA	0	0	0	0	0	0
1700029P11Rik	0	0	NA	NA	0	0	0	0	0	0
1700030A11Rik	0	0	NA	NA	0	0	0	0	0	0
1700030F04Rik	0	0	NA	NA	0	0	0	0	0	0
1700030F18Rik	0	0	NA	NA	0	0	0	0	0	0
1700030N03Rik	0	0	NA	NA	0	0	0	0	0	0
1700031A10Rik	0	0	NA	NA	0	0	0	0	0	0
1700031P21Rik	0	0	NA	NA	0	0	0	0	0	0
1700034E13Rik	0	0	NA	NA	0	0	0	0	0	0
1700034J05Rik	0	0	NA	NA	0	0	0	0	0	0
1700034K08Rik	0	0	NA	NA	0	0	0	0	0	0
1700036G14Rik	0	0	NA	NA	0	0	0	0	0	0
1700039E15Rik	0	0	NA	NA	0	0	0	0	0	0
1700041C23Rik	0	0	NA	NA	0	0	0	0	0	0
1700041M19Rik	0	0	NA	NA	0	0	0	0	0	0
1700042B14Rik	0	0	NA	NA	0	0	0	0	0	0
1700042G07Rik	0	0	NA	NA	0	0	0	0	0	0
1700042G15Rik	0	0	NA	NA	0	0	0	0	0	0
1700044C05Rik	0	0	NA	NA	0	0	0	0	0	0
1700044K03Rik	0	0	NA	NA	0	0	0	0	0	0
1700045H11Rik	0	0	NA	NA	0	0	0	0	0	0
1700046C09Rik	0	0	NA	NA	0	0	0	0	0	0
1700047A11Rik	0	0	NA	NA	0	0	0	0	0	0
1700047G03Rik	0	0	NA	NA	0	0	0	0	0	0
1700047I17Rik2	0	0	NA	NA	0	0	0	0	0	0
1700047L14Rik	0	0	NA	NA	0	0	0	0	0	0
1700048M11Rik	0	0	NA	NA	0	0	0	0	0	0
1700049E22Rik	0	0	NA	NA	0	0	0	0	0	0
1700049L16Rik	0	0	NA	NA	0	0	0	0	0	0
1700051A21Rik	0	0	NA	NA	0	0	0	0	0	0
1700052I22Rik	0	0	NA	NA	0	0	0	0	0	0
1700054A03Rik	0	0	NA	NA	0	0	0	0	0	0
1700054K19Rik	0	0	NA	NA	0	0	0	0	0	0
1700054M17Rik	0	0	NA	NA	0	0	0	0	0	0
1700055N04Rik	0	0	NA	NA	0	0	0	0	0	0
1700057G04Rik	0	0	NA	NA	0	0	0	0	0	0
1700060C16Rik	0	0	NA	NA	0	0	0	0	0	0
1700061F12Rik	0	0	NA	NA	0	0	0	0	0	0
1700061I17Rik	0	0	NA	NA	0	0	0	0	0	0
1700063A18Rik	0	0	NA	NA	0	0	0	0	0	0
1700064J06Rik	0	0	NA	NA	0	0	0	0	0	0
1700065I16Rik	0	0	NA	NA	0	0	0	0	0	0
1700065J18Rik	0	0	NA	NA	0	0	0	0	0	0
1700065O20Rik	0	0	NA	NA	0	0	0	0	0	0
1700066N21Rik	0	0	NA	NA	0	0	0	0	0	0
1700067P10Rik	0	0	NA	NA	0	0	0	0	0	0
1700069L16Rik	0	0	NA	NA	0	0	0	0	0	0
1700071K01Rik	0	0	NA	NA	0	0	0	0	0	0
1700071M16Rik	0	0	NA	NA	0	0	0	0	0	0
1700072B07Rik	0	0	NA	NA	0	0	0	0	0	0
1700072O05Rik	0	0	NA	NA	0	0	0	0	0	0
1700074H08Rik	0	0	NA	NA	0	0	0	0	0	0
1700074P13Rik	0	0	NA	NA	0	0	0	0	0	0
1700080E11Rik	0	0	NA	NA	0	0	0	0	0	0
1700080N15Rik	0	0	NA	NA	0	0	0	0	0	0
1700080O16Rik	0	0	NA	NA	0	0	0	0	0	0
1700084F23Rik	0	0	NA	NA	0	0	0	0	0	0
1700084J12Rik	0	0	NA	NA	0	0	0	0	0	0
1700085C21Rik	0	0	NA	NA	0	0	0	0	0	0
1700092E19Rik	0	0	NA	NA	0	0	0	0	0	0
1700092K14Rik	0	0	NA	NA	0	0	0	0	0	0
1700094M24Rik	0	0	NA	NA	0	0	0	0	0	0
1700095A21Rik	0	0	NA	NA	0	0	0	0	0	0
1700095B10Rik	0	0	NA	NA	0	0	0	0	0	0
1700096J18Rik	0	0	NA	NA	0	0	0	0	0	0
1700100L14Rik	0	0	NA	NA	0	0	0	0	0	0
1700101O22Rik	0	0	NA	NA	0	0	0	0	0	0
1700108J01Rik	0	0	NA	NA	0	0	0	0	0	0
1700109G15Rik	0	0	NA	NA	0	0	0	0	0	0
1700109I08Rik	0	0	NA	NA	0	0	0	0	0	0
1700111N16Rik	0	0	NA	NA	0	0	0	0	0	0
1700112H15Rik	0	0	NA	NA	0	0	0	0	0	0
1700112J05Rik	0	0	NA	NA	0	0	0	0	0	0
1700120E14Rik	0	0	NA	NA	0	0	0	0	0	0
1700120G07Rik	0	0	NA	NA	0	0	0	0	0	0
1700121L16Rik	0	0	NA	NA	0	0	0	0	0	0
1700121N20Rik	0	0	NA	NA	0	0	0	0	0	0
1700123K08Rik	0	0	NA	NA	0	0	0	0	0	0
1700123L14Rik	0	0	NA	NA	0	0	0	0	0	0
1700123O12Rik	0	0	NA	NA	0	0	0	0	0	0
1700123O21Rik	0	0	NA	NA	0	0	0	0	0	0
1700126H18Rik	0	0	NA	NA	0	0	0	0	0	0
1700128A07Rik	0	0	NA	NA	0	0	0	0	0	0
1700128F08Rik	0	0	NA	NA	0	0	0	0	0	0
1700129C05Rik	0	0	NA	NA	0	0	0	0	0	0
1810007C17Rik	0	0	NA	NA	0	0	0	0	0	0
1810007D17Rik	0	0	NA	NA	0	0	0	0	0	0
1810008I18Rik	0	0	NA	NA	0	0	0	0	0	0
1810009J06Rik	0	0	NA	NA	0	0	0	0	0	0
1810011H11Rik	0	0	NA	NA	0	0	0	0	0	0
1810018F18Rik	0	0	NA	NA	0	0	0	0	0	0
2010009K17Rik	0	0	NA	NA	0	0	0	0	0	0
2010106C02Rik	0	0	NA	NA	0	0	0	0	0	0
2010106E10Rik	0	0	NA	NA	0	0	0	0	0	0
2210407C18Rik	0	0	NA	NA	0	0	0	0	0	0
2210409D07Rik	0	0	NA	NA	0	0	0	0	0	0
2210414B05Rik	0	0	NA	NA	0	0	0	0	0	0
2210417A02Rik	0	0	NA	NA	0	0	0	0	0	0
2210420H20Rik	0	0	NA	NA	0	0	0	0	0	0
2300003K06Rik	0	0	NA	NA	0	0	0	0	0	0
2300005B03Rik	0	0	NA	NA	0	0	0	0	0	0
2310001K24Rik	0	0	NA	NA	0	0	0	0	0	0
2310002L09Rik	0	0	NA	NA	0	0	0	0	0	0
2310005A03Rik	0	0	NA	NA	0	0	0	0	0	0
2310008N11Rik	0	0	NA	NA	0	0	0	0	0	0
2310016D03Rik	0	0	NA	NA	0	0	0	0	0	0
2310020H05Rik	0	0	NA	NA	0	0	0	0	0	0
2310034C09Rik	0	0	NA	NA	0	0	0	0	0	0
2310043L19Rik	0	0	NA	NA	0	0	0	0	0	0
2310043O21Rik	0	0	NA	NA	0	0	0	0	0	0
2310050C09Rik	0	0	NA	NA	0	0	0	0	0	0
2310057J18Rik	0	0	NA	NA	0	0	0	0	0	0
2310057N15Rik	0	0	NA	NA	0	0	0	0	0	0
2310061N02Rik	0	0	NA	NA	0	0	0	0	0	0
2310069B03Rik	0	0	NA	NA	0	0	0	0	0	0
2310079G19Rik	0	0	NA	NA	0	0	0	0	0	0
2310081J21Rik	0	0	NA	NA	0	0	0	0	0	0
2410021H03Rik	0	0	NA	NA	0	0	0	0	0	0
2410114N07Rik	0	0	NA	NA	0	0	0	0	0	0
2810007J24Rik	0	0	NA	NA	0	0	0	0	0	0
2810404M03Rik	0	0	NA	NA	0	0	0	0	0	0
2900057B20Rik	0	0	NA	NA	0	0	0	0	0	0
2900079G21Rik	0	0	NA	NA	0	0	0	0	0	0
3110009F21Rik	0	0	NA	NA	0	0	0	0	0	0
3200001D21Rik	0	0	NA	NA	0	0	0	0	0	0
4921501E09Rik	0	0	NA	NA	0	0	0	0	0	0
4921507L20Rik	0	0	NA	NA	0	0	0	0	0	0
4921508D12Rik	0	0	NA	NA	0	0	0	0	0	0
4921509C19Rik	0	0	NA	NA	0	0	0	0	0	0
4921511C10Rik	0	0	NA	NA	0	0	0	0	0	0
4921511C20Rik	0	0	NA	NA	0	0	0	0	0	0
4921511H03Rik	0	0	NA	NA	0	0	0	0	0	0
4921511M17Rik	0	0	NA	NA	0	0	0	0	0	0
4921515E04Rik	0	0	NA	NA	0	0	0	0	0	0
4921517D22Rik	0	0	NA	NA	0	0	0	0	0	0
4921524L21Rik	0	0	NA	NA	0	0	0	0	0	0
4921529L05Rik	0	0	NA	NA	0	0	0	0	0	0
4921530L21Rik	0	0	NA	NA	0	0	0	0	0	0
4921533I20Rik	0	0	NA	NA	0	0	0	0	0	0
4921534H16Rik	0	0	NA	NA	0	0	0	0	0	0
4921539E11Rik	0	0	NA	NA	0	0	0	0	0	0
4922502H24Rik	0	0	NA	NA	0	0	0	0	0	0
4922502N22Rik	0	0	NA	NA	0	0	0	0	0	0
4930401C15Rik	0	0	NA	NA	0	0	0	0	0	0
4930401O12Rik	0	0	NA	NA	0	0	0	0	0	0
4930402F06Rik	0	0	NA	NA	0	0	0	0	0	0
4930402K13Rik	0	0	NA	NA	0	0	0	0	0	0
4930404A05Rik	0	0	NA	NA	0	0	0	0	0	0
4930404A10Rik	0	0	NA	NA	0	0	0	0	0	0
4930404I05Rik	0	0	NA	NA	0	0	0	0	0	0
4930405A10Rik	0	0	NA	NA	0	0	0	0	0	0
4930405J17Rik	0	0	NA	NA	0	0	0	0	0	0
4930405L22Rik	0	0	NA	NA	0	0	0	0	0	0
4930406D18Rik	0	0	NA	NA	0	0	0	0	0	0
4930407I10Rik	0	0	NA	NA	0	0	0	0	0	0
4930412B13Rik	0	0	NA	NA	0	0	0	0	0	0
4930412D23Rik	0	0	NA	NA	0	0	0	0	0	0
4930413E15Rik	0	0	NA	NA	0	0	0	0	0	0
4930413M19Rik	0	0	NA	NA	0	0	0	0	0	0
4930414N06Rik	0	0	NA	NA	0	0	0	0	0	0
4930415L06Rik	0	0	NA	NA	0	0	0	0	0	0
4930417O13Rik	0	0	NA	NA	0	0	0	0	0	0
4930419G24Rik	0	0	NA	NA	0	0	0	0	0	0
4930425K10Rik	0	0	NA	NA	0	0	0	0	0	0
4930425L21Rik	0	0	NA	NA	0	0	0	0	0	0
4930425O10Rik	0	0	NA	NA	0	0	0	0	0	0
4930428D18Rik	0	0	NA	NA	0	0	0	0	0	0
4930428E07Rik	0	0	NA	NA	0	0	0	0	0	0
4930428O21Rik	0	0	NA	NA	0	0	0	0	0	0
4930429F11Rik	0	0	NA	NA	0	0	0	0	0	0
4930430A15Rik	0	0	NA	NA	0	0	0	0	0	0
4930430F21Rik	0	0	NA	NA	0	0	0	0	0	0
4930432M17Rik	0	0	NA	NA	0	0	0	0	0	0
4930433B08Rik	0	0	NA	NA	0	0	0	0	0	0
4930434J06Rik	0	0	NA	NA	0	0	0	0	0	0
4930435E12Rik	0	0	NA	NA	0	0	0	0	0	0
4930438E09Rik	0	0	NA	NA	0	0	0	0	0	0
4930440C22Rik	0	0	NA	NA	0	0	0	0	0	0
4930440I19Rik	0	0	NA	NA	0	0	0	0	0	0
4930441J16Rik	0	0	NA	NA	0	0	0	0	0	0
4930442J19Rik	0	0	NA	NA	0	0	0	0	0	0
4930442L01Rik	0	0	NA	NA	0	0	0	0	0	0
4930447A16Rik	0	0	NA	NA	0	0	0	0	0	0
4930447F24Rik	0	0	NA	NA	0	0	0	0	0	0
4930447J18Rik	0	0	NA	NA	0	0	0	0	0	0
4930447N08Rik	0	0	NA	NA	0	0	0	0	0	0
4930448C13Rik	0	0	NA	NA	0	0	0	0	0	0
4930448F12Rik	0	0	NA	NA	0	0	0	0	0	0
4930448H16Rik	0	0	NA	NA	0	0	0	0	0	0
4930448I06Rik	0	0	NA	NA	0	0	0	0	0	0
4930448K20Rik	0	0	NA	NA	0	0	0	0	0	0
4930449E18Rik	0	0	NA	NA	0	0	0	0	0	0
4930449I24Rik	0	0	NA	NA	0	0	0	0	0	0
4930452N14Rik	0	0	NA	NA	0	0	0	0	0	0
4930455F16Rik	0	0	NA	NA	0	0	0	0	0	0
4930455H04Rik	0	0	NA	NA	0	0	0	0	0	0
4930455J16Rik	0	0	NA	NA	0	0	0	0	0	0
4930456L15Rik	0	0	NA	NA	0	0	0	0	0	0
4930459L07Rik	0	0	NA	NA	0	0	0	0	0	0
4930463O16Rik	0	0	NA	NA	0	0	0	0	0	0
4930467D21Rik	0	0	NA	NA	0	0	0	0	0	0
4930467E23Rik	0	0	NA	NA	0	0	0	0	0	0
4930468A15Rik	0	0	NA	NA	0	0	0	0	0	0
4930469G21Rik	0	0	NA	NA	0	0	0	0	0	0
4930470O06Rik	0	0	NA	NA	0	0	0	0	0	0
4930470P17Rik	0	0	NA	NA	0	0	0	0	0	0
4930471G03Rik	0	0	NA	NA	0	0	0	0	0	0
4930473O22Rik	0	0	NA	NA	0	0	0	0	0	0
4930474G06Rik	0	0	NA	NA	0	0	0	0	0	0
4930474H20Rik	0	0	NA	NA	0	0	0	0	0	0
4930474M22Rik	0	0	NA	NA	0	0	0	0	0	0
4930474N05Rik	0	0	NA	NA	0	0	0	0	0	0
4930480E11Rik	0	0	NA	NA	0	0	0	0	0	0
4930480K15Rik	0	0	NA	NA	0	0	0	0	0	0
4930486F22Rik	0	0	NA	NA	0	0	0	0	0	0
4930486I03Rik	0	0	NA	NA	0	0	0	0	0	0
4930487D11Rik	0	0	NA	NA	0	0	0	0	0	0
4930487H11Rik	0	0	NA	NA	0	0	0	0	0	0
4930500F04Rik	0	0	NA	NA	0	0	0	0	0	0
4930502A04Rik	0	0	NA	NA	0	0	0	0	0	0
4930503E24Rik	0	0	NA	NA	0	0	0	0	0	0
4930503H13Rik	0	0	NA	NA	0	0	0	0	0	0
4930503O07Rik	0	0	NA	NA	0	0	0	0	0	0
4930504O13Rik	0	0	NA	NA	0	0	0	0	0	0
4930505G20Rik	0	0	NA	NA	0	0	0	0	0	0
4930507D10Rik	0	0	NA	NA	0	0	0	0	0	0
4930509J09Rik	0	0	NA	NA	0	0	0	0	0	0
4930513D17Rik	0	0	NA	NA	0	0	0	0	0	0
4930515B02Rik	0	0	NA	NA	0	0	0	0	0	0
4930515G16Rik	0	0	NA	NA	0	0	0	0	0	0
4930515L03Rik	0	0	NA	NA	0	0	0	0	0	0
4930515L19Rik	0	0	NA	NA	0	0	0	0	0	0
4930517E11Rik	0	0	NA	NA	0	0	0	0	0	0
4930518P08Rik	0	0	NA	NA	0	0	0	0	0	0
4930519D14Rik	0	0	NA	NA	0	0	0	0	0	0
4930519F24Rik	0	0	NA	NA	0	0	0	0	0	0
4930519H02Rik	0	0	NA	NA	0	0	0	0	0	0
4930520P13Rik	0	0	NA	NA	0	0	0	0	0	0
4930521E06Rik	0	0	NA	NA	0	0	0	0	0	0
4930522H14Rik	0	0	NA	NA	0	0	0	0	0	0
4930522O17Rik	0	0	NA	NA	0	0	0	0	0	0
4930523O13Rik	0	0	NA	NA	0	0	0	0	0	0
4930524B17Rik	0	0	NA	NA	0	0	0	0	0	0
4930524N10Rik	0	0	NA	NA	0	0	0	0	0	0
4930524O05Rik	0	0	NA	NA	0	0	0	0	0	0
4930524O08Rik	0	0	NA	NA	0	0	0	0	0	0
4930527G23Rik	0	0	NA	NA	0	0	0	0	0	0
4930528P14Rik	0	0	NA	NA	0	0	0	0	0	0
4930529K09Rik	0	0	NA	NA	0	0	0	0	0	0
4930529L06Rik	0	0	NA	NA	0	0	0	0	0	0
4930532M18Rik	0	0	NA	NA	0	0	0	0	0	0
4930533B01Rik	0	0	NA	NA	0	0	0	0	0	0
4930533P14Rik	0	0	NA	NA	0	0	0	0	0	0
4930539C22Rik	0	0	NA	NA	0	0	0	0	0	0
4930539M17Rik	0	0	NA	NA	0	0	0	0	0	0
4930539N22Rik	0	0	NA	NA	0	0	0	0	0	0
4930542C21Rik	0	0	NA	NA	0	0	0	0	0	0
4930544G11Rik	0	0	NA	NA	0	0	0	0	0	0
4930544M13Rik	0	0	NA	NA	0	0	0	0	0	0
4930545E07Rik	0	0	NA	NA	0	0	0	0	0	0
4930545H06Rik	0	0	NA	NA	0	0	0	0	0	0
4930546C10Rik	0	0	NA	NA	0	0	0	0	0	0
4930547E14Rik	0	0	NA	NA	0	0	0	0	0	0
4930548G14Rik	0	0	NA	NA	0	0	0	0	0	0
4930548J01Rik	0	0	NA	NA	0	0	0	0	0	0
4930548K13Rik	0	0	NA	NA	0	0	0	0	0	0
4930549C01Rik	0	0	NA	NA	0	0	0	0	0	0
4930550L24Rik	0	0	NA	NA	0	0	0	0	0	0
4930552N02Rik	0	0	NA	NA	0	0	0	0	0	0
4930553E22Rik	0	0	NA	NA	0	0	0	0	0	0
4930554C24Rik	0	0	NA	NA	0	0	0	0	0	0
4930556C24Rik	0	0	NA	NA	0	0	0	0	0	0
4930556N09Rik	0	0	NA	NA	0	0	0	0	0	0
4930557J02Rik	0	0	NA	NA	0	0	0	0	0	0
4930558G05Rik	0	0	NA	NA	0	0	0	0	0	0
4930558K02Rik	0	0	NA	NA	0	0	0	0	0	0
4930563F08Rik	0	0	NA	NA	0	0	0	0	0	0
4930563M20Rik	0	0	NA	NA	0	0	0	0	0	0
4930564B18Rik	0	0	NA	NA	0	0	0	0	0	0
4930564C03Rik	0	0	NA	NA	0	0	0	0	0	0
4930565D16Rik	0	0	NA	NA	0	0	0	0	0	0
4930567H17Rik	0	0	NA	NA	0	0	0	0	0	0
4930567J20Rik	0	0	NA	NA	0	0	0	0	0	0
4930567K20Rik	0	0	NA	NA	0	0	0	0	0	0
4930568D16Rik	0	0	NA	NA	0	0	0	0	0	0
4930568E12Rik	0	0	NA	NA	0	0	0	0	0	0
4930568G15Rik	0	0	NA	NA	0	0	0	0	0	0
4930571K23Rik	0	0	NA	NA	0	0	0	0	0	0
4930571O06Rik	0	0	NA	NA	0	0	0	0	0	0
4930572K03Rik	0	0	NA	NA	0	0	0	0	0	0
4930572O03Rik	0	0	NA	NA	0	0	0	0	0	0
4930573O16Rik	0	0	NA	NA	0	0	0	0	0	0
4930578E11Rik	0	0	NA	NA	0	0	0	0	0	0
4930578I06Rik	0	0	NA	NA	0	0	0	0	0	0
4930578N18Rik	0	0	NA	NA	0	0	0	0	0	0
4930579F01Rik	0	0	NA	NA	0	0	0	0	0	0
4930583P06Rik	0	0	NA	NA	0	0	0	0	0	0
4930584F24Rik	0	0	NA	NA	0	0	0	0	0	0
4930592A05Rik	0	0	NA	NA	0	0	0	0	0	0
4930593C16Rik	0	0	NA	NA	0	0	0	0	0	0
4930595M18Rik	0	0	NA	NA	0	0	0	0	0	0
4930596D02Rik	0	0	NA	NA	0	0	0	0	0	0
4930597G03Rik	0	0	NA	NA	0	0	0	0	0	0
4930598F16Rik	0	0	NA	NA	0	0	0	0	0	0
4931402G19Rik	0	0	NA	NA	0	0	0	0	0	0
4931403G20Rik	0	0	NA	NA	0	0	0	0	0	0
4931406B18Rik	0	0	NA	NA	0	0	0	0	0	0
4931417E11Rik	0	0	NA	NA	0	0	0	0	0	0
4931419H13Rik	0	0	NA	NA	0	0	0	0	0	0
4931420L22Rik	0	0	NA	NA	0	0	0	0	0	0
4931428L18Rik	0	0	NA	NA	0	0	0	0	0	0
4931429P17Rik	0	0	NA	NA	0	0	0	0	0	0
4931430N09Rik	0	0	NA	NA	0	0	0	0	0	0
4931431B13Rik	0	0	NA	NA	0	0	0	0	0	0
4931431F19Rik	0	0	NA	NA	0	0	0	0	0	0
4932412D23Rik	0	0	NA	NA	0	0	0	0	0	0
4932413F04Rik	0	0	NA	NA	0	0	0	0	0	0
4932414J04Rik	0	0	NA	NA	0	0	0	0	0	0
4932416K20Rik	0	0	NA	NA	0	0	0	0	0	0
4932429P05Rik	0	0	NA	NA	0	0	0	0	0	0
4932702P03Rik	0	0	NA	NA	0	0	0	0	0	0
4933400B14Rik	0	0	NA	NA	0	0	0	0	0	0
4933401B06Rik	0	0	NA	NA	0	0	0	0	0	0
4933401H06Rik	0	0	NA	NA	0	0	0	0	0	0
4933402C06Rik	0	0	NA	NA	0	0	0	0	0	0
4933402D24Rik	0	0	NA	NA	0	0	0	0	0	0
4933402J10Rik	0	0	NA	NA	0	0	0	0	0	0
4933402J15Rik	0	0	NA	NA	0	0	0	0	0	0
4933402N03Rik	0	0	NA	NA	0	0	0	0	0	0
4933402N22Rik	0	0	NA	NA	0	0	0	0	0	0
4933402P03Rik	0	0	NA	NA	0	0	0	0	0	0
4933404G15Rik	0	0	NA	NA	0	0	0	0	0	0
4933405E24Rik	0	0	NA	NA	0	0	0	0	0	0
4933405O20Rik	0	0	NA	NA	0	0	0	0	0	0
4933406D12Rik	0	0	NA	NA	0	0	0	0	0	0
4933406F09Rik	0	0	NA	NA	0	0	0	0	0	0
4933406J10Rik	0	0	NA	NA	0	0	0	0	0	0
4933406K04Rik	0	0	NA	NA	0	0	0	0	0	0
4933406M09Rik	0	0	NA	NA	0	0	0	0	0	0
4933407G14Rik	0	0	NA	NA	0	0	0	0	0	0
4933407I05Rik	0	0	NA	NA	0	0	0	0	0	0
4933408N05Rik	0	0	NA	NA	0	0	0	0	0	0
4933409G03Rik	0	0	NA	NA	0	0	0	0	0	0
4933411G06Rik	0	0	NA	NA	0	0	0	0	0	0
4933412E24Rik	0	0	NA	NA	0	0	0	0	0	0
4933413L06Rik	0	0	NA	NA	0	0	0	0	0	0
4933415F23Rik	0	0	NA	NA	0	0	0	0	0	0
4933416C03Rik	0	0	NA	NA	0	0	0	0	0	0
4933416E03Rik	0	0	NA	NA	0	0	0	0	0	0
4933416I08Rik	0	0	NA	NA	0	0	0	0	0	0
4933416M06Rik	0	0	NA	NA	0	0	0	0	0	0
4933417A18Rik	0	0	NA	NA	0	0	0	0	0	0
4933417G07Rik	0	0	NA	NA	0	0	0	0	0	0
4933421I07Rik	0	0	NA	NA	0	0	0	0	0	0
4933425L06Rik	0	0	NA	NA	0	0	0	0	0	0
4933429O19Rik	0	0	NA	NA	0	0	0	0	0	0
4933430H16Rik	0	0	NA	NA	0	0	0	0	0	0
4933430N04Rik	0	0	NA	NA	0	0	0	0	0	0
4933431G14Rik	0	0	NA	NA	0	0	0	0	0	0
4933432G23Rik	0	0	NA	NA	0	0	0	0	0	0
4933432I03Rik	0	0	NA	NA	0	0	0	0	0	0
4933433F19Rik	0	0	NA	NA	0	0	0	0	0	0
4933433G08Rik	0	0	NA	NA	0	0	0	0	0	0
4933433G19Rik	0	0	NA	NA	0	0	0	0	0	0
4933436E23Rik	0	0	NA	NA	0	0	0	0	0	0
4933436H12Rik	0	0	NA	NA	0	0	0	0	0	0
4933436I01Rik	0	0	NA	NA	0	0	0	0	0	0
4933438B17Rik	0	0	NA	NA	0	0	0	0	0	0
4933440J02Rik	0	0	NA	NA	0	0	0	0	0	0
5031410I06Rik	0	0	NA	NA	0	0	0	0	0	0
5330411J11Rik	0	0	NA	NA	0	0	0	0	0	0
5330439B14Rik	0	0	NA	NA	0	0	0	0	0	0
5430401F13Rik	0	0	NA	NA	0	0	0	0	0	0
5430402E10Rik	0	0	NA	NA	0	0	0	0	0	0
5430425K12Rik	0	0	NA	NA	0	0	0	0	0	0
5430427M07Rik	0	0	NA	NA	0	0	0	0	0	0
5430434I15Rik	0	0	NA	NA	0	0	0	0	0	0
5730416F02Rik	0	0	NA	NA	0	0	0	0	0	0
5730435O14Rik	0	0	NA	NA	0	0	0	0	0	0
5830411N06Rik	0	0	NA	NA	0	0	0	0	0	0
5830416I19Rik	0	0	NA	NA	0	0	0	0	0	0
5930438M14Rik	0	0	NA	NA	0	0	0	0	0	0
6030469F06Rik	0	0	NA	NA	0	0	0	0	0	0
6430706D22Rik	0	0	NA	NA	0	0	0	0	0	0
7420426K07Rik	0	0	NA	NA	0	0	0	0	0	0
7420701I03Rik	0	0	NA	NA	0	0	0	0	0	0
7530416G11Rik	0	0	NA	NA	0	0	0	0	0	0
8030423J24Rik	0	0	NA	NA	0	0	0	0	0	0
8030443G20Rik	0	0	NA	NA	0	0	0	0	0	0
8430422H06Rik	0	0	NA	NA	0	0	0	0	0	0
9030204H09Rik	0	0	NA	NA	0	0	0	0	0	0
9130204L05Rik	0	0	NA	NA	0	0	0	0	0	0
9130209A04Rik	0	0	NA	NA	0	0	0	0	0	0
9130221F21Rik	0	0	NA	NA	0	0	0	0	0	0
9130227L01Rik	0	0	NA	NA	0	0	0	0	0	0
9130409I23Rik	0	0	NA	NA	0	0	0	0	0	0
9230009I02Rik	0	0	NA	NA	0	0	0	0	0	0
9230104L09Rik	0	0	NA	NA	0	0	0	0	0	0
9230110F15Rik	0	0	NA	NA	0	0	0	0	0	0
9230112D13Rik	0	0	NA	NA	0	0	0	0	0	0
9330158H04Rik	0	0	NA	NA	0	0	0	0	0	0
9330175E14Rik	0	0	NA	NA	0	0	0	0	0	0
9330178D15Rik	0	0	NA	NA	0	0	0	0	0	0
9430007A20Rik	0	0	NA	NA	0	0	0	0	0	0
9430019J16Rik	0	0	NA	NA	0	0	0	0	0	0
9430069I07Rik	0	0	NA	NA	0	0	0	0	0	0
9530002B09Rik	0	0	NA	NA	0	0	0	0	0	0
9530026F06Rik	0	0	NA	NA	0	0	0	0	0	0
9630013A20Rik	0	0	NA	NA	0	0	0	0	0	0
9630028H03Rik	0	0	NA	NA	0	0	0	0	0	0
9830107B12Rik	0	0	NA	NA	0	0	0	0	0	0
9830132P13Rik	0	0	NA	NA	0	0	0	0	0	0
9930111H07Rik	0	0	NA	NA	0	0	0	0	0	0
9930111J21Rik2	0	0	NA	NA	0	0	0	0	0	0
A1bg	0	0	NA	NA	0	0	0	0	0	0
A330076C08Rik	0	0	NA	NA	0	0	0	0	0	0
A330093E20Rik	0	0	NA	NA	0	0	0	0	0	0
A430089I19Rik	0	0	NA	NA	0	0	0	0	0	0
A4gnt	0	0	NA	NA	0	0	0	0	0	0
A530006G24Rik	0	0	NA	NA	0	0	0	0	0	0
A530046M15Rik	0	0	NA	NA	0	0	0	0	0	0
A530050N04Rik	0	0	NA	NA	0	0	0	0	0	0
A530053G22Rik	0	0	NA	NA	0	0	0	0	0	0
A630010A05Rik	0	0	NA	NA	0	0	0	0	0	0
A630023P12Rik	0	0	NA	NA	0	0	0	0	0	0
A630073D07Rik	0	0	NA	NA	0	0	0	0	0	0
A630075F10Rik	0	0	NA	NA	0	0	0	0	0	0
A630076J17Rik	0	0	NA	NA	0	0	0	0	0	0
A630095E13Rik	0	0	NA	NA	0	0	0	0	0	0
A730006G06Rik	0	0	NA	NA	0	0	0	0	0	0
A730008H23Rik	0	0	NA	NA	0	0	0	0	0	0
A730018C14Rik	0	0	NA	NA	0	0	0	0	0	0
A730043L09Rik	0	0	NA	NA	0	0	0	0	0	0
A730082K24Rik	0	0	NA	NA	0	0	0	0	0	0
A930006I01Rik	0	0	NA	NA	0	0	0	0	0	0
AA536875	0	0	NA	NA	0	0	0	0	0	0
AA543401	0	0	NA	NA	0	0	0	0	0	0
AA545190	0	0	NA	NA	0	0	0	0	0	0
AA619741	0	0	NA	NA	0	0	0	0	0	0
Aadacl2	0	0	NA	NA	0	0	0	0	0	0
Aadacl3	0	0	NA	NA	0	0	0	0	0	0
Abca15	0	0	NA	NA	0	0	0	0	0	0
Abhd16b	0	0	NA	NA	0	0	0	0	0	0
Acot10	0	0	NA	NA	0	0	0	0	0	0
Acrv1	0	0	NA	NA	0	0	0	0	0	0
Acsbg2	0	0	NA	NA	0	0	0	0	0	0
Acsm2	0	0	NA	NA	0	0	0	0	0	0
Acsm5	0	0	NA	NA	0	0	0	0	0	0
Acss2os	0	0	NA	NA	0	0	0	0	0	0
Actbl2	0	0	NA	NA	0	0	0	0	0	0
Actl11	0	0	NA	NA	0	0	0	0	0	0
Actl6b	0	0	NA	NA	0	0	0	0	0	0
Actl7a	0	0	NA	NA	0	0	0	0	0	0
Actrt1	0	0	NA	NA	0	0	0	0	0	0
Actrt2	0	0	NA	NA	0	0	0	0	0	0
Adam1b	0	0	NA	NA	0	0	0	0	0	0
Adam20	0	0	NA	NA	0	0	0	0	0	0
Adam24	0	0	NA	NA	0	0	0	0	0	0
Adam26a	0	0	NA	NA	0	0	0	0	0	0
Adam26b	0	0	NA	NA	0	0	0	0	0	0
Adam29	0	0	NA	NA	0	0	0	0	0	0
Adam3	0	0	NA	NA	0	0	0	0	0	0
Adam34	0	0	NA	NA	0	0	0	0	0	0
Adam6a	0	0	NA	NA	0	0	0	0	0	0
Adig	0	0	NA	NA	0	0	0	0	0	0
AF067061	0	0	NA	NA	0	0	0	0	0	0
AF067063	0	0	NA	NA	0	0	0	0	0	0
Agr3	0	0	NA	NA	0	0	0	0	0	0
Agtr2	0	0	NA	NA	0	0	0	0	0	0
Agxt	0	0	NA	NA	0	0	0	0	0	0
AI427809	0	0	NA	NA	0	0	0	0	0	0
Aknad1	0	0	NA	NA	0	0	0	0	0	0
Akr1b3	0	0	NA	NA	0	0	0	0	0	0
Akr1c20	0	0	NA	NA	0	0	0	0	0	0
Akr1c6	0	0	NA	NA	0	0	0	0	0	0
Aldoart1	0	0	NA	NA	0	0	0	0	0	0
Aldoart2	0	0	NA	NA	0	0	0	0	0	0
Allc	0	0	NA	NA	0	0	0	0	0	0
Alpi	0	0	NA	NA	0	0	0	0	0	0
Alppl2	0	0	NA	NA	0	0	0	0	0	0
Ambn	0	0	NA	NA	0	0	0	0	0	0
Amd1	0	0	NA	NA	0	0	0	0	0	0
Amd2	0	0	NA	NA	0	0	0	0	0	0
Amelx	0	0	NA	NA	0	0	0	0	0	0
Amtn	0	0	NA	NA	0	0	0	0	0	0
Amy2a2	0	0	NA	NA	0	0	0	0	0	0
Amy2a3	0	0	NA	NA	0	0	0	0	0	0
Amy2a4	0	0	NA	NA	0	0	0	0	0	0
Amy2a5	0	0	NA	NA	0	0	0	0	0	0
Amy2b	0	0	NA	NA	0	0	0	0	0	0
Ang2	0	0	NA	NA	0	0	0	0	0	0
Ang3	0	0	NA	NA	0	0	0	0	0	0
Ang4	0	0	NA	NA	0	0	0	0	0	0
Ang5	0	0	NA	NA	0	0	0	0	0	0
Ang6	0	0	NA	NA	0	0	0	0	0	0
Ankk1	0	0	NA	NA	0	0	0	0	0	0
Ankrd34c	0	0	NA	NA	0	0	0	0	0	0
Ankrd60	0	0	NA	NA	0	0	0	0	0	0
Ankub1	0	0	NA	NA	0	0	0	0	0	0
Antxrl	0	0	NA	NA	0	0	0	0	0	0
Anxa10	0	0	NA	NA	0	0	0	0	0	0
Aoah	0	0	NA	NA	0	0	0	0	0	0
Apobec4	0	0	NA	NA	0	0	0	0	0	0
Apol11a	0	0	NA	NA	0	0	0	0	0	0
Apol7b	0	0	NA	NA	0	0	0	0	0	0
Apol7c	0	0	NA	NA	0	0	0	0	0	0
Apol9a	0	0	NA	NA	0	0	0	0	0	0
Apol9b	0	0	NA	NA	0	0	0	0	0	0
Apoo-ps	0	0	NA	NA	0	0	0	0	0	0
Aqp2	0	0	NA	NA	0	0	0	0	0	0
Arhgap15os	0	0	NA	NA	0	0	0	0	0	0
Arhgap27os3	0	0	NA	NA	0	0	0	0	0	0
Arl13a	0	0	NA	NA	0	0	0	0	0	0
Art2a-ps	0	0	NA	NA	0	0	0	0	0	0
Aspn	0	0	NA	NA	0	0	0	0	0	0
Ass1	0	0	NA	NA	0	0	0	0	0	0
Atp4b	0	0	NA	NA	0	0	0	0	0	0
Atp6v0c-ps2	0	0	NA	NA	0	0	0	0	0	0
Atp6v0d2	0	0	NA	NA	0	0	0	0	0	0
Atp8b4	0	0	NA	NA	0	0	0	0	0	0
AU015228	0	0	NA	NA	0	0	0	0	0	0
AU016765	0	0	NA	NA	0	0	0	0	0	0
AU018829	0	0	NA	NA	0	0	0	0	0	0
AU022793	0	0	NA	NA	0	0	0	0	0	0
Awat1	0	0	NA	NA	0	0	0	0	0	0
AY512915	0	0	NA	NA	0	0	0	0	0	0
AY761184	0	0	NA	NA	0	0	0	0	0	0
AY761185	0	0	NA	NA	0	0	0	0	0	0
Aym1	0	0	NA	NA	0	0	0	0	0	0
Azgp1	0	0	NA	NA	0	0	0	0	0	0
B020004C17Rik	0	0	NA	NA	0	0	0	0	0	0
B020018J22Rik	0	0	NA	NA	0	0	0	0	0	0
B230206H07Rik	0	0	NA	NA	0	0	0	0	0	0
B230209E15Rik	0	0	NA	NA	0	0	0	0	0	0
B230214G05Rik	0	0	NA	NA	0	0	0	0	0	0
B930018H19Rik	0	0	NA	NA	0	0	0	0	0	0
Bach2os	0	0	NA	NA	0	0	0	0	0	0
Batf2	0	0	NA	NA	0	0	0	0	0	0
BB014433	0	0	NA	NA	0	0	0	0	0	0
BB287469	0	0	NA	NA	0	0	0	0	0	0
BC021614	0	0	NA	NA	0	0	0	0	0	0
BC027072	0	0	NA	NA	0	0	0	0	0	0
BC048562	0	0	NA	NA	0	0	0	0	0	0
BC048602	0	0	NA	NA	0	0	0	0	0	0
BC048671	0	0	NA	NA	0	0	0	0	0	0
BC049352	0	0	NA	NA	0	0	0	0	0	0
BC049635	0	0	NA	NA	0	0	0	0	0	0
BC051665	0	0	NA	NA	0	0	0	0	0	0
BC061195	0	0	NA	NA	0	0	0	0	0	0
BC061212	0	0	NA	NA	0	0	0	0	0	0
BC061237	0	0	NA	NA	0	0	0	0	0	0
BC080695	0	0	NA	NA	0	0	0	0	0	0
BC089597	0	0	NA	NA	0	0	0	0	0	0
BC094916	0	0	NA	NA	0	0	0	0	0	0
BC117090	0	0	NA	NA	0	0	0	0	0	0
BC147527	0	0	NA	NA	0	0	0	0	0	0
Bcl2a1a	0	0	NA	NA	0	0	0	0	0	0
Bcl2a1c	0	0	NA	NA	0	0	0	0	0	0
Bcl2a1d	0	0	NA	NA	0	0	0	0	0	0
Bex6	0	0	NA	NA	0	0	0	0	0	0
Bpifa1	0	0	NA	NA	0	0	0	0	0	0
Bpifa2	0	0	NA	NA	0	0	0	0	0	0
Bpifa3	0	0	NA	NA	0	0	0	0	0	0
Bpifa6	0	0	NA	NA	0	0	0	0	0	0
Bpifb2	0	0	NA	NA	0	0	0	0	0	0
Bpifb3	0	0	NA	NA	0	0	0	0	0	0
Bpifb9a	0	0	NA	NA	0	0	0	0	0	0
Bpifb9b	0	0	NA	NA	0	0	0	0	0	0
Bsnd	0	0	NA	NA	0	0	0	0	0	0
Bsph1	0	0	NA	NA	0	0	0	0	0	0
Bsph2	0	0	NA	NA	0	0	0	0	0	0
Btg1-ps1	0	0	NA	NA	0	0	0	0	0	0
Btg1-ps2	0	0	NA	NA	0	0	0	0	0	0
Btg4	0	0	NA	NA	0	0	0	0	0	0
Btnl2	0	0	NA	NA	0	0	0	0	0	0
Btnl4	0	0	NA	NA	0	0	0	0	0	0
Btnl6	0	0	NA	NA	0	0	0	0	0	0
C030023E24Rik	0	0	NA	NA	0	0	0	0	0	0
C030034L19Rik	0	0	NA	NA	0	0	0	0	0	0
C130079G13Rik	0	0	NA	NA	0	0	0	0	0	0
C1qc	0	0	NA	NA	0	0	0	0	0	0
C1qtnf5	0	0	NA	NA	0	0	0	0	0	0
C1rb	0	0	NA	NA	0	0	0	0	0	0
C230024C17Rik	0	0	NA	NA	0	0	0	0	0	0
C230029M16	0	0	NA	NA	0	0	0	0	0	0
C330011F03Rik	0	0	NA	NA	0	0	0	0	0	0
C630028M04Rik	0	0	NA	NA	0	0	0	0	0	0
C630031E19Rik	0	0	NA	NA	0	0	0	0	0	0
C730002L08Rik	0	0	NA	NA	0	0	0	0	0	0
C86187	0	0	NA	NA	0	0	0	0	0	0
C87414	0	0	NA	NA	0	0	0	0	0	0
C87499	0	0	NA	NA	0	0	0	0	0	0
C87977	0	0	NA	NA	0	0	0	0	0	0
Cabp2	0	0	NA	NA	0	0	0	0	0	0
Cabs1	0	0	NA	NA	0	0	0	0	0	0
Cacng2	0	0	NA	NA	0	0	0	0	0	0
Calhm1	0	0	NA	NA	0	0	0	0	0	0
Calm4	0	0	NA	NA	0	0	0	0	0	0
Camp	0	0	NA	NA	0	0	0	0	0	0
Capn13	0	0	NA	NA	0	0	0	0	0	0
Capza3	0	0	NA	NA	0	0	0	0	0	0
Casp14	0	0	NA	NA	0	0	0	0	0	0
Catsper1	0	0	NA	NA	0	0	0	0	0	0
Catsperb	0	0	NA	NA	0	0	0	0	0	0
Ccdc110	0	0	NA	NA	0	0	0	0	0	0
Ccdc183	0	0	NA	NA	0	0	0	0	0	0
Ccdc185	0	0	NA	NA	0	0	0	0	0	0
Ccdc42b	0	0	NA	NA	0	0	0	0	0	0
Ccdc7	0	0	NA	NA	0	0	0	0	0	0
Ccdc70	0	0	NA	NA	0	0	0	0	0	0
Ccer1	0	0	NA	NA	0	0	0	0	0	0
Ccl11	0	0	NA	NA	0	0	0	0	0	0
Ccl19	0	0	NA	NA	0	0	0	0	0	0
Ccl21a	0	0	NA	NA	0	0	0	0	0	0
Ccl21b	0	0	NA	NA	0	0	0	0	0	0
Ccl21c	0	0	NA	NA	0	0	0	0	0	0
Ccl22	0	0	NA	NA	0	0	0	0	0	0
Ccl24	0	0	NA	NA	0	0	0	0	0	0
Ccl26	0	0	NA	NA	0	0	0	0	0	0
Ccl27b	0	0	NA	NA	0	0	0	0	0	0
Ccl4	0	0	NA	NA	0	0	0	0	0	0
Ccl5	0	0	NA	NA	0	0	0	0	0	0
Ccl8	0	0	NA	NA	0	0	0	0	0	0
Ccr1	0	0	NA	NA	0	0	0	0	0	0
Ccr1l1	0	0	NA	NA	0	0	0	0	0	0
Ccr3	0	0	NA	NA	0	0	0	0	0	0
Ccr5	0	0	NA	NA	0	0	0	0	0	0
Ccr6	0	0	NA	NA	0	0	0	0	0	0
Cct8l1	0	0	NA	NA	0	0	0	0	0	0
Cd180	0	0	NA	NA	0	0	0	0	0	0
Cd200r4	0	0	NA	NA	0	0	0	0	0	0
Cd209a	0	0	NA	NA	0	0	0	0	0	0
Cd209b	0	0	NA	NA	0	0	0	0	0	0
Cd209d	0	0	NA	NA	0	0	0	0	0	0
Cd209e	0	0	NA	NA	0	0	0	0	0	0
Cd209g	0	0	NA	NA	0	0	0	0	0	0
Cd300c	0	0	NA	NA	0	0	0	0	0	0
Cd300lh	0	0	NA	NA	0	0	0	0	0	0
Cd33	0	0	NA	NA	0	0	0	0	0	0
Cd3e	0	0	NA	NA	0	0	0	0	0	0
Cd3g	0	0	NA	NA	0	0	0	0	0	0
Cd4	0	0	NA	NA	0	0	0	0	0	0
Cd40lg	0	0	NA	NA	0	0	0	0	0	0
Cd7	0	0	NA	NA	0	0	0	0	0	0
Cd86	0	0	NA	NA	0	0	0	0	0	0
Cdr1	0	0	NA	NA	0	0	0	0	0	0
Ceacam11	0	0	NA	NA	0	0	0	0	0	0
Ceacam12	0	0	NA	NA	0	0	0	0	0	0
Ceacam14	0	0	NA	NA	0	0	0	0	0	0
Ceacam20	0	0	NA	NA	0	0	0	0	0	0
Ceacam3	0	0	NA	NA	0	0	0	0	0	0
Ceacam5	0	0	NA	NA	0	0	0	0	0	0
Cebpe	0	0	NA	NA	0	0	0	0	0	0
Cela3a	0	0	NA	NA	0	0	0	0	0	0
Cela3b	0	0	NA	NA	0	0	0	0	0	0
Cers1	0	0	NA	NA	0	0	0	0	0	0
Ces2a	0	0	NA	NA	0	0	0	0	0	0
Ces2d-ps	0	0	NA	NA	0	0	0	0	0	0
Ces2g	0	0	NA	NA	0	0	0	0	0	0
Ces2h	0	0	NA	NA	0	0	0	0	0	0
Ces4a	0	0	NA	NA	0	0	0	0	0	0
Cetn1	0	0	NA	NA	0	0	0	0	0	0
Cfd	0	0	NA	NA	0	0	0	0	0	0
Cfhr2	0	0	NA	NA	0	0	0	0	0	0
Chil4	0	0	NA	NA	0	0	0	0	0	0
ChkbCpt1b	0	0	NA	NA	0	0	0	0	0	0
Chrm5	0	0	NA	NA	0	0	0	0	0	0
Cks1brt	0	0	NA	NA	0	0	0	0	0	0
Clca1	0	0	NA	NA	0	0	0	0	0	0
Clca2	0	0	NA	NA	0	0	0	0	0	0
Clca6	0	0	NA	NA	0	0	0	0	0	0
Cldn16	0	0	NA	NA	0	0	0	0	0	0
Cldn17	0	0	NA	NA	0	0	0	0	0	0
Cldn22	0	0	NA	NA	0	0	0	0	0	0
Cldn24	0	0	NA	NA	0	0	0	0	0	0
Clec12a	0	0	NA	NA	0	0	0	0	0	0
Clec12b	0	0	NA	NA	0	0	0	0	0	0
Clec2e	0	0	NA	NA	0	0	0	0	0	0
Clec2g	0	0	NA	NA	0	0	0	0	0	0
Clec4a2	0	0	NA	NA	0	0	0	0	0	0
Clec4a4	0	0	NA	NA	0	0	0	0	0	0
Clec4b1	0	0	NA	NA	0	0	0	0	0	0
Clec4b2	0	0	NA	NA	0	0	0	0	0	0
Clec4d	0	0	NA	NA	0	0	0	0	0	0
Clec5a	0	0	NA	NA	0	0	0	0	0	0
Clpsl2	0	0	NA	NA	0	0	0	0	0	0
Cma2	0	0	NA	NA	0	0	0	0	0	0
Cmtm2b	0	0	NA	NA	0	0	0	0	0	0
Cnfn	0	0	NA	NA	0	0	0	0	0	0
Cngb3	0	0	NA	NA	0	0	0	0	0	0
Cntnap5c	0	0	NA	NA	0	0	0	0	0	0
Cox8c	0	0	NA	NA	0	0	0	0	0	0
Cphx1	0	0	NA	NA	0	0	0	0	0	0
Cphx2	0	0	NA	NA	0	0	0	0	0	0
Cplx4	0	0	NA	NA	0	0	0	0	0	0
Cpxcr1	0	0	NA	NA	0	0	0	0	0	0
Crisp1	0	0	NA	NA	0	0	0	0	0	0
Crisp2	0	0	NA	NA	0	0	0	0	0	0
Crisp3	0	0	NA	NA	0	0	0	0	0	0
Crisp4	0	0	NA	NA	0	0	0	0	0	0
Crp	0	0	NA	NA	0	0	0	0	0	0
Cryaa	0	0	NA	NA	0	0	0	0	0	0
Crybb2	0	0	NA	NA	0	0	0	0	0	0
Cryga	0	0	NA	NA	0	0	0	0	0	0
Csf2	0	0	NA	NA	0	0	0	0	0	0
Csmd2os	0	0	NA	NA	0	0	0	0	0	0
Csn1s1	0	0	NA	NA	0	0	0	0	0	0
Csn1s2a	0	0	NA	NA	0	0	0	0	0	0
Csn1s2b	0	0	NA	NA	0	0	0	0	0	0
Csn2	0	0	NA	NA	0	0	0	0	0	0
Csprs	0	0	NA	NA	0	0	0	0	0	0
Cst10	0	0	NA	NA	0	0	0	0	0	0
Cst11	0	0	NA	NA	0	0	0	0	0	0
Cst12	0	0	NA	NA	0	0	0	0	0	0
Cst13	0	0	NA	NA	0	0	0	0	0	0
Cst7	0	0	NA	NA	0	0	0	0	0	0
Cst8	0	0	NA	NA	0	0	0	0	0	0
Ctag2	0	0	NA	NA	0	0	0	0	0	0
Ctla4	0	0	NA	NA	0	0	0	0	0	0
Ctrb1	0	0	NA	NA	0	0	0	0	0	0
Ctrc	0	0	NA	NA	0	0	0	0	0	0
Ctrcos	0	0	NA	NA	0	0	0	0	0	0
Cts3	0	0	NA	NA	0	0	0	0	0	0
Cts6	0	0	NA	NA	0	0	0	0	0	0
Cts7	0	0	NA	NA	0	0	0	0	0	0
Cts8-ps	0	0	NA	NA	0	0	0	0	0	0
Ctsj	0	0	NA	NA	0	0	0	0	0	0
Ctsll3	0	0	NA	NA	0	0	0	0	0	0
Ctsm	0	0	NA	NA	0	0	0	0	0	0
Ctsq	0	0	NA	NA	0	0	0	0	0	0
Ctsr	0	0	NA	NA	0	0	0	0	0	0
Cwh43	0	0	NA	NA	0	0	0	0	0	0
Cxcl11	0	0	NA	NA	0	0	0	0	0	0
Cxcl2	0	0	NA	NA	0	0	0	0	0	0
Cxcl9	0	0	NA	NA	0	0	0	0	0	0
Cxcr1	0	0	NA	NA	0	0	0	0	0	0
Cxcr6	0	0	NA	NA	0	0	0	0	0	0
Cylc1	0	0	NA	NA	0	0	0	0	0	0
Cylc2	0	0	NA	NA	0	0	0	0	0	0
Cyp11b2	0	0	NA	NA	0	0	0	0	0	0
Cyp2a12	0	0	NA	NA	0	0	0	0	0	0
Cyp2a22	0	0	NA	NA	0	0	0	0	0	0
Cyp2ab1	0	0	NA	NA	0	0	0	0	0	0
Cyp2b13	0	0	NA	NA	0	0	0	0	0	0
Cyp2b19	0	0	NA	NA	0	0	0	0	0	0
Cyp2b9	0	0	NA	NA	0	0	0	0	0	0
Cyp2c37	0	0	NA	NA	0	0	0	0	0	0
Cyp2c38	0	0	NA	NA	0	0	0	0	0	0
Cyp2c39	0	0	NA	NA	0	0	0	0	0	0
Cyp2c40	0	0	NA	NA	0	0	0	0	0	0
Cyp2c50	0	0	NA	NA	0	0	0	0	0	0
Cyp2c53-ps	0	0	NA	NA	0	0	0	0	0	0
Cyp2c65	0	0	NA	NA	0	0	0	0	0	0
Cyp2c67	0	0	NA	NA	0	0	0	0	0	0
Cyp2c69	0	0	NA	NA	0	0	0	0	0	0
Cyp2d10	0	0	NA	NA	0	0	0	0	0	0
Cyp2d11	0	0	NA	NA	0	0	0	0	0	0
Cyp2d12	0	0	NA	NA	0	0	0	0	0	0
Cyp2d13	0	0	NA	NA	0	0	0	0	0	0
Cyp2d34	0	0	NA	NA	0	0	0	0	0	0
Cyp2d40	0	0	NA	NA	0	0	0	0	0	0
Cyp2g1	0	0	NA	NA	0	0	0	0	0	0
Cyp2j11	0	0	NA	NA	0	0	0	0	0	0
Cyp2j12	0	0	NA	NA	0	0	0	0	0	0
Cyp2t4	0	0	NA	NA	0	0	0	0	0	0
Cyp2w1	0	0	NA	NA	0	0	0	0	0	0
Cyp3a11	0	0	NA	NA	0	0	0	0	0	0
Cyp3a16	0	0	NA	NA	0	0	0	0	0	0
Cyp3a25	0	0	NA	NA	0	0	0	0	0	0
Cyp3a41a	0	0	NA	NA	0	0	0	0	0	0
Cyp3a41b	0	0	NA	NA	0	0	0	0	0	0
Cyp3a44	0	0	NA	NA	0	0	0	0	0	0
Cyp3a59	0	0	NA	NA	0	0	0	0	0	0
Cyp4a10	0	0	NA	NA	0	0	0	0	0	0
Cyp4a12a	0	0	NA	NA	0	0	0	0	0	0
Cyp4a12b	0	0	NA	NA	0	0	0	0	0	0
Cyp4a29	0	0	NA	NA	0	0	0	0	0	0
Cyp4a30b	0	0	NA	NA	0	0	0	0	0	0
Cyp4a32	0	0	NA	NA	0	0	0	0	0	0
Cyp4f14	0	0	NA	NA	0	0	0	0	0	0
Cyp7a1	0	0	NA	NA	0	0	0	0	0	0
Cyp8b1	0	0	NA	NA	0	0	0	0	0	0
Cypt1	0	0	NA	NA	0	0	0	0	0	0
Cypt10	0	0	NA	NA	0	0	0	0	0	0
Cypt12	0	0	NA	NA	0	0	0	0	0	0
Cypt14	0	0	NA	NA	0	0	0	0	0	0
Cypt15	0	0	NA	NA	0	0	0	0	0	0
Cypt2	0	0	NA	NA	0	0	0	0	0	0
Cypt4	0	0	NA	NA	0	0	0	0	0	0
Cypt7	0	0	NA	NA	0	0	0	0	0	0
Cypt8	0	0	NA	NA	0	0	0	0	0	0
Cypt9	0	0	NA	NA	0	0	0	0	0	0
D030024E09Rik	0	0	NA	NA	0	0	0	0	0	0
D130009I18Rik	0	0	NA	NA	0	0	0	0	0	0
D17Ertd648e	0	0	NA	NA	0	0	0	0	0	0
D5Ertd577e	0	0	NA	NA	0	0	0	0	0	0
D630024D03Rik	0	0	NA	NA	0	0	0	0	0	0
D730001G18Rik	0	0	NA	NA	0	0	0	0	0	0
D730048I06Rik	0	0	NA	NA	0	0	0	0	0	0
D830005E20Rik	0	0	NA	NA	0	0	0	0	0	0
D830013O20Rik	0	0	NA	NA	0	0	0	0	0	0
D930015M05Rik	0	0	NA	NA	0	0	0	0	0	0
Dcstamp	0	0	NA	NA	0	0	0	0	0	0
Ddi1	0	0	NA	NA	0	0	0	0	0	0
Dear1	0	0	NA	NA	0	0	0	0	0	0
Defa17	0	0	NA	NA	0	0	0	0	0	0
Defa2	0	0	NA	NA	0	0	0	0	0	0
Defa20	0	0	NA	NA	0	0	0	0	0	0
Defa21	0	0	NA	NA	0	0	0	0	0	0
Defa22	0	0	NA	NA	0	0	0	0	0	0
Defa23	0	0	NA	NA	0	0	0	0	0	0
Defa24	0	0	NA	NA	0	0	0	0	0	0
Defa25	0	0	NA	NA	0	0	0	0	0	0
Defa26	0	0	NA	NA	0	0	0	0	0	0
Defa3	0	0	NA	NA	0	0	0	0	0	0
Defa4	0	0	NA	NA	0	0	0	0	0	0
Defa5	0	0	NA	NA	0	0	0	0	0	0
Defa6	0	0	NA	NA	0	0	0	0	0	0
Defa-ps1	0	0	NA	NA	0	0	0	0	0	0
Defa-ps12	0	0	NA	NA	0	0	0	0	0	0
Defa-ps13	0	0	NA	NA	0	0	0	0	0	0
Defa-rs1	0	0	NA	NA	0	0	0	0	0	0
Defa-rs7	0	0	NA	NA	0	0	0	0	0	0
Defb1	0	0	NA	NA	0	0	0	0	0	0
Defb10	0	0	NA	NA	0	0	0	0	0	0
Defb11	0	0	NA	NA	0	0	0	0	0	0
Defb12	0	0	NA	NA	0	0	0	0	0	0
Defb13	0	0	NA	NA	0	0	0	0	0	0
Defb14	0	0	NA	NA	0	0	0	0	0	0
Defb15	0	0	NA	NA	0	0	0	0	0	0
Defb18	0	0	NA	NA	0	0	0	0	0	0
Defb19	0	0	NA	NA	0	0	0	0	0	0
Defb2	0	0	NA	NA	0	0	0	0	0	0
Defb20	0	0	NA	NA	0	0	0	0	0	0
Defb21	0	0	NA	NA	0	0	0	0	0	0
Defb22	0	0	NA	NA	0	0	0	0	0	0
Defb23	0	0	NA	NA	0	0	0	0	0	0
Defb26	0	0	NA	NA	0	0	0	0	0	0
Defb28	0	0	NA	NA	0	0	0	0	0	0
Defb3	0	0	NA	NA	0	0	0	0	0	0
Defb33	0	0	NA	NA	0	0	0	0	0	0
Defb34	0	0	NA	NA	0	0	0	0	0	0
Defb35	0	0	NA	NA	0	0	0	0	0	0
Defb36	0	0	NA	NA	0	0	0	0	0	0
Defb37	0	0	NA	NA	0	0	0	0	0	0
Defb38	0	0	NA	NA	0	0	0	0	0	0
Defb39	0	0	NA	NA	0	0	0	0	0	0
Defb4	0	0	NA	NA	0	0	0	0	0	0
Defb41	0	0	NA	NA	0	0	0	0	0	0
Defb45	0	0	NA	NA	0	0	0	0	0	0
Defb46	0	0	NA	NA	0	0	0	0	0	0
Defb47	0	0	NA	NA	0	0	0	0	0	0
Defb48	0	0	NA	NA	0	0	0	0	0	0
Defb5	0	0	NA	NA	0	0	0	0	0	0
Defb50	0	0	NA	NA	0	0	0	0	0	0
Defb6	0	0	NA	NA	0	0	0	0	0	0
Defb7	0	0	NA	NA	0	0	0	0	0	0
Defb8	0	0	NA	NA	0	0	0	0	0	0
Defb9	0	0	NA	NA	0	0	0	0	0	0
Dgat2l6	0	0	NA	NA	0	0	0	0	0	0
Dhrs7c	0	0	NA	NA	0	0	0	0	0	0
Dhrsx	0	0	NA	NA	0	0	0	0	0	0
Dmrtc1a	0	0	NA	NA	0	0	0	0	0	0
Dmrtc1c1	0	0	NA	NA	0	0	0	0	0	0
Dmrtc1c2	0	0	NA	NA	0	0	0	0	0	0
Dnajb7	0	0	NA	NA	0	0	0	0	0	0
Dnajc5g	0	0	NA	NA	0	0	0	0	0	0
Dnase2b	0	0	NA	NA	0	0	0	0	0	0
Dnmt3aos	0	0	NA	NA	0	0	0	0	0	0
Dntt	0	0	NA	NA	0	0	0	0	0	0
Dpep3	0	0	NA	NA	0	0	0	0	0	0
Drd3	0	0	NA	NA	0	0	0	0	0	0
Dreh	0	0	NA	NA	0	0	0	0	0	0
Dsg4	0	0	NA	NA	0	0	0	0	0	0
Dspp	0	0	NA	NA	0	0	0	0	0	0
Duoxa2	0	0	NA	NA	0	0	0	0	0	0
Duxbl1	0	0	NA	NA	0	0	0	0	0	0
Duxbl2	0	0	NA	NA	0	0	0	0	0	0
Duxbl3	0	0	NA	NA	0	0	0	0	0	0
DXBay18	0	0	NA	NA	0	0	0	0	0	0
Dynap	0	0	NA	NA	0	0	0	0	0	0
Dynlt1c	0	0	NA	NA	0	0	0	0	0	0
Dytn	0	0	NA	NA	0	0	0	0	0	0
E030003E18Rik	0	0	NA	NA	0	0	0	0	0	0
E030018B13Rik	0	0	NA	NA	0	0	0	0	0	0
E030019B06Rik	0	0	NA	NA	0	0	0	0	0	0
E030025P04Rik	0	0	NA	NA	0	0	0	0	0	0
E330012B07Rik	0	0	NA	NA	0	0	0	0	0	0
E330014E10Rik	0	0	NA	NA	0	0	0	0	0	0
E330017A01Rik	0	0	NA	NA	0	0	0	0	0	0
Ear1	0	0	NA	NA	0	0	0	0	0	0
Ear10	0	0	NA	NA	0	0	0	0	0	0
Ear12	0	0	NA	NA	0	0	0	0	0	0
Ear14	0	0	NA	NA	0	0	0	0	0	0
Ear2	0	0	NA	NA	0	0	0	0	0	0
Ear3	0	0	NA	NA	0	0	0	0	0	0
Ear4	0	0	NA	NA	0	0	0	0	0	0
Ear6	0	0	NA	NA	0	0	0	0	0	0
Ear7	0	0	NA	NA	0	0	0	0	0	0
Egfbp2	0	0	NA	NA	0	0	0	0	0	0
Eif3j2	0	0	NA	NA	0	0	0	0	0	0
Eif4e1b	0	0	NA	NA	0	0	0	0	0	0
Elane	0	0	NA	NA	0	0	0	0	0	0
Enam	0	0	NA	NA	0	0	0	0	0	0
Enthd1	0	0	NA	NA	0	0	0	0	0	0
Esp1	0	0	NA	NA	0	0	0	0	0	0
Esp15	0	0	NA	NA	0	0	0	0	0	0
Esp16	0	0	NA	NA	0	0	0	0	0	0
Esp18	0	0	NA	NA	0	0	0	0	0	0
Esp23	0	0	NA	NA	0	0	0	0	0	0
Esp24	0	0	NA	NA	0	0	0	0	0	0
Esp3	0	0	NA	NA	0	0	0	0	0	0
Esp31	0	0	NA	NA	0	0	0	0	0	0
Esp34	0	0	NA	NA	0	0	0	0	0	0
Esp36	0	0	NA	NA	0	0	0	0	0	0
Esp38	0	0	NA	NA	0	0	0	0	0	0
Esp4	0	0	NA	NA	0	0	0	0	0	0
Esp5	0	0	NA	NA	0	0	0	0	0	0
Esp6	0	0	NA	NA	0	0	0	0	0	0
Esp6Esp5	0	0	NA	NA	0	0	0	0	0	0
Etd	0	0	NA	NA	0	0	0	0	0	0
Etnppl	0	0	NA	NA	0	0	0	0	0	0
Evi2a	0	0	NA	NA	0	0	0	0	0	0
Evi2a-evi2b	0	0	NA	NA	0	0	0	0	0	0
Evi2b	0	0	NA	NA	0	0	0	0	0	0
F11	0	0	NA	NA	0	0	0	0	0	0
F630111L10Rik	0	0	NA	NA	0	0	0	0	0	0
F630206G17Rik	0	0	NA	NA	0	0	0	0	0	0
F9	0	0	NA	NA	0	0	0	0	0	0
Fabp9	0	0	NA	NA	0	0	0	0	0	0
Fam122c	0	0	NA	NA	0	0	0	0	0	0
Fam154a	0	0	NA	NA	0	0	0	0	0	0
Fam177a	0	0	NA	NA	0	0	0	0	0	0
Fam216b	0	0	NA	NA	0	0	0	0	0	0
Fam24a	0	0	NA	NA	0	0	0	0	0	0
Fam47c	0	0	NA	NA	0	0	0	0	0	0
Fam71a	0	0	NA	NA	0	0	0	0	0	0
Fam71e2	0	0	NA	NA	0	0	0	0	0	0
Fbxo39	0	0	NA	NA	0	0	0	0	0	0
Fbxw13	0	0	NA	NA	0	0	0	0	0	0
Fbxw14	0	0	NA	NA	0	0	0	0	0	0
Fbxw15	0	0	NA	NA	0	0	0	0	0	0
Fbxw18	0	0	NA	NA	0	0	0	0	0	0
Fbxw20	0	0	NA	NA	0	0	0	0	0	0
Fbxw21	0	0	NA	NA	0	0	0	0	0	0
Fbxw26	0	0	NA	NA	0	0	0	0	0	0
Fbxw28	0	0	NA	NA	0	0	0	0	0	0
Fcer1a	0	0	NA	NA	0	0	0	0	0	0
Fcer2a	0	0	NA	NA	0	0	0	0	0	0
Fcgr4	0	0	NA	NA	0	0	0	0	0	0
Fcrl5	0	0	NA	NA	0	0	0	0	0	0
Fcrla	0	0	NA	NA	0	0	0	0	0	0
Ffar3	0	0	NA	NA	0	0	0	0	0	0
Fgf21	0	0	NA	NA	0	0	0	0	0	0
Fhad1os1	0	0	NA	NA	0	0	0	0	0	0
Fhl5	0	0	NA	NA	0	0	0	0	0	0
Figla	0	0	NA	NA	0	0	0	0	0	0
Fmo6	0	0	NA	NA	0	0	0	0	0	0
Fmo9	0	0	NA	NA	0	0	0	0	0	0
Fndc8	0	0	NA	NA	0	0	0	0	0	0
Foxi1	0	0	NA	NA	0	0	0	0	0	0
Foxs1	0	0	NA	NA	0	0	0	0	0	0
Fpr1	0	0	NA	NA	0	0	0	0	0	0
Fpr3	0	0	NA	NA	0	0	0	0	0	0
Fpr-rs3	0	0	NA	NA	0	0	0	0	0	0
Fpr-rs4	0	0	NA	NA	0	0	0	0	0	0
Fpr-rs6	0	0	NA	NA	0	0	0	0	0	0
Fshb	0	0	NA	NA	0	0	0	0	0	0
Fshr	0	0	NA	NA	0	0	0	0	0	0
Fthl17	0	0	NA	NA	0	0	0	0	0	0
Ftmt	0	0	NA	NA	0	0	0	0	0	0
G630064G18Rik	0	0	NA	NA	0	0	0	0	0	0
G630093K05Rik	0	0	NA	NA	0	0	0	0	0	0
G6pd2	0	0	NA	NA	0	0	0	0	0	0
Galntl5	0	0	NA	NA	0	0	0	0	0	0
Galp	0	0	NA	NA	0	0	0	0	0	0
Gapt	0	0	NA	NA	0	0	0	0	0	0
Gast	0	0	NA	NA	0	0	0	0	0	0
Gcg	0	0	NA	NA	0	0	0	0	0	0
Gcm2	0	0	NA	NA	0	0	0	0	0	0
Gcsam	0	0	NA	NA	0	0	0	0	0	0
Gfy	0	0	NA	NA	0	0	0	0	0	0
Gh	0	0	NA	NA	0	0	0	0	0	0
Ghrhr	0	0	NA	NA	0	0	0	0	0	0
Gif	0	0	NA	NA	0	0	0	0	0	0
Gimap7	0	0	NA	NA	0	0	0	0	0	0
Gipc3	0	0	NA	NA	0	0	0	0	0	0
Gk2	0	0	NA	NA	0	0	0	0	0	0
Gkn2	0	0	NA	NA	0	0	0	0	0	0
Gkn3	0	0	NA	NA	0	0	0	0	0	0
Glb1l3	0	0	NA	NA	0	0	0	0	0	0
Gldnos	0	0	NA	NA	0	0	0	0	0	0
Glipr1l1	0	0	NA	NA	0	0	0	0	0	0
Glipr1l2	0	0	NA	NA	0	0	0	0	0	0
Glra4	0	0	NA	NA	0	0	0	0	0	0
Glt6d1	0	0	NA	NA	0	0	0	0	0	0
Glycam1	0	0	NA	NA	0	0	0	0	0	0
Gm10007	0	0	NA	NA	0	0	0	0	0	0
Gm10052	0	0	NA	NA	0	0	0	0	0	0
Gm10057	0	0	NA	NA	0	0	0	0	0	0
Gm10058	0	0	NA	NA	0	0	0	0	0	0
Gm10081	0	0	NA	NA	0	0	0	0	0	0
Gm10094	0	0	NA	NA	0	0	0	0	0	0
Gm10096	0	0	NA	NA	0	0	0	0	0	0
Gm10100	0	0	NA	NA	0	0	0	0	0	0
Gm10104	0	0	NA	NA	0	0	0	0	0	0
Gm10147	0	0	NA	NA	0	0	0	0	0	0
Gm10228	0	0	NA	NA	0	0	0	0	0	0
Gm10229	0	0	NA	NA	0	0	0	0	0	0
Gm10230	0	0	NA	NA	0	0	0	0	0	0
Gm10248	0	0	NA	NA	0	0	0	0	0	0
Gm10256	0	0	NA	NA	0	0	0	0	0	0
Gm10272	0	0	NA	NA	0	0	0	0	0	0
Gm10318	0	0	NA	NA	0	0	0	0	0	0
Gm10319	0	0	NA	NA	0	0	0	0	0	0
Gm10334	0	0	NA	NA	0	0	0	0	0	0
Gm10352	0	0	NA	NA	0	0	0	0	0	0
Gm10354	0	0	NA	NA	0	0	0	0	0	0
Gm10375	0	0	NA	NA	0	0	0	0	0	0
Gm10377	0	0	NA	NA	0	0	0	0	0	0
Gm10409	0	0	NA	NA	0	0	0	0	0	0
Gm10413	0	0	NA	NA	0	0	0	0	0	0
Gm10415	0	0	NA	NA	0	0	0	0	0	0
Gm10436	0	0	NA	NA	0	0	0	0	0	0
Gm10439	0	0	NA	NA	0	0	0	0	0	0
Gm10445	0	0	NA	NA	0	0	0	0	0	0
Gm10466	0	0	NA	NA	0	0	0	0	0	0
Gm10486	0	0	NA	NA	0	0	0	0	0	0
Gm10487	0	0	NA	NA	0	0	0	0	0	0
Gm10488	0	0	NA	NA	0	0	0	0	0	0
Gm10510	0	0	NA	NA	0	0	0	0	0	0
Gm10512	0	0	NA	NA	0	0	0	0	0	0
Gm10538	0	0	NA	NA	0	0	0	0	0	0
Gm10556	0	0	NA	NA	0	0	0	0	0	0
Gm10578	0	0	NA	NA	0	0	0	0	0	0
Gm10591	0	0	NA	NA	0	0	0	0	0	0
Gm10619	0	0	NA	NA	0	0	0	0	0	0
Gm10639	0	0	NA	NA	0	0	0	0	0	0
Gm10649	0	0	NA	NA	0	0	0	0	0	0
Gm10662	0	0	NA	NA	0	0	0	0	0	0
Gm10665	0	0	NA	NA	0	0	0	0	0	0
Gm10666	0	0	NA	NA	0	0	0	0	0	0
Gm10670	0	0	NA	NA	0	0	0	0	0	0
Gm10681	0	0	NA	NA	0	0	0	0	0	0
Gm10696	0	0	NA	NA	0	0	0	0	0	0
Gm10697	0	0	NA	NA	0	0	0	0	0	0
Gm10731	0	0	NA	NA	0	0	0	0	0	0
Gm10745	0	0	NA	NA	0	0	0	0	0	0
Gm10754	0	0	NA	NA	0	0	0	0	0	0
Gm10790	0	0	NA	NA	0	0	0	0	0	0
Gm10823	0	0	NA	NA	0	0	0	0	0	0
Gm10857	0	0	NA	NA	0	0	0	0	0	0
Gm10872	0	0	NA	NA	0	0	0	0	0	0
Gm10921	0	0	NA	NA	0	0	0	0	0	0
Gm10922	0	0	NA	NA	0	0	0	0	0	0
Gm11128	0	0	NA	NA	0	0	0	0	0	0
Gm11190	0	0	NA	NA	0	0	0	0	0	0
Gm11213	0	0	NA	NA	0	0	0	0	0	0
Gm11236	0	0	NA	NA	0	0	0	0	0	0
Gm11237	0	0	NA	NA	0	0	0	0	0	0
Gm11351	0	0	NA	NA	0	0	0	0	0	0
Gm1140	0	0	NA	NA	0	0	0	0	0	0
Gm11426	0	0	NA	NA	0	0	0	0	0	0
Gm11437	0	0	NA	NA	0	0	0	0	0	0
Gm11468	0	0	NA	NA	0	0	0	0	0	0
Gm11487	0	0	NA	NA	0	0	0	0	0	0
Gm11541	0	0	NA	NA	0	0	0	0	0	0
Gm11544	0	0	NA	NA	0	0	0	0	0	0
Gm11548	0	0	NA	NA	0	0	0	0	0	0
Gm11554	0	0	NA	NA	0	0	0	0	0	0
Gm11559	0	0	NA	NA	0	0	0	0	0	0
Gm11562	0	0	NA	NA	0	0	0	0	0	0
Gm11563	0	0	NA	NA	0	0	0	0	0	0
Gm11564	0	0	NA	NA	0	0	0	0	0	0
Gm11565	0	0	NA	NA	0	0	0	0	0	0
Gm11567	0	0	NA	NA	0	0	0	0	0	0
Gm11568	0	0	NA	NA	0	0	0	0	0	0
Gm11569	0	0	NA	NA	0	0	0	0	0	0
Gm11570	0	0	NA	NA	0	0	0	0	0	0
Gm11595	0	0	NA	NA	0	0	0	0	0	0
Gm11596	0	0	NA	NA	0	0	0	0	0	0
Gm11651	0	0	NA	NA	0	0	0	0	0	0
Gm11710	0	0	NA	NA	0	0	0	0	0	0
Gm11711	0	0	NA	NA	0	0	0	0	0	0
Gm11757	0	0	NA	NA	0	0	0	0	0	0
Gm11758	0	0	NA	NA	0	0	0	0	0	0
Gm11762	0	0	NA	NA	0	0	0	0	0	0
Gm11780	0	0	NA	NA	0	0	0	0	0	0
Gm11937	0	0	NA	NA	0	0	0	0	0	0
Gm11938	0	0	NA	NA	0	0	0	0	0	0
Gm11981	0	0	NA	NA	0	0	0	0	0	0
Gm12169	0	0	NA	NA	0	0	0	0	0	0
Gm12171	0	0	NA	NA	0	0	0	0	0	0
Gm12185	0	0	NA	NA	0	0	0	0	0	0
Gm12191	0	0	NA	NA	0	0	0	0	0	0
Gm12253	0	0	NA	NA	0	0	0	0	0	0
Gm12298	0	0	NA	NA	0	0	0	0	0	0
Gm12429	0	0	NA	NA	0	0	0	0	0	0
Gm12505	0	0	NA	NA	0	0	0	0	0	0
Gm12530	0	0	NA	NA	0	0	0	0	0	0
Gm12603	0	0	NA	NA	0	0	0	0	0	0
Gm12633	0	0	NA	NA	0	0	0	0	0	0
Gm12669	0	0	NA	NA	0	0	0	0	0	0
Gm12695	0	0	NA	NA	0	0	0	0	0	0
Gm12789	0	0	NA	NA	0	0	0	0	0	0
Gm12794	0	0	NA	NA	0	0	0	0	0	0
Gm12886	0	0	NA	NA	0	0	0	0	0	0
Gm12887	0	0	NA	NA	0	0	0	0	0	0
Gm12888	0	0	NA	NA	0	0	0	0	0	0
Gm13023	0	0	NA	NA	0	0	0	0	0	0
Gm13040	0	0	NA	NA	0	0	0	0	0	0
Gm13043	0	0	NA	NA	0	0	0	0	0	0
Gm13057	0	0	NA	NA	0	0	0	0	0	0
Gm13078	0	0	NA	NA	0	0	0	0	0	0
Gm13083	0	0	NA	NA	0	0	0	0	0	0
Gm13084	0	0	NA	NA	0	0	0	0	0	0
Gm13102	0	0	NA	NA	0	0	0	0	0	0
Gm13103	0	0	NA	NA	0	0	0	0	0	0
Gm13119	0	0	NA	NA	0	0	0	0	0	0
Gm13125	0	0	NA	NA	0	0	0	0	0	0
Gm13128	0	0	NA	NA	0	0	0	0	0	0
Gm13177	0	0	NA	NA	0	0	0	0	0	0
Gm1322	0	0	NA	NA	0	0	0	0	0	0
Gm13278	0	0	NA	NA	0	0	0	0	0	0
Gm13279	0	0	NA	NA	0	0	0	0	0	0
Gm13285	0	0	NA	NA	0	0	0	0	0	0
Gm13286	0	0	NA	NA	0	0	0	0	0	0
Gm13287	0	0	NA	NA	0	0	0	0	0	0
Gm13289	0	0	NA	NA	0	0	0	0	0	0
Gm13290	0	0	NA	NA	0	0	0	0	0	0
Gm13304	0	0	NA	NA	0	0	0	0	0	0
Gm13305	0	0	NA	NA	0	0	0	0	0	0
Gm13306	0	0	NA	NA	0	0	0	0	0	0
Gm13308	0	0	NA	NA	0	0	0	0	0	0
Gm13363	0	0	NA	NA	0	0	0	0	0	0
Gm13446	0	0	NA	NA	0	0	0	0	0	0
Gm13497	0	0	NA	NA	0	0	0	0	0	0
Gm13498	0	0	NA	NA	0	0	0	0	0	0
Gm13539	0	0	NA	NA	0	0	0	0	0	0
Gm136	0	0	NA	NA	0	0	0	0	0	0
Gm13629	0	0	NA	NA	0	0	0	0	0	0
Gm13749	0	0	NA	NA	0	0	0	0	0	0
Gm13769	0	0	NA	NA	0	0	0	0	0	0
Gm13807	0	0	NA	NA	0	0	0	0	0	0
Gm13871	0	0	NA	NA	0	0	0	0	0	0
Gm13944	0	0	NA	NA	0	0	0	0	0	0
Gm14015	0	0	NA	NA	0	0	0	0	0	0
Gm14092	0	0	NA	NA	0	0	0	0	0	0
Gm14151	0	0	NA	NA	0	0	0	0	0	0
Gm14164	0	0	NA	NA	0	0	0	0	0	0
Gm14288	0	0	NA	NA	0	0	0	0	0	0
Gm14306	0	0	NA	NA	0	0	0	0	0	0
Gm14308	0	0	NA	NA	0	0	0	0	0	0
Gm14345	0	0	NA	NA	0	0	0	0	0	0
Gm14346	0	0	NA	NA	0	0	0	0	0	0
Gm14351	0	0	NA	NA	0	0	0	0	0	0
Gm14374	0	0	NA	NA	0	0	0	0	0	0
Gm14391	0	0	NA	NA	0	0	0	0	0	0
Gm14405	0	0	NA	NA	0	0	0	0	0	0
Gm14430	0	0	NA	NA	0	0	0	0	0	0
Gm14431	0	0	NA	NA	0	0	0	0	0	0
Gm14434	0	0	NA	NA	0	0	0	0	0	0
Gm14458	0	0	NA	NA	0	0	0	0	0	0
Gm14459	0	0	NA	NA	0	0	0	0	0	0
Gm14474	0	0	NA	NA	0	0	0	0	0	0
Gm14475	0	0	NA	NA	0	0	0	0	0	0
Gm14476	0	0	NA	NA	0	0	0	0	0	0
Gm14477	0	0	NA	NA	0	0	0	0	0	0
Gm14478	0	0	NA	NA	0	0	0	0	0	0
Gm14479	0	0	NA	NA	0	0	0	0	0	0
Gm14482	0	0	NA	NA	0	0	0	0	0	0
Gm14483	0	0	NA	NA	0	0	0	0	0	0
Gm14484	0	0	NA	NA	0	0	0	0	0	0
Gm14496	0	0	NA	NA	0	0	0	0	0	0
Gm14499	0	0	NA	NA	0	0	0	0	0	0
Gm14501	0	0	NA	NA	0	0	0	0	0	0
Gm14511	0	0	NA	NA	0	0	0	0	0	0
Gm14525	0	0	NA	NA	0	0	0	0	0	0
Gm14548	0	0	NA	NA	0	0	0	0	0	0
Gm14625	0	0	NA	NA	0	0	0	0	0	0
Gm14632	0	0	NA	NA	0	0	0	0	0	0
Gm14685	0	0	NA	NA	0	0	0	0	0	0
Gm14692	0	0	NA	NA	0	0	0	0	0	0
Gm14718	0	0	NA	NA	0	0	0	0	0	0
Gm14725	0	0	NA	NA	0	0	0	0	0	0
Gm14743	0	0	NA	NA	0	0	0	0	0	0
Gm14744	0	0	NA	NA	0	0	0	0	0	0
Gm14781	0	0	NA	NA	0	0	0	0	0	0
Gm14819	0	0	NA	NA	0	0	0	0	0	0
Gm14850	0	0	NA	NA	0	0	0	0	0	0
Gm14851	0	0	NA	NA	0	0	0	0	0	0
Gm14920	0	0	NA	NA	0	0	0	0	0	0
Gm15008	0	0	NA	NA	0	0	0	0	0	0
Gm15023	0	0	NA	NA	0	0	0	0	0	0
Gm15056	0	0	NA	NA	0	0	0	0	0	0
Gm15080	0	0	NA	NA	0	0	0	0	0	0
Gm15085	0	0	NA	NA	0	0	0	0	0	0
Gm15091	0	0	NA	NA	0	0	0	0	0	0
Gm15093	0	0	NA	NA	0	0	0	0	0	0
Gm15107	0	0	NA	NA	0	0	0	0	0	0
Gm15114	0	0	NA	NA	0	0	0	0	0	0
Gm15127	0	0	NA	NA	0	0	0	0	0	0
Gm15140	0	0	NA	NA	0	0	0	0	0	0
Gm15217	0	0	NA	NA	0	0	0	0	0	0
Gm1527	0	0	NA	NA	0	0	0	0	0	0
Gm15292	0	0	NA	NA	0	0	0	0	0	0
Gm15293	0	0	NA	NA	0	0	0	0	0	0
Gm15299	0	0	NA	NA	0	0	0	0	0	0
Gm15308	0	0	NA	NA	0	0	0	0	0	0
Gm15315	0	0	NA	NA	0	0	0	0	0	0
Gm15350	0	0	NA	NA	0	0	0	0	0	0
Gm15386	0	0	NA	NA	0	0	0	0	0	0
Gm15471	0	0	NA	NA	0	0	0	0	0	0
Gm1553	0	0	NA	NA	0	0	0	0	0	0
Gm156	0	0	NA	NA	0	0	0	0	0	0
Gm15679	0	0	NA	NA	0	0	0	0	0	0
Gm15772	0	0	NA	NA	0	0	0	0	0	0
Gm1587	0	0	NA	NA	0	0	0	0	0	0
Gm15880	0	0	NA	NA	0	0	0	0	0	0
Gm15987	0	0	NA	NA	0	0	0	0	0	0
Gm15997	0	0	NA	NA	0	0	0	0	0	0
Gm16130	0	0	NA	NA	0	0	0	0	0	0
Gm16291	0	0	NA	NA	0	0	0	0	0	0
Gm16294	0	0	NA	NA	0	0	0	0	0	0
Gm16367	0	0	NA	NA	0	0	0	0	0	0
Gm16381	0	0	NA	NA	0	0	0	0	0	0
Gm16390	0	0	NA	NA	0	0	0	0	0	0
Gm16404	0	0	NA	NA	0	0	0	0	0	0
Gm16405	0	0	NA	NA	0	0	0	0	0	0
Gm16430	0	0	NA	NA	0	0	0	0	0	0
Gm16442	0	0	NA	NA	0	0	0	0	0	0
Gm16445	0	0	NA	NA	0	0	0	0	0	0
Gm16451	0	0	NA	NA	0	0	0	0	0	0
Gm16497	0	0	NA	NA	0	0	0	0	0	0
Gm16501	0	0	NA	NA	0	0	0	0	0	0
Gm16617	0	0	NA	NA	0	0	0	0	0	0
Gm16833	0	0	NA	NA	0	0	0	0	0	0
Gm16982	0	0	NA	NA	0	0	0	0	0	0
Gm17019	0	0	NA	NA	0	0	0	0	0	0
Gm1715	0	0	NA	NA	0	0	0	0	0	0
Gm17359	0	0	NA	NA	0	0	0	0	0	0
Gm17365	0	0	NA	NA	0	0	0	0	0	0
Gm17677	0	0	NA	NA	0	0	0	0	0	0
Gm17689	0	0	NA	NA	0	0	0	0	0	0
Gm17727	0	0	NA	NA	0	0	0	0	0	0
Gm17751	0	0	NA	NA	0	0	0	0	0	0
Gm17757	0	0	NA	NA	0	0	0	0	0	0
Gm17830	0	0	NA	NA	0	0	0	0	0	0
Gm18409	0	0	NA	NA	0	0	0	0	0	0
Gm18853	0	0	NA	NA	0	0	0	0	0	0
Gm19276	0	0	NA	NA	0	0	0	0	0	0
Gm19303	0	0	NA	NA	0	0	0	0	0	0
Gm19402	0	0	NA	NA	0	0	0	0	0	0
Gm19583	0	0	NA	NA	0	0	0	0	0	0
Gm19619	0	0	NA	NA	0	0	0	0	0	0
Gm19668	0	0	NA	NA	0	0	0	0	0	0
Gm19782	0	0	NA	NA	0	0	0	0	0	0
Gm19784	0	0	NA	NA	0	0	0	0	0	0
Gm1987	0	0	NA	NA	0	0	0	0	0	0
Gm19897	0	0	NA	NA	0	0	0	0	0	0
Gm1993	0	0	NA	NA	0	0	0	0	0	0
Gm1995	0	0	NA	NA	0	0	0	0	0	0
Gm2002	0	0	NA	NA	0	0	0	0	0	0
Gm20063	0	0	NA	NA	0	0	0	0	0	0
Gm20098	0	0	NA	NA	0	0	0	0	0	0
Gm2012	0	0	NA	NA	0	0	0	0	0	0
Gm2022	0	0	NA	NA	0	0	0	0	0	0
Gm2030	0	0	NA	NA	0	0	0	0	0	0
Gm20319	0	0	NA	NA	0	0	0	0	0	0
Gm20356	0	0	NA	NA	0	0	0	0	0	0
Gm20594	0	0	NA	NA	0	0	0	0	0	0
Gm20604	0	0	NA	NA	0	0	0	0	0	0
Gm20611	0	0	NA	NA	0	0	0	0	0	0
Gm20736	0	0	NA	NA	0	0	0	0	0	0
Gm20738	0	0	NA	NA	0	0	0	0	0	0
Gm20740	0	0	NA	NA	0	0	0	0	0	0
Gm20741	0	0	NA	NA	0	0	0	0	0	0
Gm20743	0	0	NA	NA	0	0	0	0	0	0
Gm20744	0	0	NA	NA	0	0	0	0	0	0
Gm20745	0	0	NA	NA	0	0	0	0	0	0
Gm20747	0	0	NA	NA	0	0	0	0	0	0
Gm20754	0	0	NA	NA	0	0	0	0	0	0
Gm20759	0	0	NA	NA	0	0	0	0	0	0
Gm20765	0	0	NA	NA	0	0	0	0	0	0
Gm20806	0	0	NA	NA	0	0	0	0	0	0
Gm20809	0	0	NA	NA	0	0	0	0	0	0
Gm20815	0	0	NA	NA	0	0	0	0	0	0
Gm20816	0	0	NA	NA	0	0	0	0	0	0
Gm20822	0	0	NA	NA	0	0	0	0	0	0
Gm20823	0	0	NA	NA	0	0	0	0	0	0
Gm20826	0	0	NA	NA	0	0	0	0	0	0
Gm2083	0	0	NA	NA	0	0	0	0	0	0
Gm20831	0	0	NA	NA	0	0	0	0	0	0
Gm20854	0	0	NA	NA	0	0	0	0	0	0
Gm20857	0	0	NA	NA	0	0	0	0	0	0
Gm20858	0	0	NA	NA	0	0	0	0	0	0
Gm20865	0	0	NA	NA	0	0	0	0	0	0
Gm20867	0	0	NA	NA	0	0	0	0	0	0
Gm2087	0	0	NA	NA	0	0	0	0	0	0
Gm20871	0	0	NA	NA	0	0	0	0	0	0
Gm20877	0	0	NA	NA	0	0	0	0	0	0
Gm20878	0	0	NA	NA	0	0	0	0	0	0
Gm20917	0	0	NA	NA	0	0	0	0	0	0
Gm21002	0	0	NA	NA	0	0	0	0	0	0
Gm21057	0	0	NA	NA	0	0	0	0	0	0
Gm2109	0	0	NA	NA	0	0	0	0	0	0
Gm21269	0	0	NA	NA	0	0	0	0	0	0
Gm21276	0	0	NA	NA	0	0	0	0	0	0
Gm21293	0	0	NA	NA	0	0	0	0	0	0
Gm21304	0	0	NA	NA	0	0	0	0	0	0
Gm21312	0	0	NA	NA	0	0	0	0	0	0
Gm21319	0	0	NA	NA	0	0	0	0	0	0
Gm21379	0	0	NA	NA	0	0	0	0	0	0
Gm21498	0	0	NA	NA	0	0	0	0	0	0
Gm21541	0	0	NA	NA	0	0	0	0	0	0
Gm21586	0	0	NA	NA	0	0	0	0	0	0
Gm21637	0	0	NA	NA	0	0	0	0	0	0
Gm21677	0	0	NA	NA	0	0	0	0	0	0
Gm21693	0	0	NA	NA	0	0	0	0	0	0
Gm21704	0	0	NA	NA	0	0	0	0	0	0
Gm21708	0	0	NA	NA	0	0	0	0	0	0
Gm21943	0	0	NA	NA	0	0	0	0	0	0
Gm21944	0	0	NA	NA	0	0	0	0	0	0
Gm21949	0	0	NA	NA	0	0	0	0	0	0
Gm21950	0	0	NA	NA	0	0	0	0	0	0
Gm21951	0	0	NA	NA	0	0	0	0	0	0
Gm2447	0	0	NA	NA	0	0	0	0	0	0
Gm2506	0	0	NA	NA	0	0	0	0	0	0
Gm2516	0	0	NA	NA	0	0	0	0	0	0
Gm2663	0	0	NA	NA	0	0	0	0	0	0
Gm2696	0	0	NA	NA	0	0	0	0	0	0
Gm2799	0	0	NA	NA	0	0	0	0	0	0
Gm2825	0	0	NA	NA	0	0	0	0	0	0
Gm2837	0	0	NA	NA	0	0	0	0	0	0
Gm2848	0	0	NA	NA	0	0	0	0	0	0
Gm2863	0	0	NA	NA	0	0	0	0	0	0
Gm2913	0	0	NA	NA	0	0	0	0	0	0
Gm2927	0	0	NA	NA	0	0	0	0	0	0
Gm2933	0	0	NA	NA	0	0	0	0	0	0
Gm3020	0	0	NA	NA	0	0	0	0	0	0
Gm3086	0	0	NA	NA	0	0	0	0	0	0
Gm3139	0	0	NA	NA	0	0	0	0	0	0
Gm3143	0	0	NA	NA	0	0	0	0	0	0
Gm3238	0	0	NA	NA	0	0	0	0	0	0
Gm3259	0	0	NA	NA	0	0	0	0	0	0
Gm3279	0	0	NA	NA	0	0	0	0	0	0
Gm3285	0	0	NA	NA	0	0	0	0	0	0
Gm3286	0	0	NA	NA	0	0	0	0	0	0
Gm3317	0	0	NA	NA	0	0	0	0	0	0
Gm3376	0	0	NA	NA	0	0	0	0	0	0
Gm3402	0	0	NA	NA	0	0	0	0	0	0
Gm3404	0	0	NA	NA	0	0	0	0	0	0
Gm3409	0	0	NA	NA	0	0	0	0	0	0
Gm3415	0	0	NA	NA	0	0	0	0	0	0
Gm3417	0	0	NA	NA	0	0	0	0	0	0
Gm3428	0	0	NA	NA	0	0	0	0	0	0
Gm3434	0	0	NA	NA	0	0	0	0	0	0
Gm3448	0	0	NA	NA	0	0	0	0	0	0
Gm3488	0	0	NA	NA	0	0	0	0	0	0
Gm362	0	0	NA	NA	0	0	0	0	0	0
Gm3646	0	0	NA	NA	0	0	0	0	0	0
Gm3701	0	0	NA	NA	0	0	0	0	0	0
Gm3706	0	0	NA	NA	0	0	0	0	0	0
Gm3750	0	0	NA	NA	0	0	0	0	0	0
Gm3763	0	0	NA	NA	0	0	0	0	0	0
Gm3776	0	0	NA	NA	0	0	0	0	0	0
Gm382	0	0	NA	NA	0	0	0	0	0	0
Gm4027	0	0	NA	NA	0	0	0	0	0	0
Gm4064	0	0	NA	NA	0	0	0	0	0	0
Gm4070	0	0	NA	NA	0	0	0	0	0	0
Gm41	0	0	NA	NA	0	0	0	0	0	0
Gm4133	0	0	NA	NA	0	0	0	0	0	0
Gm4141	0	0	NA	NA	0	0	0	0	0	0
Gm4175	0	0	NA	NA	0	0	0	0	0	0
Gm4177	0	0	NA	NA	0	0	0	0	0	0
Gm4187	0	0	NA	NA	0	0	0	0	0	0
Gm4201	0	0	NA	NA	0	0	0	0	0	0
Gm4214	0	0	NA	NA	0	0	0	0	0	0
Gm4216	0	0	NA	NA	0	0	0	0	0	0
Gm4224	0	0	NA	NA	0	0	0	0	0	0
Gm4278	0	0	NA	NA	0	0	0	0	0	0
Gm428	0	0	NA	NA	0	0	0	0	0	0
Gm4297	0	0	NA	NA	0	0	0	0	0	0
Gm4301	0	0	NA	NA	0	0	0	0	0	0
Gm4302	0	0	NA	NA	0	0	0	0	0	0
Gm4303	0	0	NA	NA	0	0	0	0	0	0
Gm4305	0	0	NA	NA	0	0	0	0	0	0
Gm4307	0	0	NA	NA	0	0	0	0	0	0
Gm4312	0	0	NA	NA	0	0	0	0	0	0
Gm4340	0	0	NA	NA	0	0	0	0	0	0
Gm436	0	0	NA	NA	0	0	0	0	0	0
Gm438	0	0	NA	NA	0	0	0	0	0	0
Gm4432	0	0	NA	NA	0	0	0	0	0	0
Gm4477	0	0	NA	NA	0	0	0	0	0	0
Gm4489	0	0	NA	NA	0	0	0	0	0	0
Gm4498	0	0	NA	NA	0	0	0	0	0	0
Gm4541	0	0	NA	NA	0	0	0	0	0	0
Gm4559	0	0	NA	NA	0	0	0	0	0	0
Gm4567	0	0	NA	NA	0	0	0	0	0	0
Gm4598	0	0	NA	NA	0	0	0	0	0	0
Gm4710	0	0	NA	NA	0	0	0	0	0	0
Gm4719	0	0	NA	NA	0	0	0	0	0	0
Gm4724	0	0	NA	NA	0	0	0	0	0	0
Gm4736	0	0	NA	NA	0	0	0	0	0	0
Gm4745	0	0	NA	NA	0	0	0	0	0	0
Gm4763	0	0	NA	NA	0	0	0	0	0	0
Gm4794	0	0	NA	NA	0	0	0	0	0	0
Gm4814	0	0	NA	NA	0	0	0	0	0	0
Gm4836	0	0	NA	NA	0	0	0	0	0	0
Gm4847	0	0	NA	NA	0	0	0	0	0	0
Gm4850	0	0	NA	NA	0	0	0	0	0	0
Gm4858	0	0	NA	NA	0	0	0	0	0	0
Gm4861	0	0	NA	NA	0	0	0	0	0	0
Gm4906	0	0	NA	NA	0	0	0	0	0	0
Gm4922	0	0	NA	NA	0	0	0	0	0	0
Gm4926	0	0	NA	NA	0	0	0	0	0	0
Gm4937	0	0	NA	NA	0	0	0	0	0	0
Gm4956	0	0	NA	NA	0	0	0	0	0	0
Gm4971	0	0	NA	NA	0	0	0	0	0	0
Gm4981	0	0	NA	NA	0	0	0	0	0	0
Gm5	0	0	NA	NA	0	0	0	0	0	0
Gm5039	0	0	NA	NA	0	0	0	0	0	0
Gm5065	0	0	NA	NA	0	0	0	0	0	0
Gm5071	0	0	NA	NA	0	0	0	0	0	0
Gm5088	0	0	NA	NA	0	0	0	0	0	0
Gm5108	0	0	NA	NA	0	0	0	0	0	0
Gm5114	0	0	NA	NA	0	0	0	0	0	0
Gm5128	0	0	NA	NA	0	0	0	0	0	0
Gm5132	0	0	NA	NA	0	0	0	0	0	0
Gm5136	0	0	NA	NA	0	0	0	0	0	0
Gm5142	0	0	NA	NA	0	0	0	0	0	0
Gm5150	0	0	NA	NA	0	0	0	0	0	0
Gm5168	0	0	NA	NA	0	0	0	0	0	0
Gm5169	0	0	NA	NA	0	0	0	0	0	0
Gm5177	0	0	NA	NA	0	0	0	0	0	0
Gm5334	0	0	NA	NA	0	0	0	0	0	0
Gm5346	0	0	NA	NA	0	0	0	0	0	0
Gm5347	0	0	NA	NA	0	0	0	0	0	0
Gm5382	0	0	NA	NA	0	0	0	0	0	0
Gm5409	0	0	NA	NA	0	0	0	0	0	0
Gm5414	0	0	NA	NA	0	0	0	0	0	0
Gm5416	0	0	NA	NA	0	0	0	0	0	0
Gm5424	0	0	NA	NA	0	0	0	0	0	0
Gm5434	0	0	NA	NA	0	0	0	0	0	0
Gm5460	0	0	NA	NA	0	0	0	0	0	0
Gm5475	0	0	NA	NA	0	0	0	0	0	0
Gm5476	0	0	NA	NA	0	0	0	0	0	0
Gm5477	0	0	NA	NA	0	0	0	0	0	0
Gm5478	0	0	NA	NA	0	0	0	0	0	0
Gm5483	0	0	NA	NA	0	0	0	0	0	0
Gm5485	0	0	NA	NA	0	0	0	0	0	0
Gm5538	0	0	NA	NA	0	0	0	0	0	0
Gm5591	0	0	NA	NA	0	0	0	0	0	0
Gm5592	0	0	NA	NA	0	0	0	0	0	0
Gm5615	0	0	NA	NA	0	0	0	0	0	0
Gm5634	0	0	NA	NA	0	0	0	0	0	0
Gm5635	0	0	NA	NA	0	0	0	0	0	0
Gm5662	0	0	NA	NA	0	0	0	0	0	0
Gm5712	0	0	NA	NA	0	0	0	0	0	0
Gm5725	0	0	NA	NA	0	0	0	0	0	0
Gm5726	0	0	NA	NA	0	0	0	0	0	0
Gm5728	0	0	NA	NA	0	0	0	0	0	0
Gm5800	0	0	NA	NA	0	0	0	0	0	0
Gm5833	0	0	NA	NA	0	0	0	0	0	0
Gm5862	0	0	NA	NA	0	0	0	0	0	0
Gm5885	0	0	NA	NA	0	0	0	0	0	0
Gm5886	0	0	NA	NA	0	0	0	0	0	0
Gm5891	0	0	NA	NA	0	0	0	0	0	0
Gm590	0	0	NA	NA	0	0	0	0	0	0
Gm5901	0	0	NA	NA	0	0	0	0	0	0
Gm5916	0	0	NA	NA	0	0	0	0	0	0
Gm5925	0	0	NA	NA	0	0	0	0	0	0
Gm5934	0	0	NA	NA	0	0	0	0	0	0
Gm5935	0	0	NA	NA	0	0	0	0	0	0
Gm5938	0	0	NA	NA	0	0	0	0	0	0
Gm5941	0	0	NA	NA	0	0	0	0	0	0
Gm597	0	0	NA	NA	0	0	0	0	0	0
Gm6026	0	0	NA	NA	0	0	0	0	0	0
Gm6040	0	0	NA	NA	0	0	0	0	0	0
Gm6042	0	0	NA	NA	0	0	0	0	0	0
Gm609	0	0	NA	NA	0	0	0	0	0	0
Gm6116	0	0	NA	NA	0	0	0	0	0	0
Gm6121	0	0	NA	NA	0	0	0	0	0	0
Gm6150	0	0	NA	NA	0	0	0	0	0	0
Gm6164	0	0	NA	NA	0	0	0	0	0	0
Gm6194	0	0	NA	NA	0	0	0	0	0	0
Gm6249	0	0	NA	NA	0	0	0	0	0	0
Gm6260	0	0	NA	NA	0	0	0	0	0	0
Gm6268	0	0	NA	NA	0	0	0	0	0	0
Gm6300	0	0	NA	NA	0	0	0	0	0	0
Gm6329	0	0	NA	NA	0	0	0	0	0	0
Gm6367	0	0	NA	NA	0	0	0	0	0	0
Gm6370	0	0	NA	NA	0	0	0	0	0	0
Gm6416	0	0	NA	NA	0	0	0	0	0	0
Gm6432	0	0	NA	NA	0	0	0	0	0	0
Gm6455	0	0	NA	NA	0	0	0	0	0	0
Gm6567	0	0	NA	NA	0	0	0	0	0	0
Gm6568	0	0	NA	NA	0	0	0	0	0	0
Gm6588	0	0	NA	NA	0	0	0	0	0	0
Gm6592	0	0	NA	NA	0	0	0	0	0	0
Gm6602	0	0	NA	NA	0	0	0	0	0	0
Gm6639	0	0	NA	NA	0	0	0	0	0	0
Gm6644	0	0	NA	NA	0	0	0	0	0	0
Gm6696	0	0	NA	NA	0	0	0	0	0	0
Gm6710	0	0	NA	NA	0	0	0	0	0	0
Gm6760	0	0	NA	NA	0	0	0	0	0	0
Gm6763	0	0	NA	NA	0	0	0	0	0	0
Gm6792	0	0	NA	NA	0	0	0	0	0	0
Gm6793	0	0	NA	NA	0	0	0	0	0	0
Gm6880	0	0	NA	NA	0	0	0	0	0	0
Gm6890	0	0	NA	NA	0	0	0	0	0	0
Gm6902	0	0	NA	NA	0	0	0	0	0	0
Gm6927	0	0	NA	NA	0	0	0	0	0	0
Gm6994	0	0	NA	NA	0	0	0	0	0	0
Gm7030	0	0	NA	NA	0	0	0	0	0	0
Gm7073	0	0	NA	NA	0	0	0	0	0	0
Gm7104	0	0	NA	NA	0	0	0	0	0	0
Gm7134	0	0	NA	NA	0	0	0	0	0	0
Gm7157	0	0	NA	NA	0	0	0	0	0	0
Gm7257	0	0	NA	NA	0	0	0	0	0	0
Gm7271	0	0	NA	NA	0	0	0	0	0	0
Gm732	0	0	NA	NA	0	0	0	0	0	0
Gm7334	0	0	NA	NA	0	0	0	0	0	0
Gm7361	0	0	NA	NA	0	0	0	0	0	0
Gm7367	0	0	NA	NA	0	0	0	0	0	0
Gm7538	0	0	NA	NA	0	0	0	0	0	0
Gm7550	0	0	NA	NA	0	0	0	0	0	0
Gm7616	0	0	NA	NA	0	0	0	0	0	0
Gm765	0	0	NA	NA	0	0	0	0	0	0
Gm7714	0	0	NA	NA	0	0	0	0	0	0
Gm773	0	0	NA	NA	0	0	0	0	0	0
Gm7788	0	0	NA	NA	0	0	0	0	0	0
Gm7849	0	0	NA	NA	0	0	0	0	0	0
Gm7861	0	0	NA	NA	0	0	0	0	0	0
Gm7903	0	0	NA	NA	0	0	0	0	0	0
Gm7977	0	0	NA	NA	0	0	0	0	0	0
Gm7978	0	0	NA	NA	0	0	0	0	0	0
Gm806	0	0	NA	NA	0	0	0	0	0	0
Gm8096	0	0	NA	NA	0	0	0	0	0	0
Gm813	0	0	NA	NA	0	0	0	0	0	0
Gm815	0	0	NA	NA	0	0	0	0	0	0
Gm8179	0	0	NA	NA	0	0	0	0	0	0
Gm8298	0	0	NA	NA	0	0	0	0	0	0
Gm8363	0	0	NA	NA	0	0	0	0	0	0
Gm8369	0	0	NA	NA	0	0	0	0	0	0
Gm839	0	0	NA	NA	0	0	0	0	0	0
Gm8439	0	0	NA	NA	0	0	0	0	0	0
Gm8453	0	0	NA	NA	0	0	0	0	0	0
Gm8633	0	0	NA	NA	0	0	0	0	0	0
Gm8653	0	0	NA	NA	0	0	0	0	0	0
Gm8660	0	0	NA	NA	0	0	0	0	0	0
Gm8677	0	0	NA	NA	0	0	0	0	0	0
Gm8693	0	0	NA	NA	0	0	0	0	0	0
Gm8709	0	0	NA	NA	0	0	0	0	0	0
Gm8720	0	0	NA	NA	0	0	0	0	0	0
Gm8764	0	0	NA	NA	0	0	0	0	0	0
Gm8765	0	0	NA	NA	0	0	0	0	0	0
Gm884	0	0	NA	NA	0	0	0	0	0	0
Gm8882	0	0	NA	NA	0	0	0	0	0	0
Gm8883	0	0	NA	NA	0	0	0	0	0	0
Gm8884	0	0	NA	NA	0	0	0	0	0	0
Gm8898	0	0	NA	NA	0	0	0	0	0	0
Gm8979	0	0	NA	NA	0	0	0	0	0	0
Gm8989	0	0	NA	NA	0	0	0	0	0	0
Gm904	0	0	NA	NA	0	0	0	0	0	0
Gm906	0	0	NA	NA	0	0	0	0	0	0
Gm9112	0	0	NA	NA	0	0	0	0	0	0
Gm9125	0	0	NA	NA	0	0	0	0	0	0
Gm9199	0	0	NA	NA	0	0	0	0	0	0
Gm9268	0	0	NA	NA	0	0	0	0	0	0
Gm94	0	0	NA	NA	0	0	0	0	0	0
Gm9513	0	0	NA	NA	0	0	0	0	0	0
Gm9573	0	0	NA	NA	0	0	0	0	0	0
Gm9696	0	0	NA	NA	0	0	0	0	0	0
Gm9731	0	0	NA	NA	0	0	0	0	0	0
Gm9733	0	0	NA	NA	0	0	0	0	0	0
Gm9758	0	0	NA	NA	0	0	0	0	0	0
Gm9839	0	0	NA	NA	0	0	0	0	0	0
Gm9855	0	0	NA	NA	0	0	0	0	0	0
Gm9871	0	0	NA	NA	0	0	0	0	0	0
Gm9961	0	0	NA	NA	0	0	0	0	0	0
Gm9962	0	0	NA	NA	0	0	0	0	0	0
Gm9999	0	0	NA	NA	0	0	0	0	0	0
Gmcl1l	0	0	NA	NA	0	0	0	0	0	0
Gml	0	0	NA	NA	0	0	0	0	0	0
Gnat3	0	0	NA	NA	0	0	0	0	0	0
Gngt1	0	0	NA	NA	0	0	0	0	0	0
Gnrhr	0	0	NA	NA	0	0	0	0	0	0
Gphb5	0	0	NA	NA	0	0	0	0	0	0
Gpr113	0	0	NA	NA	0	0	0	0	0	0
Gpr119	0	0	NA	NA	0	0	0	0	0	0
Gpr141	0	0	NA	NA	0	0	0	0	0	0
Gpr18	0	0	NA	NA	0	0	0	0	0	0
Gpr33	0	0	NA	NA	0	0	0	0	0	0
Gpr82	0	0	NA	NA	0	0	0	0	0	0
Gpr87	0	0	NA	NA	0	0	0	0	0	0
Gprc5d	0	0	NA	NA	0	0	0	0	0	0
Gpx5	0	0	NA	NA	0	0	0	0	0	0
Grxcr1	0	0	NA	NA	0	0	0	0	0	0
Grxcr2	0	0	NA	NA	0	0	0	0	0	0
Gsdma3	0	0	NA	NA	0	0	0	0	0	0
Gsdmcl1	0	0	NA	NA	0	0	0	0	0	0
Gsta1	0	0	NA	NA	0	0	0	0	0	0
Gsx1	0	0	NA	NA	0	0	0	0	0	0
Gtsf1	0	0	NA	NA	0	0	0	0	0	0
Guca2b	0	0	NA	NA	0	0	0	0	0	0
Gucy2d	0	0	NA	NA	0	0	0	0	0	0
Gvin1	0	0	NA	NA	0	0	0	0	0	0
Gys2	0	0	NA	NA	0	0	0	0	0	0
Gzma	0	0	NA	NA	0	0	0	0	0	0
Gzmb	0	0	NA	NA	0	0	0	0	0	0
Gzmn	0	0	NA	NA	0	0	0	0	0	0
H1fnt	0	0	NA	NA	0	0	0	0	0	0
H2afb1	0	0	NA	NA	0	0	0	0	0	0
H2afb2	0	0	NA	NA	0	0	0	0	0	0
H2afb3	0	0	NA	NA	0	0	0	0	0	0
H2-Ea-ps	0	0	NA	NA	0	0	0	0	0	0
H2-L	0	0	NA	NA	0	0	0	0	0	0
H2-M1	0	0	NA	NA	0	0	0	0	0	0
H2-M10.3	0	0	NA	NA	0	0	0	0	0	0
H2-M10.4	0	0	NA	NA	0	0	0	0	0	0
H2-M10.5	0	0	NA	NA	0	0	0	0	0	0
H2-M11	0	0	NA	NA	0	0	0	0	0	0
H2-M9	0	0	NA	NA	0	0	0	0	0	0
H2-Ob	0	0	NA	NA	0	0	0	0	0	0
H2-Q6	0	0	NA	NA	0	0	0	0	0	0
H2-Q7	0	0	NA	NA	0	0	0	0	0	0
H2-Q8	0	0	NA	NA	0	0	0	0	0	0
H2-Q9	0	0	NA	NA	0	0	0	0	0	0
H2-T22	0	0	NA	NA	0	0	0	0	0	0
H2-T9	0	0	NA	NA	0	0	0	0	0	0
Hamp2	0	0	NA	NA	0	0	0	0	0	0
Hapln2	0	0	NA	NA	0	0	0	0	0	0
Hba-a1	0	0	NA	NA	0	0	0	0	0	0
Hba-a2	0	0	NA	NA	0	0	0	0	0	0
Hbb-b1	0	0	NA	NA	0	0	0	0	0	0
Hbb-b2	0	0	NA	NA	0	0	0	0	0	0
Hbb-bs	0	0	NA	NA	0	0	0	0	0	0
Hbb-bt	0	0	NA	NA	0	0	0	0	0	0
Hcar2	0	0	NA	NA	0	0	0	0	0	0
Hcrt	0	0	NA	NA	0	0	0	0	0	0
Heatr9	0	0	NA	NA	0	0	0	0	0	0
Hemt1	0	0	NA	NA	0	0	0	0	0	0
Higd1b	0	0	NA	NA	0	0	0	0	0	0
Higd1c	0	0	NA	NA	0	0	0	0	0	0
Hils1	0	0	NA	NA	0	0	0	0	0	0
Hist1h2ao	0	0	NA	NA	0	0	0	0	0	0
Hist1h2ap	0	0	NA	NA	0	0	0	0	0	0
Hist1h2bq	0	0	NA	NA	0	0	0	0	0	0
Hist1h2br	0	0	NA	NA	0	0	0	0	0	0
Hist1h4m	0	0	NA	NA	0	0	0	0	0	0
Hist2h2aa1	0	0	NA	NA	0	0	0	0	0	0
Hist2h3c1	0	0	NA	NA	0	0	0	0	0	0
Hist2h3c2	0	0	NA	NA	0	0	0	0	0	0
Hmga1-rs1	0	0	NA	NA	0	0	0	0	0	0
Hmgb4	0	0	NA	NA	0	0	0	0	0	0
Hotair	0	0	NA	NA	0	0	0	0	0	0
Hoxc12	0	0	NA	NA	0	0	0	0	0	0
Hrg	0	0	NA	NA	0	0	0	0	0	0
Hrnr	0	0	NA	NA	0	0	0	0	0	0
Hsd17b6	0	0	NA	NA	0	0	0	0	0	0
Hsd3b4	0	0	NA	NA	0	0	0	0	0	0
Hsd3b5	0	0	NA	NA	0	0	0	0	0	0
Hsfy2	0	0	NA	NA	0	0	0	0	0	0
Htr2c	0	0	NA	NA	0	0	0	0	0	0
Hyal4	0	0	NA	NA	0	0	0	0	0	0
Hyal5	0	0	NA	NA	0	0	0	0	0	0
I730030J21Rik	0	0	NA	NA	0	0	0	0	0	0
I830012O16Rik	0	0	NA	NA	0	0	0	0	0	0
Iapp	0	0	NA	NA	0	0	0	0	0	0
Ifi205	0	0	NA	NA	0	0	0	0	0	0
Ifi44	0	0	NA	NA	0	0	0	0	0	0
Ifi44l	0	0	NA	NA	0	0	0	0	0	0
Ifna1	0	0	NA	NA	0	0	0	0	0	0
Ifna11	0	0	NA	NA	0	0	0	0	0	0
Ifna12	0	0	NA	NA	0	0	0	0	0	0
Ifna13	0	0	NA	NA	0	0	0	0	0	0
Ifna14	0	0	NA	NA	0	0	0	0	0	0
Ifna15	0	0	NA	NA	0	0	0	0	0	0
Ifna16	0	0	NA	NA	0	0	0	0	0	0
Ifna2	0	0	NA	NA	0	0	0	0	0	0
Ifna4	0	0	NA	NA	0	0	0	0	0	0
Ifna5	0	0	NA	NA	0	0	0	0	0	0
Ifna6	0	0	NA	NA	0	0	0	0	0	0
Ifna7	0	0	NA	NA	0	0	0	0	0	0
Ifna9	0	0	NA	NA	0	0	0	0	0	0
Ifnb1	0	0	NA	NA	0	0	0	0	0	0
Ifne	0	0	NA	NA	0	0	0	0	0	0
Ifng	0	0	NA	NA	0	0	0	0	0	0
Ifnl2	0	0	NA	NA	0	0	0	0	0	0
Ifnl3	0	0	NA	NA	0	0	0	0	0	0
Igbp1b	0	0	NA	NA	0	0	0	0	0	0
Igfl3	0	0	NA	NA	0	0	0	0	0	0
Il11ra2	0	0	NA	NA	0	0	0	0	0	0
Il12a	0	0	NA	NA	0	0	0	0	0	0
Il13	0	0	NA	NA	0	0	0	0	0	0
Il17a	0	0	NA	NA	0	0	0	0	0	0
Il1f10	0	0	NA	NA	0	0	0	0	0	0
Il1f8	0	0	NA	NA	0	0	0	0	0	0
Il1rapl2	0	0	NA	NA	0	0	0	0	0	0
Il2	0	0	NA	NA	0	0	0	0	0	0
Il20	0	0	NA	NA	0	0	0	0	0	0
Il21	0	0	NA	NA	0	0	0	0	0	0
Il24	0	0	NA	NA	0	0	0	0	0	0
Il27	0	0	NA	NA	0	0	0	0	0	0
Il3	0	0	NA	NA	0	0	0	0	0	0
Il31	0	0	NA	NA	0	0	0	0	0	0
Il5	0	0	NA	NA	0	0	0	0	0	0
Il7r	0	0	NA	NA	0	0	0	0	0	0
Il9	0	0	NA	NA	0	0	0	0	0	0
Ins1	0	0	NA	NA	0	0	0	0	0	0
Insm2	0	0	NA	NA	0	0	0	0	0	0
Iqcf1	0	0	NA	NA	0	0	0	0	0	0
Iqcf3	0	0	NA	NA	0	0	0	0	0	0
Iqcf4	0	0	NA	NA	0	0	0	0	0	0
Iqcf6	0	0	NA	NA	0	0	0	0	0	0
Iqcj	0	0	NA	NA	0	0	0	0	0	0
Irgc1	0	0	NA	NA	0	0	0	0	0	0
Itih1	0	0	NA	NA	0	0	0	0	0	0
Itln1	0	0	NA	NA	0	0	0	0	0	0
Izumo2	0	0	NA	NA	0	0	0	0	0	0
Izumo3	0	0	NA	NA	0	0	0	0	0	0
Kap	0	0	NA	NA	0	0	0	0	0	0
Kcna10	0	0	NA	NA	0	0	0	0	0	0
Kcne4	0	0	NA	NA	0	0	0	0	0	0
Kcnj1	0	0	NA	NA	0	0	0	0	0	0
Kcnk15	0	0	NA	NA	0	0	0	0	0	0
Kcnk18	0	0	NA	NA	0	0	0	0	0	0
Kcnmb3	0	0	NA	NA	0	0	0	0	0	0
Kctd4	0	0	NA	NA	0	0	0	0	0	0
Kera	0	0	NA	NA	0	0	0	0	0	0
Khdc1b	0	0	NA	NA	0	0	0	0	0	0
Khdc1c	0	0	NA	NA	0	0	0	0	0	0
Kif2b	0	0	NA	NA	0	0	0	0	0	0
Kif4-ps	0	0	NA	NA	0	0	0	0	0	0
Kir3dl1	0	0	NA	NA	0	0	0	0	0	0
Klf17	0	0	NA	NA	0	0	0	0	0	0
Klk1b1	0	0	NA	NA	0	0	0	0	0	0
Klk1b11	0	0	NA	NA	0	0	0	0	0	0
Klk1b16	0	0	NA	NA	0	0	0	0	0	0
Klk1b21	0	0	NA	NA	0	0	0	0	0	0
Klk1b26	0	0	NA	NA	0	0	0	0	0	0
Klk1b27	0	0	NA	NA	0	0	0	0	0	0
Klk1b4	0	0	NA	NA	0	0	0	0	0	0
Klk1b5	0	0	NA	NA	0	0	0	0	0	0
Klk1b9	0	0	NA	NA	0	0	0	0	0	0
Klkb1	0	0	NA	NA	0	0	0	0	0	0
Klra1	0	0	NA	NA	0	0	0	0	0	0
Klra12	0	0	NA	NA	0	0	0	0	0	0
Klra13-ps	0	0	NA	NA	0	0	0	0	0	0
Klra14-ps	0	0	NA	NA	0	0	0	0	0	0
Klra15	0	0	NA	NA	0	0	0	0	0	0
Klra17	0	0	NA	NA	0	0	0	0	0	0
Klra18	0	0	NA	NA	0	0	0	0	0	0
Klra19	0	0	NA	NA	0	0	0	0	0	0
Klra21	0	0	NA	NA	0	0	0	0	0	0
Klra22	0	0	NA	NA	0	0	0	0	0	0
Klra23	0	0	NA	NA	0	0	0	0	0	0
Klra3	0	0	NA	NA	0	0	0	0	0	0
Klra4	0	0	NA	NA	0	0	0	0	0	0
Klra5	0	0	NA	NA	0	0	0	0	0	0
Klra6	0	0	NA	NA	0	0	0	0	0	0
Klra7	0	0	NA	NA	0	0	0	0	0	0
Klra8	0	0	NA	NA	0	0	0	0	0	0
Klra9	0	0	NA	NA	0	0	0	0	0	0
Klrb1	0	0	NA	NA	0	0	0	0	0	0
Klrb1b	0	0	NA	NA	0	0	0	0	0	0
Klrb1-ps1	0	0	NA	NA	0	0	0	0	0	0
Klrc2	0	0	NA	NA	0	0	0	0	0	0
Klrc3	0	0	NA	NA	0	0	0	0	0	0
Klrd1	0	0	NA	NA	0	0	0	0	0	0
Klrk1	0	0	NA	NA	0	0	0	0	0	0
Kprp	0	0	NA	NA	0	0	0	0	0	0
Krt32	0	0	NA	NA	0	0	0	0	0	0
Krt34	0	0	NA	NA	0	0	0	0	0	0
Krt40	0	0	NA	NA	0	0	0	0	0	0
Krt6b	0	0	NA	NA	0	0	0	0	0	0
Krt72	0	0	NA	NA	0	0	0	0	0	0
Krt73	0	0	NA	NA	0	0	0	0	0	0
Krt74	0	0	NA	NA	0	0	0	0	0	0
Krt84	0	0	NA	NA	0	0	0	0	0	0
Krtap10-10	0	0	NA	NA	0	0	0	0	0	0
Krtap10-4	0	0	NA	NA	0	0	0	0	0	0
Krtap11-1	0	0	NA	NA	0	0	0	0	0	0
Krtap13	0	0	NA	NA	0	0	0	0	0	0
Krtap1-3	0	0	NA	NA	0	0	0	0	0	0
Krtap13-1	0	0	NA	NA	0	0	0	0	0	0
Krtap14	0	0	NA	NA	0	0	0	0	0	0
Krtap1-4	0	0	NA	NA	0	0	0	0	0	0
Krtap15	0	0	NA	NA	0	0	0	0	0	0
Krtap1-5	0	0	NA	NA	0	0	0	0	0	0
Krtap16-1	0	0	NA	NA	0	0	0	0	0	0
Krtap16-3	0	0	NA	NA	0	0	0	0	0	0
Krtap19-1	0	0	NA	NA	0	0	0	0	0	0
Krtap19-3	0	0	NA	NA	0	0	0	0	0	0
Krtap19-4	0	0	NA	NA	0	0	0	0	0	0
Krtap19-5	0	0	NA	NA	0	0	0	0	0	0
Krtap19-9b	0	0	NA	NA	0	0	0	0	0	0
Krtap20-2	0	0	NA	NA	0	0	0	0	0	0
Krtap21-1	0	0	NA	NA	0	0	0	0	0	0
Krtap22-2	0	0	NA	NA	0	0	0	0	0	0
Krtap2-4	0	0	NA	NA	0	0	0	0	0	0
Krtap24-1	0	0	NA	NA	0	0	0	0	0	0
Krtap26-1	0	0	NA	NA	0	0	0	0	0	0
Krtap27-1	0	0	NA	NA	0	0	0	0	0	0
Krtap3-1	0	0	NA	NA	0	0	0	0	0	0
Krtap31-1	0	0	NA	NA	0	0	0	0	0	0
Krtap31-2	0	0	NA	NA	0	0	0	0	0	0
Krtap3-2	0	0	NA	NA	0	0	0	0	0	0
Krtap3-3	0	0	NA	NA	0	0	0	0	0	0
Krtap4-1	0	0	NA	NA	0	0	0	0	0	0
Krtap4-13	0	0	NA	NA	0	0	0	0	0	0
Krtap4-2	0	0	NA	NA	0	0	0	0	0	0
Krtap4-6	0	0	NA	NA	0	0	0	0	0	0
Krtap4-7	0	0	NA	NA	0	0	0	0	0	0
Krtap4-8	0	0	NA	NA	0	0	0	0	0	0
Krtap4-9	0	0	NA	NA	0	0	0	0	0	0
Krtap5-1	0	0	NA	NA	0	0	0	0	0	0
Krtap5-2	0	0	NA	NA	0	0	0	0	0	0
Krtap5-4	0	0	NA	NA	0	0	0	0	0	0
Krtap5-5	0	0	NA	NA	0	0	0	0	0	0
Krtap6-1	0	0	NA	NA	0	0	0	0	0	0
Krtap6-2	0	0	NA	NA	0	0	0	0	0	0
Krtap6-5	0	0	NA	NA	0	0	0	0	0	0
Krtap7-1	0	0	NA	NA	0	0	0	0	0	0
Krtap8-1	0	0	NA	NA	0	0	0	0	0	0
Krtap9-1	0	0	NA	NA	0	0	0	0	0	0
Krtap9-3	0	0	NA	NA	0	0	0	0	0	0
Krtap9-5	0	0	NA	NA	0	0	0	0	0	0
Lactbl1	0	0	NA	NA	0	0	0	0	0	0
Lce1a1	0	0	NA	NA	0	0	0	0	0	0
Lce1a2	0	0	NA	NA	0	0	0	0	0	0
Lce1b	0	0	NA	NA	0	0	0	0	0	0
Lce1c	0	0	NA	NA	0	0	0	0	0	0
Lce1d	0	0	NA	NA	0	0	0	0	0	0
Lce1e	0	0	NA	NA	0	0	0	0	0	0
Lce1f	0	0	NA	NA	0	0	0	0	0	0
Lce1g	0	0	NA	NA	0	0	0	0	0	0
Lce1h	0	0	NA	NA	0	0	0	0	0	0
Lce1i	0	0	NA	NA	0	0	0	0	0	0
Lce1j	0	0	NA	NA	0	0	0	0	0	0
Lce1k	0	0	NA	NA	0	0	0	0	0	0
Lce1l	0	0	NA	NA	0	0	0	0	0	0
Lce1m	0	0	NA	NA	0	0	0	0	0	0
Lce3b	0	0	NA	NA	0	0	0	0	0	0
Lce3d	0	0	NA	NA	0	0	0	0	0	0
Lce3e	0	0	NA	NA	0	0	0	0	0	0
Lce3f	0	0	NA	NA	0	0	0	0	0	0
Lcn10	0	0	NA	NA	0	0	0	0	0	0
Lcn11	0	0	NA	NA	0	0	0	0	0	0
Lcn12	0	0	NA	NA	0	0	0	0	0	0
Lcn2	0	0	NA	NA	0	0	0	0	0	0
Lcn3	0	0	NA	NA	0	0	0	0	0	0
Lcn4	0	0	NA	NA	0	0	0	0	0	0
Lcn5	0	0	NA	NA	0	0	0	0	0	0
Lcn6	0	0	NA	NA	0	0	0	0	0	0
Lcn9	0	0	NA	NA	0	0	0	0	0	0
Ldlrad2	0	0	NA	NA	0	0	0	0	0	0
Lelp1	0	0	NA	NA	0	0	0	0	0	0
Lep	0	0	NA	NA	0	0	0	0	0	0
Lgals6	0	0	NA	NA	0	0	0	0	0	0
Lilra5	0	0	NA	NA	0	0	0	0	0	0
Lilra6	0	0	NA	NA	0	0	0	0	0	0
Lilrb4	0	0	NA	NA	0	0	0	0	0	0
Lipi	0	0	NA	NA	0	0	0	0	0	0
Lipk	0	0	NA	NA	0	0	0	0	0	0
Lipn	0	0	NA	NA	0	0	0	0	0	0
LOC100040786	0	0	NA	NA	0	0	0	0	0	0
LOC100048884	0	0	NA	NA	0	0	0	0	0	0
LOC100502896	0	0	NA	NA	0	0	0	0	0	0
LOC100504039	0	0	NA	NA	0	0	0	0	0	0
LOC100861978	0	0	NA	NA	0	0	0	0	0	0
LOC100862015	0	0	NA	NA	0	0	0	0	0	0
LOC101055863	0	0	NA	NA	0	0	0	0	0	0
LOC101056236	0	0	NA	NA	0	0	0	0	0	0
[truncated: 22,085 more rows]

## Sheet: GO analysis
Gene ontology analysis of genes upregulated >3 fold padj<0.0001 in E2f6-/- E8.5 embryos
Category	Term	Count	PValue	Fold Enrichment	Bonferroni	Benjamini
GOTERM_BP_FAT	GO:0007126~meiotic nuclear division	13	2.34428e-17	43.8747	1.21199e-14	1.21199e-14
GOTERM_BP_FAT	GO:1903046~meiotic cell cycle process	13	5.08573e-17	41.1747	2.62932e-14	1.31466e-14
GOTERM_BP_FAT	GO:0045143~homologous chromosome segregation	10	2.17229e-16	101.249	1.14797e-13	3.83027e-14
GOTERM_BP_FAT	GO:0007127~meiosis I	11	5.42098e-16	62.3287	2.86993e-13	7.17204e-14
GOTERM_BP_FAT	GO:0051321~meiotic cell cycle	13	6.964e-16	33.178	3.44391e-13	6.88338e-14
GOTERM_BP_FAT	GO:0070192~chromosome organization involved in meiotic cell cycle	10	7.03872e-16	89.5102	3.44391e-13	5.73985e-14
GOTERM_BP_FAT	GO:0007129~synapsis	9	3.56736e-15	118.268	1.83675e-12	2.62346e-13
GOTERM_BP_FAT	GO:0045132~meiotic chromosome segregation	10	7.83903e-15	69.3956	4.0753e-12	5.0937e-13
GOTERM_BP_FAT	GO:0098813~nuclear chromosome segregation	11	1.38959e-12	28.7874	7.184e-10	7.98223e-11
UP_TISSUE	Testis	25	4.56699e-12	4.03634	1.32443e-10	1.32443e-10
GOTERM_BP_FAT	GO:0007059~chromosome segregation	11	1.45569e-11	22.7218	7.52592e-09	7.52592e-10
GOTERM_BP_FAT	GO:0000280~nuclear division	13	2.07688e-11	13.9394	1.07375e-08	9.76135e-10
GOTERM_BP_FAT	GO:0048285~organelle fission	13	4.52733e-11	13.0342	2.34063e-08	1.95053e-09
GOTERM_BP_FAT	GO:0022402~cell cycle process	15	1.98675e-10	8.35375	1.02715e-07	7.90115e-09
GOTERM_BP_FAT	GO:0044702~single organism reproductive process	16	1.08085e-09	6.47995	5.58801e-07	3.99143e-08
GOTERM_BP_FAT	GO:0022414~reproductive process	16	3.8153e-09	5.91732	1.97251e-06	1.31501e-07
GOTERM_BP_FAT	GO:0000003~reproduction	16	3.87895e-09	5.91025	2.00541e-06	1.25338e-07
GOTERM_BP_FAT	GO:0007049~cell cycle	15	6.06124e-09	6.43355	3.13365e-06	1.84333e-07
GOTERM_BP_FAT	GO:0007140~male meiosis	6	7.49315e-09	82.3494	3.87395e-06	2.1522e-07
GOTERM_BP_FAT	GO:0051276~chromosome organization	11	2.82367e-06	6.31984	0.00145877	7.68307e-05
GOTERM_BP_FAT	GO:0007130~synaptonemal complex assembly	4	4.46553e-06	117.642	0.00230602	0.000115427
GOTERM_BP_FAT	GO:0070193~synaptonemal complex organization	4	6.77435e-06	102.937	0.00349622	0.000166765
GOTERM_BP_FAT	GO:0019953~sexual reproduction	10	1.32791e-05	6.18239	0.00684181	0.000312012
GOTERM_BP_FAT	GO:0007283~spermatogenesis	8	2.60186e-05	8.38874	0.0133617	0.000584689
GOTERM_BP_FAT	GO:0048232~male gamete generation	8	2.63035e-05	8.37452	0.013507	0.000566467
GOTERM_BP_FAT	GO:0044703~multi-organism reproductive process	10	4.82458e-05	5.25635	0.0246351	0.000997249
GOTERM_BP_FAT	GO:0051303~establishment of chromosome localization	4	0.000153284	36.8729	0.0761945	0.00304358
GOTERM_BP_FAT	GO:0050000~chromosome localization	4	0.000160191	36.3306	0.079488	0.0030629
GOTERM_BP_FAT	GO:0045141~meiotic telomere clustering	3	0.000211984	132.347	0.103814	0.0039069
GOTERM_BP_FAT	GO:0090220~chromosome localization to nuclear envelope involved in homologous chromosome segregation	3	0.000244361	123.524	0.118694	0.00434742
GOTERM_BP_FAT	GO:0007276~gamete generation	8	0.000262574	5.80607	0.126955	0.0045154
GOTERM_BP_FAT	GO:0034397~telomere localization	3	0.000278999	115.804	0.13434	0.00464283
GOTERM_BP_FAT	GO:0007141~male meiosis I	3	0.000396422	97.5191	0.185345	0.00638549
GOTERM_BP_FAT	GO:0048609~multicellular organismal reproductive process	8	0.000889335	4.74181	0.368711	0.0138424
GOTERM_BP_FAT	GO:0032504~multicellular organism reproduction	8	0.000935707	4.7012	0.383679	0.0141341
GOTERM_BP_FAT	GO:0007143~female meiotic division	3	0.0014367	51.4684	0.524463	0.0210135
GOTERM_BP_FAT	GO:0007281~germ cell development	5	0.00167013	9.30152	0.578603	0.0237192
GOTERM_BP_FAT	GO:0007062~sister chromatid cohesion	3	0.00286583	36.3306	0.773216	0.0393082
GOTERM_BP_FAT	GO:0022412~cellular process involved in reproduction in multicellular organism	5	0.00294163	7.95903	0.781957	0.039288
