# Supplementary material for: E2F6 initiates stable epigenetic silencing of germline genes during embryonic development
Source: Nat Commun. 2021 Jun 11;12:3582. doi: 10.1038/s41467-021-23596-w (PMC8195999; doi:10.1038/s41467-021-23596-w)
Supplement: Supplementary file 8 — Supplementary Data 6 [file 41467_2021_23596_MOESM8_ESM.xlsx]

## Sheet: DMRs
chromosome	start	end	width	Dist to TSS	GeneName_TSS	Diff meth KO-WT	num.CpGs	num.DMCs	DMR.qvalue	E2F6_WT11	E8_E6KO6	nCG.E2F6_WT11	nCG.E8_E6KO6
chr1	91144757	91145306	550	-70	Rbm44	-0.753	17	16	1e-19	0.823	0.07	18	25
chr6	125285631	125286581	951	-64	Tuba3a	-0.701	48	44	3e-14	0.952	0.251	48	48
chr16	36769911	36769979	69	15017	Slc15a2	-0.699	9	7	5e-08	0.833	0.134	9	9
chr2	122185743	122186012	270	311	Patl2	-0.697	9	8	1e-13	0.953	0.256	9	9
chr19	53052748	53053057	310	-14248	Xpnpep1	-0.669	10	10	1e-16	0.811	0.142	10	10
chr10	7473362	7473748	387	-78	Ulbp1	-0.657	13	11	1e-13	0.666	0.009	13	13
chr2	127425004	127425853	850	230	Gpat2	-0.61	29	24	2e-17	0.872	0.262	31	31
chr2	122186188	122186884	697	265	4933406J08Rik	-0.59	21	18	2e-17	0.696	0.106	25	25
chr6	37592179	37592393	215	62114	Akr1d1	-0.58	10	9	2e-09	0.821	0.241	10	10
chr19	6184121	6184938	818	121	1700123I01Rik	-0.575	40	33	5e-13	0.777	0.202	41	41
chr9	49483145	49483611	467	2847	Ttc12	-0.511	12	8	7e-12	0.608	0.097	13	13
chr19	53051440	53051848	409	-12990	Xpnpep1	-0.502	14	10	3e-10	0.605	0.103	17	17
chr17	32033839	32034812	974	182	Hsf2bp	-0.499	38	29	7e-10	0.866	0.367	41	41
chr5	137787996	137788651	656	523	Zcwpw1	-0.471	28	22	6e-13	0.554	0.083	35	37
chr5	138280888	138281193	306	532	Stag3	-0.467	13	10	7e-08	0.913	0.446	15	15
chr3	95559369	95560351	983	184	Hormad1	-0.462	43	34	2e-11	0.907	0.445	48	48
chr15	82298967	82299595	629	298	Wbp2nl	-0.46	29	23	5e-11	0.501	0.041	33	32
chr16	57269844	57270333	490	22763	Tmem30c	-0.46	18	9	7e-10	0.928	0.468	19	19
chr5	134028130	134028697	568	-71333	Gatsl2	-0.448	14	9	1e-07	0.91	0.462	27	24
chr10	126809581	126810136	556	91513	Xrcc6bp1	-0.423	21	14	2e-09	0.746	0.323	26	26
chr2	154353824	154354288	465	18663	Cdk5rap1	-0.411	14	7	5e-08	0.904	0.493	18	18
chr4	153827796	153828597	802	122280	BC039966	-0.392	21	13	6e-09	0.656	0.264	22	22
chr8	84148180	84148698	519	402	4930432K21Rik	-0.382	14	10	5e-12	0.577	0.195	20	20
chr19	5406534	5407130	597	18	4930481A15Rik	-0.374	16	7	2e-06	0.563	0.189	26	26
chr19	25622790	25623277	488	12498	Dmrt3	-0.369	20	7	4e-06	0.584	0.215	23	26
chr11	102665038	102666422	1385	146	Gm1564	-0.367	85	39	5e-12	0.385	0.018	120	131
chr15	85131624	85131943	320	173	Smc1b	-0.364	19	10	4e-10	0.375	0.011	24	24
chr5	108774691	108775328	638	11169	1700047L14Rik	-0.352	29	10	3e-06	0.657	0.305	41	41
chr7	6189474	6189910	437	-7397	Galp	-0.331	27	10	4e-06	0.673	0.342	47	47
chr5	77464724	77465227	504	46772	Pea15b	-0.306	12	7	3e-07	0.85	0.544	16	16
chr12	18135954	18136471	518	-378297	5730507C01Rik	-0.299	39	17	6e-07	0.35	0.051	69	69
chr9	108431680	108431987	308	-3352	Ccdc36	-0.266	11	7	1e-05	0.396	0.13	24	24
chr15	83366476	83367225	750	447	1700001L05Rik	-0.265	33	12	2e-09	0.302	0.037	44	44
chr18	12973704	12974456	753	1829	Impact	0.245	51	24	2e-07	0.154	0.399	64	65
chr7	118673583	118674042	460	31926	Gde1	0.29	12	8	1e-07	0.66	0.95	14	14
chr5	110480563	110481063	501	-32310	Fbrsl1	0.296	25	9	2e-06	0.094	0.39	34	34
chr6	48024437	48025148	712	23322	Zfp777	0.308	33	14	7e-08	0.596	0.904	53	53
chr1	120964116	120964483	368	-123104	Celrr	0.317	11	8	2e-07	0.41	0.727	18	18
chr15	99721945	99722519	575	-3385	Cox14	0.322	15	7	4e-07	0.559	0.881	23	23
chr19	55061099	55061810	712	37993	Gpam	0.329	13	7	3e-08	0.104	0.433	20	19
chr1	184792871	184793704	834	18012	Marc1	0.34	21	11	2e-08	0.256	0.596	32	32
chr5	112098708	112099313	606	-107752	1700028D13Rik	0.36	20	10	8e-10	0.376	0.736	33	33
chr12	84361264	84361619	356	379	Fam161b	0.367	12	7	2e-07	0.101	0.468	14	14
chr7	135735740	135736072	333	-19527	Mki67	0.38	15	8	8e-07	0.501	0.881	16	16
chr14	55618240	55618776	537	343	Rec8	0.38	12	7	1e-06	0.436	0.816	17	17
chr12	73565265	73565708	444	17004	2210039B01Rik	0.389	14	9	5e-09	0.328	0.717	18	18
chr16	96357562	96358084	523	-3933	Igsf5	0.389	15	7	5e-08	0.261	0.65	20	20
chr4	134060029	134060526	498	-8173	Aim1l	0.407	14	8	6e-08	0.293	0.7	16	16
chr7	135736237	135736628	392	-20053	Mki67	0.425	14	9	1e-07	0.259	0.684	14	14
chr10	7470221	7470518	298	3107	Ulbp1	0.426	12	9	5e-08	0.022	0.448	12	12
chr6	125350339	125350950	612	922	Tnfrsf1a	0.442	14	11	1e-10	0.042	0.484	18	18
chr13	120222981	120223369	389	-39938	AF067061	0.444	14	9	1e-08	0.047	0.491	14	15
chr11	6006301	6007015	715	50901	Ykt6	0.483	41	23	1e-08	0.369	0.852	50	49
chr11	52534536	52535053	518	138367	9530068E07Rik	0.489	15	9	1e-07	0.399	0.888	17	17
chr6	40442469	40443635	1167	190	Wee2	0.489	24	15	1e-10	0.449	0.938	28	28
chr10	36506037	36506566	530	-504	Hs3st5	0.5	10	7	8e-13	0.102	0.602	11	11
chr12	3917462	3918232	771	26104	Dnmt3a	0.509	17	14	4e-12	0.319	0.828	22	18
chr7	25422763	25423248	486	-10120	Cxcl17	0.522	31	23	7e-13	0.408	0.93	33	33
chr5	118929996	118930445	450	-22118	4930413E15Rik	0.529	15	7	9e-07	0.21	0.739	22	16
chr19	3083421	3083706	286	114139	1700030N03Rik	0.56	20	8	3e-08	0.371	0.931	22	22
chr6	93718367	93718893	527	194333	Magi1	0.565	8	8	1e-10	0.176	0.741	9	9
chr12	72687792	72688229	438	-23182	Dhrs7	0.59	10	10	2e-12	0.329	0.919	10	10
chr3	107943503	107943850	348	73	Gstm6	0.725	12	11	9e-14	0.038	0.763	12	13
chr11	116389384	116389576	193	23552	Rnf157	0.802	11	10	2e-16	0.187	0.989	11	11
