# Supplementary material for: E2F6 initiates stable epigenetic silencing of germline genes during embryonic development
Source: Nat Commun. 2021 Jun 11;12:3582. doi: 10.1038/s41467-021-23596-w (PMC8195999; doi:10.1038/s41467-021-23596-w)
Supplement: Supplementary file 9 — Supplementary Data 7 [file 41467_2021_23596_MOESM9_ESM.xlsx]

## Sheet: Feuil1
Bisulfite PCR
Tuba3a	Fwd	GTTTTTTATTATTGGTTTTTAAT
	Rev	ACTAAACAACTTTTCTACCCCAAATA
Gpat2	Fwd	GGATAAGTAGGTTTTTAAGTTAGAATGTTT
	Rev	CCACCAACTTACCTCTAACTATTTATCTAT
Meioc	Fwd	TTAATTAGTTTAGGAGGAGTTGGGG
	Rev	TAAAACCTCTAAAAAATCAACCCTC
Hormad1	Fwd	GAATAGTGGTTTGGTTTGAGGTTAA
	Rev	CAAACACACAAAATCTCTCAAATATCTAC
Hsf2bp	Fwd	GAGTTTTAAGGTTTAAGGTTTGGGT
	Rev	CAATAAAATCCAAATCCATCTCATC
Majin	Fwd	GAGGTGTTGGAGGAATTTTAGTTAGT
	Rev	CAATCTACACCAATACCCAACCTAC
Pyrosequencing
Tuba3a	Fwd	TAGATTAGAGGCGGTTGAGGATTAGTGGT
	Rev	AAAAAACCCTAACCTCAAAAAAAAC
	Seq	GATTAGTGGTGAGGAA
RT-qPCR
Gusb	Fwd	GATTCAGATATCCGAGGGAAAGG
	Rev	GCCAACGGAGCAGGTTGA
Rpl13a	Fwd	GAGTCCGTTGGTCTTGAGGA
	Rev	GGTTACGGAAACAGGCAGAA
Mrpl32	Fwd	AGGTGCTGGGAGCTGCTACA
	Rev	AAAGCGACTCCAGCTCTGCT
Actb	Fwd	TGATCCACATCTGCTGGAAG
	Rev	GCGCAAGTACTCTGTGTGGA
B2m	Fwd	TATGCTATCCAGAAAACCCCTCAA
	Rev	GTATGTTCGGCTTCCCATTCTC
Tuba3a	Fwd	GTTGAGGACCAGTGGTGAGG
	Rev	CATGCTGAACTCCGGAGAC
Gpat2	Fwd	AGCATCTGAGTGCAAAGCTG
	Rev	CCTGGCTCCTCAAAGTCATC
Hormad1	Fwd	CAATAAGATATCAACTGAGCATCAATC
	Rev	TAGGTGATGCAAGATACTGAAACAG
Meioc	Fwd	TGTGCACTGCAGATGACCTT
	Rev	GGAAAGCCTTTTCCATGTCA
Mael	Fwd	CCATTTTGGGTGTCACACTG
	Rev	TCTGTTTGGAATCCAGCTCA
Slc25a31	Fwd	GGGTTTGGGTGACTGCATTA
	Rev	AACGGTGTCATAAGCTCCAAA
Smc1b	Fwd	TCCACAGGGTCAGGGTAAAG
	Rev	GAAGCCCAGAGTACCACGAG
Hsf2bp	Fwd	TGCAAGGGTAAGGAGCTCTG
	Rev	GGCTCATCCAGTCTGTGGTT
Rbm44	Fwd	ACACACCACCACCTCTTTCC
	Rev	GAGGTGGCATCTTTGTTGGT
E2f6 Ex3-Ex4	Fwd	AAGAAAATGTACAGTATGTGTCCATGAG
	Rev	CTTCCGAGTTAAGTATACCAGTGACA
RT-qPCR (Figure 4f)
Actin b	Fwd	AAGGCCAACCGTGAAAAGAT
	Rev	GTGGTACGACCAGAGGCATAC
Tuba3a	Fwd	GATTGGTGTCCGACTGGATT
	Rev	GCACTTTGGCCAGGTCTC
Gpat2	Fwd	GCTGCCAGACCTGTACTCCT
	Rev	AGCCCAGGTCCATTATGCTT
Hormad1	Fwd	GACAAAGATGATGTGGAAGATGA
	Rev	AATCTAAATTTGGTTCTTTGATTTCAG
Meioc	Fwd	ACAGGATAAGTCGCAGCCATA
	Rev	GTTCATTGGCCAAACTGACTT
Slc25a31	Fwd	TTTCATGTCTGGTGTTAATAAAGAAAA
	Rev	GTGGGTATACTACACACAAGGATGTT
RT-qPCR in blastocysts
E2f6	Fwd	TGGAATAGGAGCCTCTCCATCTA
	Rev	GCTACTAGCCGCTCACTCTGAGT
Tuba3a	Fwd	GTTGAGGACCAGTGGTGAGG
	Rev	CCCCACGTGGATAGAGATACAC
Hormad1	Fwd	TCCAGAACGTGCTTATGGGA
	Rev	GCTGTGAAGAACCTGGACAATTT
Rpl13a	Fwd	GAGTCCGTTGGTCTTGAGGA
	Rev	TTCGGCTGAAGCCTACCAG
ChIP-qPCR - E2F6, E2F1, PRC1.6 and H3K4me3
Actin b	Fwd	TGCAGGCCTAGTAACCGAGA
	Rev	AGGCCCAGATGTACAGGAATAG
Tuba3a	Fwd	ATGCTCCTCAATGCTTGTCC
	Rev	TCTGATTGGATGTGGCTTTG
Gpat2	Fwd	AGAGCGCGTTCTGATTGG
	Rev	AACAGCCGTGTGACTGAGC
Meioc	Fwd	ATGAGGGGTGCGAGATGA
	Rev	AAGAGGCCGTTACATTGCTC
Mael	Fwd	AGGCTGTTTTCACCCCCACAGCAGG
	Rev	TGGCCCTGCGGTTGGGCATG
Slc25a31	Fwd	CAGTTAATCACCGGGTTGGT
	Rev	AATCAGTGCACAGCAGCTTTT
Tex12	Fwd	TGCTCATCTGCTGAGATTCC
	Rev	TAAGCTTCAAAGCGGGTCTT
ChIP-qPCR - H3K9me3
Actin b	Fwd	CGCTGTGGCGTCCTATAAAA
	Rev	AAGGAGCTGCAAAGAAGCTG
Tuba3a	Fwd	ATGTGGCTCAAGTTGCAGTG
	Rev	GCGCAGATAACATACGCAGA
Gpat2	Fwd	TAGAGCGCGTTCTGATTGG
	Rev	CGAGTCTCAGGAAGCTCACC
Hormad1	Fwd	CTTTTGGCGGGAATAGTGG
	Rev	GCGCCTTAACTGTCACTGG
Meioc	Fwd	TTTGAGCGGGAAACATCTTC
	Rev	GAAGGAGCAGTTAGCCGACTT
Mael	Fwd	GCTCCCGCCCTTAGTAACC
	Rev	CAGTTTCAGGCTGTTTTCACC
Asz1	Fwd	CCAGCCGTCATCCTCACTAT
	Rev	ATCAGGTTCCGGTGTGAAAG
